# Supplementary material for: Competitive integrated employment for youth with disabilities: Aligning measurement with conceptualization using latent growth curve modeling
Source: PLoS One. 2023 Nov 16;18(11):e0290573. doi: 10.1371/journal.pone.0290573 (PMC10653497; doi:10.1371/journal.pone.0290573)
Supplement: S1 Data — (ZIP) [file pone.0290573.s001.zip]

Archive with 2 entries (2 files):
- AnalysisDataFinal1921.csv
- AnalysisDataFinal1921_DeflatedPay.csv
