# Supplementary material for: Competitive integrated employment for youth with disabilities: Aligning measurement with conceptualization using latent growth curve modeling
Source: PLoS One. 2023 Nov 16;18(11):e0290573. doi: 10.1371/journal.pone.0290573 (PMC10653497; doi:10.1371/journal.pone.0290573)
Supplement: S1 Data — (ZIP) [file pone.0290573.s001.zip › AnalysisDataFinal1921.csv]

PUBDID	HRS_1	HRS_2	HRS_3	HRS_4	HRS_5	HRS_6	HRS_7	HRS_8	HRS_9	HRS_10	HRS_11	HRS_12	PAY_1	PAY_2	PAY_3	PAY_4	PAY_5	PAY_6	PAY_7	PAY_8	PAY_9	PAY_10	PAY_11	PAY_12	BEN_1	BEN_2	BEN_3	BEN_4	BEN_5	BEN_6	BEN_7	BEN_8	BEN_9	BEN_10	BEN_11	BEN_12	SEX	RACE	AGE_1	AGE_2	AGE_3	AGE_4	AGE_5	AGE_6	AGE_7	AGE_8	AGE_9	AGE_10	AGE_11
11	0	0	0	20	35	35	35	21	21	40	35	35	NA	NA	NA	12	13.975	16.95	18.02	18.02	18.38	18.83	19.98	20	NA	NA	NA	0	5	5	6	2	4	8	7	7	Female	Hispanic	21	22	23	24	25	26	27	28	29	31	33
25	0	0	0	0	6	0	0	0	35	0	0	0	NA	NA	NA	28.85	62.5	25	NA	NA	12.86	12.86	NA	NA	NA	NA	NA	NA	0	0	NA	NA	3	NA	NA	NA	Female	Hispanic	21	21	22	23	24	25	26	27	28	30	32
53	0	40	40	40	40	40	40	40	40	40	40	0	5	10.4	11.23	12.5	11.95	12	13.78	14	13	14.5	15.58	NA	0	8	5	4	12	5	6	9	9	7	8	NA	Female	Black	19	20	21	22	23	24	25	26	27	29	31
55	0	0	40	0	18	40	40	40	40	40	40	40	8.45	NA	9.45	9.45	12.74	13.51	15.75	23.75	21.46	21.7	22.7	24.19	NA	NA	4	1	2	8	5	5	5	5	5	6	Female	Hispanic	22	23	24	25	26	27	28	29	30	32	34
61	35	40	0	0	40	0	40	40	40	0	50	50	8.5	16.83	22.38	7	11.6	11.5	11.75	12.9	14.6	12.0666666666667	10.5433333333333	12	1	8	7	0	3	10	7	8	8	0	10	6	Female	Black	20	21	22	23	24	25	26	27	28	30	32
68	0	0	0	0	0	24	0	140	0	0	0	0	NA	5.15	8.75	NA	NA	0.01	NA	NA	NA	NA	NA	NA	NA	NA	0	NA	NA	NA	NA	NA	NA	NA	NA	NA	Male	Black	23	24	24	25	26	27	28	29	30	32	34
73	40	40	36	40	0	0	0	0	0	0	0	0	5.83333333333333	6.38333333333333	8.5	15.31	NA	NA	NA	NA	NA	NA	NA	NA	1	0	1	9	NA	NA	NA	NA	NA	NA	NA	NA	Male	Black	19	20	21	22	NA	NA	NA	NA	NA	NA	NA
80	0	0	0	0	0	0	0	0	0	0	0	0	NA	NA	NA	NA	8	NA	NA	NA	NA	NA	NA	NA	NA	1	NA	NA	NA	NA	NA	NA	NA	NA	NA	NA	Male	Black	22	23	24	25	26	27	28	29	30	32	34
81	0	0	0	0	0	0	30	45	0	0	0	0	NA	NA	37.14	NA	NA	NA	7.08	8.405	2.26	10.16	NA	NA	NA	NA	1	NA	NA	1	0	0	0	1	NA	NA	Female	Black	19	20	21	22	23	24	25	26	27	29	32
91	0	0	0	0	40	0	40	40	40	40	0	60	NA	NA	NA	NA	18	25	20	20	22.5	51.565	NA	29.81	NA	NA	NA	NA	0	6	NA	NA	NA	12	NA	8	Female	Hispanic	21	22	23	24	25	26	27	28	29	31	NA
99	0	0	0	0	0	0	0	0	0	0	0	0	7.16666666666667	NA	NA	NA	NA	NA	NA	NA	NA	NA	NA	NA	6	NA	NA	NA	NA	NA	NA	NA	NA	NA	NA	NA	Male	Hispanic	21	22	NA	NA	NA	NA	NA	NA	NA	NA	NA
128	15	12	35	40	0	40	40	50	40	55	50	45	11.25	10.625	16.935	18.75	NA	22.115	28.85	20.77	20.69	25.87	25	36.32	0	0	5	4	NA	11	7	5	11	6	5	7	Female	Non-black/Non-Hispanic	21	22	23	24	NA	26	27	28	29	31	33
138	0	0	0	12	40	10	0	0	0	57	40	40	6.5	NA	9	15	12.4166666666667	12	12	NA	12	24.06	25.52	36.06	0	NA	NA	NA	12	1	0	NA	0	6	18	7	Male	Non-black/Non-Hispanic	19	20	21	22	23	24	25	26	27	29	31
147	0	0	0	3	5	0	0	0	0	0	0	25	NA	NA	NA	10	30	70	NA	NA	NA	NA	NA	15	NA	NA	NA	NA	0	NA	NA	NA	NA	NA	NA	NA	Female	Non-black/Non-Hispanic	19	20	21	22	23	24	25	26	27	29	32
148	40	8	20	0	30	20	25	0	0	40	40	40	3	3.15	2.13	4.94	7.15	8	9	9	NA	11.7	12	14	0	0	2	4	0	1	0	NA	NA	5	0	NA	Female	Black	21	22	23	24	25	26	27	28	29	31	33
149	30	20	40	40	0	0	0	0	0	0	0	0	12.03	12	10.395	9.295	10	NA	9	NA	NA	NA	NA	NA	10	10	9	4	4	NA	2	NA	NA	NA	NA	NA	Female	Black	20	21	22	23	24	25	26	27	28	30	32
162	11	30	40	40	40	37	37	37	37	38	37	49	7.38	9.75	11.815	12.81	16.83	19.63	21.34	21.34	18.07	24.14	28.59	21.095	1	1	10	7	5	17	5	6	7	9	9	13	Female	Black	22	23	24	25	26	27	28	29	30	32	34
163	0	0	0	0	0	0	0	0	0	0	35	0	NA	NA	NA	NA	NA	NA	NA	NA	NA	NA	8.38	10.27	NA	NA	NA	NA	NA	NA	NA	NA	NA	NA	NA	2	Male	Black	21	NA	NA	24	24	NA	NA	28	29	31	32
167	0	0	0	0	0	0	0	0	0	0	0	0	NA	NA	NA	NA	NA	NA	NA	NA	NA	NA	NA	NA	NA	NA	NA	NA	NA	NA	NA	NA	NA	NA	NA	NA	Male	Hispanic	19	20	21	22	22	23	24	25	26	28	30
170	35	30	35	40	40	40	40	0	0	40	40	40	9	7.5	8	9.82	14.125	15.5	17.03	14.45	NA	13.5	14.86	19.23	0	0	2	0	8	8	6	5	NA	NA	5	7	Female	Non-black/Non-Hispanic	19	20	21	22	23	24	25	26	27	29	31
185	40	40	0	0	0	0	35	0	0	40	0	0	19	8.6	9	9	14.725	NA	5	5	NA	7	NA	NA	0	4	2	0	7	NA	NA	0	NA	2	NA	NA	Male	Black	22	23	24	25	26	27	28	29	30	32	NA
204	45	72	0	45	40	40	45	45	50	65	60	41	14	11.9	13.2533333333333	11.11	17.31	18.08	16.67	17.95	14.54	11.5466666666667	19.23	430.45	6	7	10	NA	5	4	4	4	4	2	7	13	Female	Non-black/Non-Hispanic	22	23	24	25	26	27	28	29	30	32	34
215	40	40	40	40	60	40	40	40	40	43	44	40	9.75	11	11.5	15.5	16	18	18	18.15	18	19	20.91	23.5	0	4	5	4	4	7	5	7	7	7	8	7	Male	Hispanic	22	23	24	25	26	27	28	29	30	32	34
220	40	40	0	0	0	0	0	0	0	0	0	0	7.1	7.75	NA	NA	NA	NA	NA	NA	NA	NA	NA	NA	0	7	NA	NA	NA	NA	NA	NA	NA	NA	NA	NA	Male	Non-black/Non-Hispanic	19	20	NA	NA	NA	NA	NA	NA	NA	NA	NA
221	30	40	32	40	36	40	40	40	40	40	20	64	7.375	8.85	9.95	10.625	11.475	12.5	13	13.33	13.5	14.5	13.1666666666667	12.5	5	4	3	5	2	4	4	4	4	6	13	9	Female	Non-black/Non-Hispanic	19	20	21	22	23	24	24	26	27	29	31
238	20	18	16	30	0	0	0	0	0	0	0	0	8.5	12.5	12	12.6	11.415	NA	NA	NA	NA	NA	NA	NA	0	5	5	6	1	NA	NA	NA	NA	NA	NA	NA	Female	Non-black/Non-Hispanic	22	23	24	25	26	27	28	29	30	32	34
247	0	20	40	40	60	30	50	60	65	55	45	55	NA	15	8.65	10	11.5866666666667	23.24	13.91	17.15	19.23	22.76	22.17	25.93	NA	0	0	3	2	8	5	4	0	4	5	10	Male	Non-black/Non-Hispanic	21	22	23	24	25	26	27	28	29	31	33
248	0	20	20	22	40	50	55	45	60	0	60	37	38.335	7	9.5	9.5	10	14.62	12.24	21.37	15.38	16.84	22.76	32.17	1	0	0	2	6	5	4	6	6	10	7	19	Female	Non-black/Non-Hispanic	20	21	22	23	24	25	26	27	28	30	32
268	30	40	40	40	40	16	55	35	43	40	45	12	7.53333333333333	7.71666666666667	12	15	15	13.25	12.24	12	15.05	52	32.05	0	2	0	5	5	7	7	5	6	5	6	7	8	Male	Hispanic	21	22	24	24	26	26	27	28	29	32	33
275	0	40	0	55	0	0	45	7	50	0	50	40	9.53	9.5	16.7233333333333	13.835	NA	11	10	18.075	8.75	NA	14.7333333333333	15	0	NA	0	1	NA	1	0	0	1	NA	0	NA	Male	Hispanic	23	23	24	25	NA	27	28	29	30	NA	34
282	60	50	55	50	50	60	50	40	36	25	40	0	10	9	10.91	10	13	10	13	10	9.415	10	13.75	15.5	1	0	0	0	1	0	1	0	0	1	2	3	Male	Non-black/Non-Hispanic	23	24	25	26	27	28	29	30	31	33	35
285	0	40	60	0	0	48	54	52	54	52	55	56	5.15	7.9	12.75	NA	NA	17.15	16.17	18.12	16.73	27.74	26.22	22.32	0	9	6	NA	NA	5	8	7	8	7	9	9	Male	Non-black/Non-Hispanic	22	23	25	NA	NA	28	28	29	30	33	34
297	38	40	0	40	0	40	40	40	0	48	0	0	9	10	NA	11.5	NA	14.91	14.92	15.26	15	13.25	NA	NA	1	0	NA	9	NA	9	6	4	3	4	NA	NA	Male	Hispanic	19	20	NA	22	NA	24	25	26	27	29	NA
312	35	50	40	40	40	35	35	35	0	0	0	0	10	NA	11.75	15	16.5	16.75	16.74	17.14	NA	NA	18.57	NA	0	0	3	5	1	8	9	8	NA	NA	5	NA	Female	Non-black/Non-Hispanic	21	22	23	24	25	26	27	28	NA	NA	33
321	40	45	40	40	40	40	40	43	40	40	40	50	17	23	25	27.5	28	28	21.5	44.72	39.42	36.06	40.87	50	3	2	2	4	1	1	8	6	6	6	7	6	Male	Non-black/Non-Hispanic	22	23	24	25	26	26	28	29	29	32	34
340	18	20	0	15	20	0	0	0	0	52	80	50	8.27	9.23	NA	106.67	10.11	NA	NA	NA	NA	35.2525	61.5	50	0	1	NA	1	1	NA	NA	NA	NA	5	16	1	Male	Non-black/Non-Hispanic	22	23	24	25	25	27	28	28	30	32	34
358	25	40	0	40	40	40	40	40	40	40	40	40	9.95	12	10	15	16	16.5	16.5	16.8333333333333	19.5	23.5	26.6666666666667	29.5	7	1	0	4	4	3	3	10	6	3	11	16	Male	Hispanic	20	21	22	23	24	25	26	27	28	30	32
359	40	0	50	40	40	41	0	0	40	40	40	40	13.27	13.37	19	25.72	18.5	12	12.36	NA	17	15.25	17.5	22.25	6	5	7	6	6	5	5	NA	NA	5	8	7	Female	Hispanic	20	21	22	23	24	25	26	27	28	30	32
365	40	0	40	0	40	40	0	0	0	0	55	40	10	10.25	12	12	45.83	12	14.99	20.83	NA	9.35	13.64	19.425	2	1	4	4	NA	4	2	NA	NA	NA	1	7	Female	Hispanic	21	23	23	24	25	26	27	28	29	32	33
374	40	40	40	40	40	40	0	0	0	0	0	0	13.92	14.92	15	16.32	16.71	17.21	NA	17.21	NA	NA	NA	NA	2	8	5	8	8	8	NA	7	NA	NA	NA	NA	Female	Non-black/Non-Hispanic	22	23	24	25	26	27	NA	29	30	NA	34
377	0	0	40	45	0	40	0	40	40	40	40	40	NA	NA	11	9.5	NA	10	10	10	10	9.5	10	11	NA	NA	3	2	NA	6	3	2	4	5	2	4	Female	Black	18	20	21	21	NA	24	24	26	26	29	30
378	25	20	30	30	40	40	40	40	40	40	40	40	10.5	11	10.45	9.25	13.1	13.75	15	15.8	16.85	19.7	18.25	18	4	7	8	0	5	5	7	9	10	8	7	19	Male	Black	19	20	21	22	24	24	25	26	27	29	31
382	0	35	30	40	30	40	35	35	40	40	45	40	NA	11.25	16.5	13.895	15.47	15.99	25.97	21.98	21.51	22.22	18.435	19.23	NA	6	0	6	6	8	6	6	7	8	11	4	Female	Non-black/Non-Hispanic	NA	24	25	26	27	28	29	30	31	33	36
385	40	40	55	40	0	20	40	65	40	35	0	0	9.25	12.425	21.435	18.75	15.75	30.23	20.5	13	8	13.5	13	14.75	NA	1	0	NA	NA	NA	NA	0	0	0	0	NA	Male	Hispanic	22	23	24	25	26	26	27	28	29	32	33
409	0	0	40	40	40	0	30	65	65	0	0	0	6.75	7.61666666666667	9.5	8	8	8	9	8.75	10	10	NA	NA	NA	0	3	3	3	1	2	5	6	5	NA	NA	Female	Black	23	24	25	26	26	27	28	29	30	32	34
411	37	0	0	0	0	0	0	0	0	30	0	40	8.0625	7.75	NA	NA	NA	NA	NA	NA	NA	9	10	15.4	0	3	NA	NA	NA	NA	NA	NA	NA	0	0	8	Female	Hispanic	24	25	25	26	27	28	29	30	31	33	35
418	0	0	0	0	0	0	0	0	0	0	0	82	NA	NA	NA	NA	NA	NA	NA	NA	NA	NA	NA	52.8242857142857	NA	NA	NA	NA	NA	NA	NA	NA	NA	NA	NA	12	Male	Non-black/Non-Hispanic	NA	NA	NA	NA	NA	NA	NA	NA	NA	NA	NA
419	18	45	42	24	0	0	0	12	20	10	0	0	11.05	25.14	12.4	15.25	12	NA	NA	85	60	60	45	NA	NA	3	3	3	2	NA	NA	NA	NA	NA	2	NA	Male	Non-black/Non-Hispanic	19	21	21	22	23	24	25	27	27	29	32
425	35	35	16	50	50	22	22	21	40	40	50	40	8	8.41666666666667	9.425	14.475	28.18	26.94	27.5	27	27.5	27	26	34.88	0	2	5	4	5	6	0	1	3	5	2	6	Female	Non-black/Non-Hispanic	21	22	23	24	25	26	27	28	29	31	33
429	4	20	4	0	0	0	0	0	25	3	0	4	10	0	NA	NA	NA	NA	NA	NA	NA	0	NA	0	2	1	0	NA	NA	NA	NA	NA	0	0	1	1	Male	Non-black/Non-Hispanic	22	23	25	25	26	27	28	29	30	32	34
431	0	10	10	40	30	0	0	0	0	0	0	0	NA	8	8	8.5	12	NA	NA	NA	NA	NA	NA	NA	NA	0	0	1	6	NA	NA	NA	NA	NA	NA	NA	Female	Hispanic	19	20	21	22	23	NA	NA	NA	NA	NA	NA
432	0	0	0	60	90	40	45	40	50	50	30	40	NA	NA	NA	22	15.5	14.585	22.22	10	15	25	16.67	20	NA	NA	NA	0	0	NA	NA	NA	NA	NA	NA	NA	Male	Hispanic	NA	NA	NA	25	26	27	28	29	31	33	34
442	0	0	0	0	0	17	17	0	20	0	0	0	NA	NA	NA	NA	NA	17.5	16	16	15	17	NA	NA	NA	NA	NA	NA	NA	2	NA	NA	0	0	NA	NA	Female	Hispanic	NA	NA	NA	NA	NA	28	28	29	30	33	35
456	10	48	0	40	40	44	55	42	45	50	60	45	6.19333333333333	7.4	12.25	2.045	8.49	45.915	13.99	68	39	37.0833333333333	48.125	62.02	2	0	0	NA	7	6	5	7	5	5	7	8	Male	Hispanic	20	21	22	22	23	25	25	27	27	30	31
477	0	0	0	32	0	40	32	34	72	40	40	40	7.75	8	10	4.05	4	11.5	12	15	18	19.66	24.01	25	0	0	0	NA	0	3	0	1	2	0	7	6	Female	Hispanic	21	22	23	24	25	26	27	28	29	31	33
480	0	20	0	40	40	40	40	40	40	0	0	0	8.75	25	16.8	10	13.9	16.2	16.9	17.9	18.25	18.1	25	NA	2	NA	NA	9	3	5	4	4	5	6	0	NA	Female	Hispanic	23	24	25	26	27	28	29	30	31	33	35
484	15	15	0	16	40	23	20	20	20	15	20	12	8.63333333333333	11.5	9	9.5	11.5433333333333	13.7766666666667	15.1666666666667	22	20.5	32.5	31.6666666666667	25.6666666666667	0	0	1	0	3	2	2	1	1	2	2	3	Female	Hispanic	21	22	23	24	25	26	27	28	29	31	33
486	35	25	0	40	65	80	80	60	0	0	0	0	11.335	10.6	NA	20.67	9.3	20.115	10.92	9.63	NA	NA	NA	NA	0	0	NA	5	4	4	7	6	NA	NA	NA	NA	Female	Non-black/Non-Hispanic	23	24	NA	26	27	28	29	30	NA	NA	NA
487	0	40	40	40	40	40	40	40	40	0	40	40	10.5	8.25	16.75	13.5	12.435	18.075	30	31.25	19.65	20	28	34.885	2	NA	5	NA	7	8	4	6	8	4	4	14	Male	Non-black/Non-Hispanic	19	20	21	22	23	24	25	26	27	29	31
489	28	20	17	0	0	40	0	27	0	0	0	0	8.25	10.25	10.125	NA	NA	12.8333333333333	11.44	12	NA	NA	NA	NA	1	0	NA	NA	NA	4	2	1	NA	NA	NA	NA	Female	Non-black/Non-Hispanic	21	22	23	NA	NA	26	27	28	NA	NA	NA
509	25	40	20	30	35	54	56	40	45	32	40	41	8.5	38.8333333333333	14.75	9	11	13.975	14.325	14.55	11.9	26.35	17.16	18.91	0	1	1	7	3	8	7	4	4	2	5	6	Female	Black	19	20	21	22	23	24	25	26	27	29	31
513	0	46	30	40	40	40	0	0	20	20	0	40	NA	NA	0	4	7.75	8	10	8	8.5	9	NA	10.605	NA	0	0	0	0	1	1	0	0	4	NA	1	Male	Hispanic	21	23	23	24	25	26	27	28	29	31	33
525	49	58	58	62	40	40	40	0	53	20	70	18	7.785	8.88333333333333	9.575	9.575	9.42	13	13.5	12.5	8.02	10.0566666666667	18.6166666666667	18.91	1	1	1	2	1	1	0	0	0	0	0	1	Male	Hispanic	21	22	23	24	25	26	27	28	29	31	33
537	40	40	40	40	78	41	41	20	20	40	45	42	9	10	12	10.9166666666667	11.25	14.44	17.19	14.88	17.44	14.19	15.3125	19.2	5	5	3	4	7	6	7	2	3	2	4	6	Male	Non-black/Non-Hispanic	21	22	23	24	25	26	27	29	29	32	33
538	40	35	40	40	40	0	37	40	40	40	40	0	8	9.5	10.4575	11.2	11.5	13.25	14.63	12.535	12.42	15.625	21	17.5	1	0	6	8	8	20	4	2	6	11	10	8	Female	Non-black/Non-Hispanic	20	21	22	23	24	25	26	27	28	30	32
547	0	0	0	0	60	50	60	60	0	0	0	0	NA	NA	NA	NA	279.41	221.57	450.98	539.22	588.24	NA	NA	NA	NA	NA	NA	NA	5	4	5	5	5	NA	NA	NA	Male	Non-black/Non-Hispanic	19	20	21	22	24	25	26	26	28	30	31
548	0	24	40	40	40	40	32	20	40	10	10	7	NA	8	11	14.9833333333333	17.75	21.35	22.18	15.315	10	6.5	14	37.375	NA	NA	2	5	8	8	9	9	NA	3	3	3	Female	Non-black/Non-Hispanic	19	20	21	22	23	24	24	26	26	29	30
563	40	40	30	0	0	8	38	20	0	0	0	0	NA	7.5	9	9	NA	NA	4.5	4	37.5	10	NA	NA	3	0	0	0	NA	NA	NA	NA	NA	NA	NA	NA	Male	Non-black/Non-Hispanic	21	22	23	24	25	26	27	28	29	31	33
568	29	0	29	0	60	60	20	40	12	35	35	35	10	NA	14.56	NA	7.54	6.85	8.85	9.5	19.4166666666667	25.905	22	37	0	NA	0	NA	0	5	4	12	NA	NA	2	5	Male	Non-black/Non-Hispanic	22	NA	24	NA	26	27	28	29	30	32	34
576	0	0	40	40	40	40	40	40	40	60	40	40	NA	9	20	26.035	25.825	26.95	26.57	31.83	27.5	NA	30.17	33.17	NA	8	NA	8	3	5	4	8	8	5	5	7	Male	Non-black/Non-Hispanic	21	23	24	25	25	26	27	28	30	32	34
606	40	36	32	37	35	0	7	4	40	0	0	0	6.25	6	6.5	6.775	8.5	9	9.08333333333333	8.75	10.5	10.25	NA	NA	1	1	0	0	1	5	0	1	7	6	NA	NA	Male	Non-black/Non-Hispanic	23	24	25	26	27	28	29	30	31	33	35
607	46	30	0	72	30	0	0	0	0	0	55	40	8.5	9.125	10.5	5.955	6.065	6.92666666666667	NA	18	NA	NA	20.664	34	3	1	0	4	2	1	NA	NA	NA	NA	1	NA	Female	Non-black/Non-Hispanic	21	22	23	24	25	26	27	28	29	NA	33
627	30	40	40	40	36	0	30	40	32	40	40	40	7.075	8.075	9	9.135	8.975	9.3	8	10.3	7.155	9.25	11.75	23	0	3	6	5	5	1	1	1	1	0	8	5	Male	Non-black/Non-Hispanic	20	22	23	23	24	25	26	27	28	30	32
640	32	33	52	40	40	40	40	40	40	40	46	55	9.315	9.51	10.3333333333333	11.6666666666667	31.2	32.2	33.15	34.25	34.95	40	41.905	48.95	0	0	3	8	0	5	6	4	4	4	8	7	Male	Non-black/Non-Hispanic	21	22	23	24	25	26	27	28	29	31	33
642	0	40	0	40	38	37	37	0	0	5	0	0	7	14.85	15.3	14.895	17.5	20	18.5	18.75	NA	NA	NA	NA	NA	NA	6	17	16	7	6	6	NA	3	2	NA	Male	Non-black/Non-Hispanic	23	24	25	26	27	28	29	30	31	33	35
650	5	0	0	0	35	37	38	38	35	40	0	0	5	5	NA	8	12	14.5	15	15.5	15.75	15	17	NA	NA	NA	NA	NA	NA	2	2	2	2	2	4	NA	Female	Non-black/Non-Hispanic	19	20	21	22	23	24	25	26	27	29	31
653	40	25	40	40	40	40	38	40	40	40	38	0	7.125	8.25	8	12	14	17	17	18	19	21	24	22	NA	NA	0	4	3	3	3	3	5	5	3	3	Male	Non-black/Non-Hispanic	19	20	21	22	23	24	25	27	27	30	32
659	40	50	38	35	40	30	35	40	40	0	0	55	10	11.54	10.06	10.75	11.45	8.5	8.95	8.75	8.75	NA	NA	14.7	0	8	4	4	5	4	7	5	2	NA	NA	16	Male	Hispanic	23	24	25	26	27	28	29	30	31	NA	NA
662	35	40	40	40	40	40	40	40	40	40	40	40	8	8.625	11.5	15.2	15.23	16	16.38	18.17	18.65	19.65	23.66	23.22	5	4	7	7	8	9	9	9	10	9	7	7	Male	Hispanic	23	24	25	26	27	28	29	30	31	33	35
663	0	30	30	40	40	40	40	40	40	40	55	37	8.75	8.675	9.5	11.05	13	11.75	14.75	14	14.5	16.3333333333333	16.16	14	6	2	1	4	3	3	1	0	4	4	4	7	Male	Hispanic	21	22	23	24	24	25	26	27	28	31	32
666	40	50	60	50	65	75	75	60	70	55	40	60	15.125	17.23	17.63	21.73	18.14	18.97	18.97	25.64	25.21	38.11	59.74	65.595	8	4	10	10	10	10	10	10	10	10	10	15	Female	Non-black/Non-Hispanic	22	23	24	25	26	27	28	29	30	32	34
669	40	25	35	55	40	0	0	0	0	0	0	0	7.93	7.75	7.5	8.41666666666667	9.4375	12	NA	NA	NA	NA	NA	NA	3	15	3	10	6	6	NA	NA	NA	NA	NA	NA	Male	Black	20	21	22	23	24	25	26	27	28	30	33
670	40	40	0	0	0	46	1	50	50	0	35	0	12	12	NA	NA	12.75	43.25	41.25	50	25	20	15	NA	6	7	NA	NA	9	9	8	1	1	1	0	NA	Male	Hispanic	23	25	NA	NA	27	29	30	30	31	34	35
672	40	40	40	40	48	41	40	35	0	45	0	40	4.35333333333333	11.25	12.02	9.375	11.01	10.2066666666667	10	9	9	7.77	12.5	8.4	2	3	3	4	1	1	2	1	1	6	1	6	Female	Black	23	25	25	26	27	28	29	30	31	33	36
674	40	40	80	56	40	40	40	40	40	40	50	80	7.75	8.25	8.5	8.875	9.125	10	10.25	11	11	13	18.82	NA	0	0	6	4	3	1	4	3	6	5	7	8	Female	Black	20	21	22	23	24	25	26	27	28	30	32
675	0	0	0	40	40	40	8	20	0	0	45	40	NA	NA	NA	0.16	0.155	0.17	0.83	6.87333333333333	NA	NA	13.5	13.5	NA	NA	NA	0	0	0	0	1	NA	NA	2	1	Female	Black	22	NA	NA	26	26	27	29	29	NA	NA	34
676	4	40	30	30	30	40	65	0	0	35	0	45	6.75	6.93	9.9125	11.6	11.6	15.395	19.23	24.04	NA	25	33.09	47.01	NA	1	0	1	8	0	10	6	NA	4	8	9	Female	Black	19	20	21	22	23	24	24	26	26	29	31
677	40	32	5	75	32	25	0	20	25	23	56	55	6.55	7.425	7.91666666666667	8.11666666666667	8.625	9.15	9.15	10.05	10.15	10.45	10.275	12.385	NA	1	0	0	10	7	10	0	0	2	1	10	Female	Black	20	21	22	23	24	25	26	27	28	30	32
679	35	0	40	40	40	40	65	15	12	0	60	24	8.5	11	9.75	10	10.5	27.6666666666667	46	44	65	42.1666666666667	10.04	31.25	0	1	0	1	0	6	7	0	NA	0	7	7	Female	Black	21	22	23	24	25	26	27	28	29	31	33
682	0	0	0	0	40	0	50	0	0	0	40	40	NA	NA	NA	15	20.67	NA	17.31	NA	NA	NA	27.4	NA	NA	NA	NA	3	10	NA	7	NA	NA	NA	9	9	Female	Black	23	24	25	26	27	NA	29	NA	NA	NA	35
686	30	0	15	0	0	32	0	30	45	0	37	30	4.5	5.69666666666667	7.5	7.61	7.5	6.5	6.5	5.665	0	NA	8.25	9.48333333333333	0	0	NA	NA	NA	NA	0	2	NA	NA	NA	NA	Female	Non-black/Non-Hispanic	20	22	23	23	25	25	26	28	28	31	33
687	57	45	37	60	60	40	40	45	0	0	40	40	10.01	10	9	8.595	8.01	11	13.315	15.29	13.9	25.3	36.83	45.75	11	0	4	6	0	5	11	5	6	5	6	3	Male	Non-black/Non-Hispanic	20	21	22	23	24	25	26	27	28	30	32
688	0	0	40	40	40	40	42	0	40	0	0	0	NA	18	16.1	20	18.68	26.91	29	NA	30	NA	NA	NA	NA	NA	6	9	6	7	8	NA	6	NA	NA	NA	Male	Hispanic	21	22	23	24	25	26	27	NA	29	NA	NA
718	0	40	40	80	40	40	40	40	40	40	40	10	5	20	12.5	22	22	18	13	19	15	15.75	22.75	32	0	0	0	0	5	0	2	2	3	2	6	9	Male	Black	21	22	23	24	25	26	27	28	29	31	33
722	24	30	45	48	40	40	40	40	40	40	50	50	7.5	10.4	11.1	9.4	14.05	14.35	14.55	14.45	14.55	14.75	20.19	25	0	7	6	4	8	6	6	4	5	12	10	8	Male	Non-black/Non-Hispanic	20	21	22	23	24	25	26	27	28	30	33
737	65	40	40	55	0	65	60	50	30	45	50	50	5.795	5.18	2.13	1.945	NA	2.94333333333333	16.86	18.6033333333333	8	20.5	14.7433333333333	20.765	13	14	10	9	NA	13	6	16	6	11	16	10	Male	Non-black/Non-Hispanic	21	22	23	24	NA	26	27	28	29	31	33
739	6	28	17	6	3	7	12	6	13	5	60	40	7	7.55	9.04	9	9.16666666666667	13	10.5	15	9.85333333333333	11.3575	11.234	21.8983333333333	1	1	1	0	2	2	3	2	1	6	3	2	Female	Non-black/Non-Hispanic	21	22	23	24	25	26	27	28	29	31	33
740	0	0	0	0	25	40	40	40	40	40	40	40	6.25	9	10	6.5	8.165	9.35	12.24	12.92	13	14.12	18.27	23.08	NA	NA	NA	NA	4	9	6	6	7	12	7	7	Female	Non-black/Non-Hispanic	18	20	21	22	22	23	24	25	26	29	31
741	22	5	26	24	20	20	50	50	45	40	40	50	19.56	74.205	8.625	10.625	45.815	15.63	14.615	30.5	12.91	50.6666666666667	34.135	45.77	1	0	0	0	0	0	0	0	0	6	7	8	Female	Non-black/Non-Hispanic	21	22	23	24	25	26	27	28	29	31	33
746	0	3	55	45	40	10	40	40	40	40	40	35	NA	21.665	24.34	44.44	50	55	60	55	45	50	55	75	NA	1	0	0	0	NA	NA	NA	NA	NA	NA	NA	Male	Non-black/Non-Hispanic	21	22	23	24	25	26	27	28	29	31	33
749	0	20	0	25	20	20	12	12	35	12	30	0	7.5	9	8	15.925	4.83333333333333	7	13.625	8	7.5	7.5	7.625	7.5	0	0	1	6	2	1	1	0	1	1	3	2	Female	Black	20	21	22	23	24	25	26	27	28	30	32
750	0	40	48	48	25	15	30	0	0	0	0	0	6.5	7.5	6	6	6.125	13.25	8.33	7.55	10	NA	4.17	NA	0	0	0	0	3	0	1	2	0	NA	NA	NA	Male	Black	21	22	23	24	25	25	26	28	28	31	33
752	40	40	0	0	0	0	0	0	39	40	30	32	6	6.5	8.5	NA	8	NA	3.75	NA	8.5	8.5	9.75	10.75	0	0	0	NA	NA	NA	NA	NA	0	0	4	5	Male	Black	20	21	22	23	24	25	26	27	28	30	32
757	14	0	1	0	39	0	40	40	6	45	40	32	42.875	NA	42.75	NA	14.25	NA	52	53	45.3333333333333	38.42	45.32	43	0	NA	0	0	8	NA	6	5	7	7	8	6	Female	Non-black/Non-Hispanic	23	NA	25	26	27	NA	28	30	31	33	35
759	20	16	20	25	40	40	0	40	42	0	0	0	9.5	9.75	10.47	11.5	15.5	15.51	NA	25	23.81	NA	NA	NA	0	1	1	1	8	8	NA	9	8	NA	NA	NA	Male	Non-black/Non-Hispanic	20	21	22	23	24	25	NA	27	28	NA	NA
764	0	0	0	0	0	0	0	0	0	0	0	0	6.875	25	90	9	NA	NA	NA	NA	NA	NA	NA	NA	0	NA	NA	0	NA	NA	NA	NA	NA	NA	NA	NA	Male	Black	22	23	24	24	26	27	27	29	29	32	33
769	31	51	41	42	9	20	100	30	30	40	85	30	19.7975	20.2875	32.8133333333333	21.535	35.62	22.5	5.2	35	35	11.25	45	90	0	5	5	6	6	0	NA	NA	NA	NA	NA	NA	Female	Non-black/Non-Hispanic	23	24	25	26	27	28	29	30	31	33	35
774	44	27	35	40	40	54	40	40	0	40	55	40	5.09	6.83333333333333	12	10.5	15	15.145	15.165	17.5	NA	19.5	17	17.0833333333333	3	2	3	3	4	4	3	5	NA	4	2	9	Female	Hispanic	21	23	24	24	25	27	27	29	NA	32	33
778	25	25	15	0	30	40	0	35	35	40	40	43	7.35	7.25	7.225	7.95	7.7	11.39	16.25	9.2	9.6	12.6575	17.79	18.6433333333333	8	0	1	1	NA	1	1	4	5	3	3	7	Female	Non-black/Non-Hispanic	20	21	22	23	24	25	26	27	28	30	32
780	0	0	0	0	40	0	40	0	0	0	0	0	NA	NA	NA	9.27333333333333	18.75	NA	12	NA	NA	NA	NA	NA	NA	NA	NA	10	8	NA	3	NA	NA	NA	NA	NA	Male	Black	NA	NA	NA	22	23	NA	25	NA	NA	NA	NA
782	35	55	20	30	35	0	7	0	0	0	45	0	7.65	10.82	4.81	16	20	23.75	32.86	18	NA	52	16	12	0	9	3	0	3	8	NA	5	NA	NA	4	NA	Female	Non-black/Non-Hispanic	21	22	23	24	25	26	27	28	29	31	33
795	0	0	0	0	0	0	0	0	0	0	0	0	NA	11	NA	NA	NA	NA	NA	NA	NA	NA	NA	NA	NA	0	NA	NA	NA	NA	NA	NA	NA	NA	NA	NA	Female	Non-black/Non-Hispanic	22	22	23	25	25	NA	NA	NA	NA	NA	NA
797	54	54	70	62	64	84	80	0	64	40	40	40	13.11	9.955	12.595	10.625	13.34	12.4	12.73	NA	13.8333333333333	13.25	14	16	0	1	3	4	11	6	5	NA	4	6	6	6	Female	Non-black/Non-Hispanic	22	23	24	25	26	27	28	NA	30	32	34
799	21	10	24	25	55	50	45	50	50	71	80	55	7.36333333333333	5.3325	14.9133333333333	12.61	44.16	20.77	24.6	19.875	25	21.5766666666667	14.905	28.045	0	2	0	0	5	4	5	12	7	14	8	15	Male	Non-black/Non-Hispanic	22	23	24	25	26	27	28	29	30	32	34
800	30	43	40	60	60	50	55	53	50	50	50	50	8.75	13.625	22.27	0.48	22.44	28.08	27.27	35.19	215.77	38.46	44.62	46.15	1	NA	7	8	8	8	9	9	7	7	8	9	Male	Non-black/Non-Hispanic	21	22	23	24	25	26	27	28	29	31	33
805	40	40	40	38	40	35	32	34	40	38	45	41	20	22.5	25	30	30	35	35	37	37	37	37	38	3	0	NA	NA	NA	NA	NA	NA	NA	NA	NA	NA	Male	Non-black/Non-Hispanic	23	24	25	26	27	28	28	30	30	33	35
807	15	40	40	40	55	23	0	16	40	40	40	40	6.48	9.675	8.55	12.43	6.835	8.43333333333333	4.65	9	10	9.2	8.75	17.635	2	4	5	5	5	4	NA	NA	2	2	5	10	Female	Hispanic	21	22	23	24	25	26	26	28	28	31	33
811	54	50	50	50	0	0	0	0	0	0	0	0	7.085	8	8.5	13.02	7.72	NA	NA	NA	NA	NA	NA	NA	3	5	2	2	3	NA	NA	NA	NA	NA	NA	NA	Female	Non-black/Non-Hispanic	22	23	24	25	26	NA	NA	NA	NA	NA	NA
812	0	0	20	0	0	0	11	30	6	12	0	10	NA	7.5	6	6	NA	NA	6.75	7.25	9	7.5	NA	45	0	0	0	1	NA	NA	0	4	5	1	2	NA	Female	Black	20	21	22	23	24	25	26	27	28	30	33
813	0	0	48	0	0	55	32	0	0	20	16	36	8	NA	17.375	NA	NA	21.375	22.5	NA	NA	28	35	29.575	5	NA	2	NA	NA	2	2	NA	NA	6	5	5	Female	Black	24	24	25	NA	NA	29	29	NA	NA	34	36
816	0	0	5	36	0	12	20	32	25	35	36	15	6.875	NA	6.4	6.45	6.5	7	7.2	9.5	9.5	9.5	10.94	11.825	1	NA	NA	3	3	7	3	5	4	6	8	9	Female	Black	21	22	23	24	24	26	26	28	28	31	33
824	40	40	40	40	40	40	40	40	40	40	40	40	9.92	10.43	10.64	11.87	12.04	12.5	17.31	15	37	18.27	17.25	20	7	6	6	7	7	7	6	7	7	6	9	9	Female	Hispanic	23	24	25	26	27	28	29	30	31	33	35
828	10	20	40	40	37	47	40	40	40	40	40	56	10.9	10.9	14.29	19	22.275	22.88	23.375	26.52	27.18	28.28	29	31.75	2	2	8	6	7	8	6	7	6	5	6	11	Female	Non-black/Non-Hispanic	20	21	22	23	24	25	26	27	28	30	32
831	37	30	3	10	20	65	40	40	40	40	0	55	8.5	7.05	28.125	6.665	10.32	10.5	13.3	13.75	14.25	15	NA	15.1666666666667	0	2	0	0	1	6	8	7	8	8	NA	14	Male	Non-black/Non-Hispanic	19	20	21	22	23	24	25	26	26	29	NA
838	0	0	0	0	0	0	0	0	0	0	0	0	NA	NA	NA	NA	NA	NA	NA	NA	NA	13.33	NA	NA	NA	NA	NA	NA	NA	1	NA	NA	NA	NA	NA	NA	Female	Non-black/Non-Hispanic	22	23	24	25	26	27	28	29	29	32	34
843	40	0	0	0	0	40	0	50	40	40	40	40	13.1	NA	NA	NA	NA	14.66	14.42	15.04	17.75	23.51	25.75	25.565	5	NA	NA	NA	NA	0	3	NA	10	6	5	16	Male	Non-black/Non-Hispanic	23	NA	NA	NA	NA	29	29	30	31	33	35
847	6	50	25	20	50	20	40	45	50	45	40	65	NA	14	12	10	10	10	15	13.33	8	14.445	20	27.54	NA	NA	NA	NA	NA	NA	NA	NA	NA	NA	NA	7	Male	Black	21	22	23	24	25	26	27	28	29	31	33
852	0	0	27	0	25	0	35	36	40	16	0	35	NA	8.5	10	10	8.25	8	9.79	10.99	12.95	11.975	12.5	19.4133333333333	NA	3	NA	0	3	2	1	6	8	7	0	11	Male	Non-black/Non-Hispanic	20	21	22	23	24	25	26	27	28	30	32
853	32	43	0	32	24	26	0	0	0	0	40	0	9.375	10.125	11.5	10	9.57	12.5	15	15.47	NA	NA	18	18	1	2	2	0	2	9	6	4	NA	NA	7	7	Female	Non-black/Non-Hispanic	19	20	21	22	23	24	25	26	27	30	31
858	8	18	40	40	40	40	40	40	40	40	40	45	7.5	8.5	9	10.5	11.22	11.22	11.56	11.79	11.79	12.895	15	14.95	0	0	2	4	4	3	2	3	3	2	3	3	Female	Non-black/Non-Hispanic	20	21	22	23	24	25	26	27	28	30	32
863	0	0	0	0	20	40	40	40	25	0	40	40	NA	NA	NA	NA	10	11.5	15.5	15.5	13	13.1	15.89	23.57	NA	NA	NA	NA	0	5	7	6	6	4	NA	11	Female	Non-black/Non-Hispanic	19	20	21	21	23	24	25	26	27	29	31
864	20	10	40	25	0	0	0	0	0	25	25	25	10.3	10.3	9.65	11.555	10.15	NA	NA	NA	NA	11	14.745	19	1	0	2	2	4	NA	NA	NA	NA	0	4	7	Female	Non-black/Non-Hispanic	21	22	23	24	25	26	27	28	29	31	33
865	0	0	2	24	35	37	70	45	65	0	55	42	11	10	7.71	9.27	8.5	10.0185714285714	11.066	7.6	7.505	NA	14.525	16.0933333333333	NA	NA	NA	0	1	1	2	0	1	NA	9	8	Male	Non-black/Non-Hispanic	19	20	21	22	23	24	25	26	27	NA	31
868	0	40	0	40	40	40	35	48	40	0	0	50	9.5	8.5	9	14	14	15	17.8	27.75	29.18	23	NA	32.31	6	NA	0	4	7	3	8	8	3	NA	NA	NA	Female	Black	20	21	22	23	23	25	25	27	28	30	31
870	0	0	0	0	0	0	0	35	0	37	0	20	NA	9	8.5	NA	NA	NA	NA	9	9	9.5	10	18.61	NA	2	4	NA	NA	NA	NA	0	0	0	3	7	Male	Black	19	20	21	22	23	24	25	26	27	29	31
872	25	40	0	0	0	0	0	0	0	0	0	0	9.21666666666667	11.5	12.3333333333333	9	NA	NA	NA	NA	NA	NA	NA	NA	2	2	4	0	NA	NA	NA	NA	NA	NA	NA	NA	Male	Hispanic	21	22	23	24	NA	NA	NA	NA	NA	NA	NA
873	0	32	40	40	60	0	0	59	55	55	50	50	NA	8.65	10.25	15.5833333333333	26	NA	NA	21.4733333333333	30.42	53.1125	41.54	52.88	NA	9	0	10	9	NA	NA	6	8	18	8	7	Female	Hispanic	19	20	21	23	23	NA	NA	26	27	30	31
874	0	6	38	0	36	30	30	36	30	36	40	0	NA	10	10	10.8	11.25	12	12.5	13.75	14.5	16	21.35	24.95	NA	0	0	2	0	4	5	5	5	5	7	8	Male	Hispanic	19	20	21	22	23	24	25	26	27	29	31
878	13	0	0	0	22	0	0	0	3	0	50	0	9	10	9.5	13	13	20.74	NA	NA	62.02	NA	13.5	NA	0	0	0	0	NA	0	NA	NA	2	NA	3	NA	Female	Non-black/Non-Hispanic	19	20	21	22	23	25	25	26	27	NA	32
881	30	0	0	60	30	0	24	0	30	38	0	0	10.4433333333333	0	NA	12.82	81.73	NA	NA	NA	NA	15.3333333333333	NA	NA	0	0	NA	NA	NA	NA	NA	NA	NA	1	NA	NA	Female	Black	22	22	23	24	25	26	27	29	29	31	34
883	40	40	40	40	50	50	50	36	40	40	45	40	11.25	14	12.8333333333333	14.5	16.85	16.85	16	14.19	7	16.41	20.75	27.475	5	4	2	3	6	3	2	3	1	4	6	14	Female	Hispanic	20	21	22	23	24	25	26	27	28	30	32
896	40	50	0	0	0	0	0	0	0	32	0	0	7.5	0	NA	NA	NA	NA	NA	NA	NA	0	NA	NA	8	3	NA	NA	NA	NA	NA	NA	NA	4	NA	NA	Female	Non-black/Non-Hispanic	20	21	NA	NA	NA	NA	NA	NA	NA	30	NA
897	20	30	0	7	41	37	40	50	0	0	38	0	7.69	9.05	10.275	16	11.1666666666667	12.75	13.5	13.7233333333333	17.21	41.67	15	16.5	11	1	0	NA	0	0	7	7	NA	NA	5	5	Female	Non-black/Non-Hispanic	19	20	21	22	23	24	25	26	27	29	31
899	40	40	40	40	40	0	0	0	0	0	0	46	10.4	10.71	13.975	17.79	17.5	NA	NA	NA	NA	NA	NA	NA	8	6	14	9	6	NA	NA	NA	NA	NA	NA	16	Female	Non-black/Non-Hispanic	23	24	25	26	27	NA	NA	NA	NA	NA	NA
900	20	0	20	35	35	25	27	40	66	0	0	0	9.16666666666667	9.5	7.065	2.13	4.55	4.15	8.15	15.5	14.19	NA	NA	NA	3	2	1	3	5	2	2	8	6	NA	NA	NA	Male	Non-black/Non-Hispanic	21	22	23	24	25	26	27	28	29	NA	NA
901	22	0	21	25	0	40	45	50	50	50	50	20	7.958	9.35	8.375	8.7875	10	28.85	25.64	23.26	23.08	25.77	24.035	15	1	2	1	0	0	3	4	3	4	4	9	4	Female	Non-black/Non-Hispanic	19	20	21	22	23	24	25	26	27	30	32
905	0	0	0	0	0	0	0	20	20	20	25	0	NA	7.8125	NA	NA	7.5	NA	9.75	8.225	8.5	8.65	9.75	10	NA	0	NA	NA	0	NA	0	NA	0	1	0	NA	Female	Hispanic	NA	21	22	23	24	NA	26	27	28	30	32
908	0	0	0	25	0	0	0	0	0	0	0	0	NA	11	NA	9.5	NA	9.5	NA	NA	NA	NA	NA	NA	NA	NA	NA	0	NA	0	NA	NA	NA	NA	NA	NA	Female	Non-black/Non-Hispanic	21	22	23	24	NA	26	26	27	28	30	32
909	35	40	40	32	40	40	0	0	29	40	40	36	0.66	3.92666666666667	6	6.875	10	9.72	10	NA	7.35	8.91	11.29	12.5	3	5	2	3	0	0	1	NA	1	4	4	7	Male	Non-black/Non-Hispanic	20	21	22	23	24	25	25	26	27	30	32
911	18	16	0	0	8	12	40	0	45	30	0	0	8.57	8	9.5	NA	27.62	16.96	5.81	18.315	25.84	34.88	NA	NA	10	0	0	NA	NA	2	0	1	NA	NA	NA	NA	Male	Hispanic	20	21	22	23	24	25	26	27	28	30	NA
913	50	40	40	40	46	0	35	36	35	0	0	0	9	9.5	11	34.335	15.5	16	8.5	9.5	9.75	9.5	NA	NA	5	4	2	2	1	0	NA	0	0	1	NA	NA	Female	Non-black/Non-Hispanic	21	22	22	23	24	25	26	28	28	31	32
915	40	40	40	32	40	20	40	45	50	10	40	40	12.5	16	17.12	17.12	16.5	17.5	18.6666666666667	22.22	25	327.36	83.99	38.5633333333333	0	6	6	7	NA	1	8	8	8	7	6	10	Female	Non-black/Non-Hispanic	23	24	25	26	27	28	29	30	31	33	35
916	0	25	40	40	40	0	0	0	40	40	40	24	12.5	12.5	13.3	17.8	18.5	19.5	NA	NA	22.425	42	65.5	75	0	NA	2	2	3	5	NA	NA	7	6	5	5	Female	Non-black/Non-Hispanic	20	21	22	24	24	25	26	27	29	30	32
928	0	0	6	25	0	0	40	0	0	40	0	0	12	NA	8	9	NA	NA	13.005	NA	NA	21.4	NA	NA	6	NA	NA	0	NA	NA	8	NA	NA	14	NA	NA	Female	Hispanic	21	21	22	23	NA	NA	26	NA	NA	31	NA
929	6	10	40	40	40	0	0	0	50	45	40	40	14	13	17.62	31.25	31.25	14.42	NA	51.16	254.55	76.92	100.96	115.38	0	0	6	3	3	3	NA	NA	NA	6	5	14	Male	Non-black/Non-Hispanic	20	21	22	23	24	25	26	27	28	30	32
931	20	30	0	25	14	0	0	50	60	0	70	70	9.55	10.59	12.01	12.75	10.815	13.01	10	11.54	9.62	NA	30.13	30.77	2	2	0	0	2	2	3	5	5	3	8	9	Female	Black	19	20	22	22	23	24	25	26	27	29	31
932	0	0	15	45	65	55	0	5	45	50	45	50	NA	NA	11.15	13.265	26.065	13.99	13.99	14.725	20.96	26.92	36.32	42.31	NA	NA	1	1	6	6	6	NA	1	5	6	6	Female	Non-black/Non-Hispanic	19	20	21	22	23	24	25	26	26	29	31
934	0	20	17	0	40	20	31	0	45	33	11	2	10	8.42	8.36	7.5	15.65	17.56	40	55	17.3266666666667	10	18.75	24.05	NA	0	0	0	6	7	3	1	0	0	1	16	Female	Non-black/Non-Hispanic	19	20	21	22	23	24	25	26	27	29	31
938	41	40	40	0	0	0	0	0	0	0	0	0	15.275	75	18	NA	NA	NA	NA	NA	NA	NA	NA	NA	0	0	0	NA	NA	NA	NA	NA	NA	NA	NA	NA	Male	Hispanic	19	20	21	NA	NA	NA	NA	NA	NA	NA	NA
940	0	8	20	20	60	40	40	0	40	7	10	20	NA	6.75	6.875	7.25	9.625	12.375	12.85	12.87	15	15	17.6666666666667	23.8666666666667	NA	NA	NA	1	0	3	9	NA	1	3	1	5	Male	Non-black/Non-Hispanic	21	22	23	24	25	26	27	28	29	31	33
943	0	0	0	7	5	20	20	45	20	20	15	30	6.165	10	10	10	11	14.25	18.5	5.14	30.425	70	60	55	NA	NA	NA	1	0	NA	NA	NA	NA	NA	NA	1	Male	Non-black/Non-Hispanic	19	20	21	22	23	24	25	26	27	29	31
948	10	25	36	24	0	40	0	0	0	0	0	0	10.31	6.96666666666667	7.76833333333333	12.27	14	30.435	NA	NA	NA	NA	NA	NA	1	1	1	1	NA	NA	NA	NA	NA	NA	NA	NA	Female	Hispanic	19	20	21	22	23	24	NA	NA	NA	NA	NA
963	20	25	2	0	22	60	80	50	70	75	55	0	6.75	23.615	22.06	36.2	10.925	20.905	15.11	25.38	19.78	21.79	31.525	NA	0	3	2	0	0	1	5	7	5	7	14	NA	Male	Non-black/Non-Hispanic	19	20	21	22	23	24	25	26	27	29	31
986	40	40	40	40	40	40	40	0	40	40	40	40	16.14	17.54	19.08	19.56	20.05	20.05	20.56	20.05	20	17.5	13.94	17.16	6	6	7	6	6	5	6	5	5	6	7	7	Female	Non-black/Non-Hispanic	23	24	25	26	27	28	29	30	31	33	35
993	0	40	36	0	40	40	35	30	28	40	3	20	NA	14.75	15	15.35	17.75	20	19	21.25	14.3333333333333	6.005	33.33	20	NA	8	4	4	NA	4	8	0	0	NA	NA	NA	Female	Non-black/Non-Hispanic	NA	23	23	24	25	26	28	28	29	32	33
997	48	2	40	40	40	40	40	0	40	48	40	0	10.94	34.885	30.64	32.5	20.225	23.5	19.8	29.9	26	53.99	58.52	NA	2	4	0	1	14	4	8	5	9	6	6	NA	Male	Non-black/Non-Hispanic	23	24	25	26	27	28	29	30	31	33	35
998	30	0	40	35	40	30	30	0	0	0	0	0	9.875	6.75	12	12	11.95	12	12	12	NA	NA	NA	NA	4	0	0	0	0	0	0	0	NA	NA	NA	NA	Male	Black	20	21	22	23	24	26	26	27	28	31	33
1004	0	0	40	40	0	5	40	40	40	40	40	0	NA	7.375	7	6.875	8.095	9.22333333333333	8.05	12.85	13.925	16	19	21	NA	NA	NA	1	2	NA	NA	5	8	5	3	8	Male	Non-black/Non-Hispanic	19	20	21	22	23	24	25	26	27	29	31
1008	0	0	0	45	70	80	50	0	0	0	0	0	NA	NA	NA	11.11	7.14	6.25	10	10	NA	NA	NA	NA	NA	NA	NA	NA	NA	NA	NA	NA	NA	NA	NA	NA	Female	Non-black/Non-Hispanic	23	24	25	26	27	28	29	30	31	33	35
1010	40	20	40	40	40	160	20	40	40	0	40	0	9.5	13	11	12.75	14	13	17.44	12.21	13.95	NA	16.28	NA	2	4	5	5	7	6	5	5	6	NA	5	NA	Female	Non-black/Non-Hispanic	19	21	22	23	24	25	26	27	27	NA	32
1020	55	53	50	40	47	60	56	42	50	65	65	50	55.6666666666667	81.57	85.5133333333333	34.885	196.585	184.52	57.0775	403.245	62	64.9366666666667	71.005	139.53	2	17	6	18	10	14	20	17	9	19	18	19	Male	Non-black/Non-Hispanic	22	23	24	25	25	27	28	29	30	32	34
1021	25	20	20	40	40	40	32	0	0	40	25	25	9	10.5	8.625	11.5	14.825	20.19	21.03	15.64	NA	23.08	22.755	25	12	4	6	8	11	5	6	5	NA	7	6	3	Female	Non-black/Non-Hispanic	19	20	21	22	23	24	25	26	27	29	31
1022	40	40	40	35	30	25	0	40	40	40	40	50	11.6833333333333	13	13	14	13.5	13	11.7	13.5	13.5	22.25	36.63	36.92	13	6	2	6	3	NA	NA	5	3	7	4	4	Female	Non-black/Non-Hispanic	22	23	23	24	26	26	27	28	29	32	33
1025	40	40	32	32	32	32	0	40	40	40	40	40	10.5	5.75	11.125	15	15	15	15	15	14.03	22	26	31	0	0	0	1	1	1	0	NA	7	6	6	7	Male	Non-black/Non-Hispanic	22	23	24	25	26	27	28	29	30	32	34
1034	0	30	40	0	0	0	0	0	0	0	40	0	NA	0.25	1	NA	0.25	NA	0	8	NA	NA	0.35	0.42	NA	0	0	0	NA	NA	0	0	NA	NA	1	3	Male	Black	21	23	23	24	25	NA	27	28	29	NA	34
1038	0	1	23	40	40	40	40	35	46	24	41	40	NA	3	6.325	7.75	14.25	8	8.25	8.25	6.3	9.59333333333333	10	11	NA	0	0	1	2	4	0	3	5	1	4	13	Male	Black	19	20	21	22	23	24	25	26	27	30	31
1039	0	0	30	40	40	40	0	40	40	35	40	0	NA	NA	7.75	8.5	14.75	11.5	10.75	9.5	7.775	8.5	9.75	11.75	NA	NA	2	9	4	2	NA	5	4	2	9	6	Female	Black	19	20	21	22	23	24	25	26	27	29	31
1061	24	0	0	35	25	0	0	12	0	0	0	0	5.875	NA	8.25	8.4	10.5	9.82	NA	8	NA	NA	NA	NA	NA	NA	0	1	1	2	NA	NA	NA	NA	NA	NA	Female	Black	20	NA	22	23	24	25	26	27	NA	NA	NA
1066	0	0	40	0	36	50	12	45	40	55	46	60	8	7.875	8.725	10.25	18	13.8666666666667	4.33333333333333	8.25	9.25	8.75	10.875	8.625	0	0	6	6	1	4	0	1	2	3	2	3	Female	Black	19	20	21	22	23	24	25	26	27	29	31
1067	40	40	0	0	0	0	0	0	0	0	0	0	8.75	9.875	10.75	NA	NA	NA	NA	NA	NA	8.75	9.75	12.5	1	0	6	NA	NA	NA	NA	NA	NA	NA	NA	NA	Female	Hispanic	20	21	22	23	24	25	26	27	28	30	32
1075	36	38	37	37	40	40	37	38	37	35	0	0	11.585	13.16	14.96	16.63	16.98	18.51	18.97	19.48	23.39	21.36	NA	NA	0	5	4	6	14	7	8	6	7	16	NA	NA	Female	Black	20	21	22	23	24	25	26	27	28	30	NA
1077	0	0	0	40	45	45	0	0	0	0	0	0	6.75	6.5	10	14.18	14.53	21.6	NA	NA	NA	NA	NA	NA	NA	NA	0	NA	7	8	NA	NA	NA	NA	NA	NA	Female	Non-black/Non-Hispanic	20	21	22	23	24	25	NA	NA	NA	NA	NA
1082	8	0	35	40	20	25	2	26	40	40	42	45	12.5	11.25	182.5	9.07	14.045	17.03	20.085	18.625	22.426	25.75	33.2	26.89	1	0	0	1	0	5	5	5	4	6	7	16	Female	Non-black/Non-Hispanic	21	22	22	23	24	26	26	27	28	30	33
1117	16	20	0	35	45	72	80	65	50	70	70	55	6	6	6	2.5	172.59	24.93	92.846	14.76	14.425	9.01333333333333	14.825	23.2233333333333	1	0	0	1	0	3	0	2	1	1	NA	1	Male	Non-black/Non-Hispanic	18	19	20	21	22	24	24	25	26	29	30
1158	72	40	60	40	40	40	40	40	40	40	0	50	6.7775	11.7	7.85	11.145	12.96	17.1066666666667	23	25	25.8	27.25	33	27.5	5	7	6	6	6	13	7	8	7	8	7	8	Male	Non-black/Non-Hispanic	22	23	24	25	26	27	28	29	30	32	34
1163	0	40	50	80	40	50	40	40	55	55	50	50	8.25	10	10.5	14	13.7966666666667	14	16.2233333333333	21.63	20.91	20.98	14	35.5	0	0	0	8	2	4	1	7	4	5	5	4	Male	Non-black/Non-Hispanic	20	21	22	23	24	25	26	27	28	30	32
1175	50	95	0	0	37	37	37	40	37	40	40	40	7.01	3.35333333333333	NA	NA	14.656	13.2	21.05	16.83	23.26	30.77	32.21	38.46	0	2	NA	NA	3	6	5	7	14	6	8	7	Female	Non-black/Non-Hispanic	21	23	NA	NA	26	27	27	28	29	32	34
1177	0	0	0	0	0	0	42	15	0	0	40	0	NA	NA	NA	NA	NA	NA	14.625	16.25	NA	NA	13.01	13.01	NA	NA	NA	NA	NA	NA	5	1	NA	NA	6	11	Female	Non-black/Non-Hispanic	NA	NA	NA	NA	NA	NA	27	28	NA	NA	33
1180	0	0	0	0	0	0	0	0	0	0	0	0	NA	NA	NA	NA	5.25	NA	NA	NA	NA	NA	NA	NA	NA	NA	NA	NA	0	NA	NA	NA	NA	NA	NA	NA	Male	Non-black/Non-Hispanic	NA	NA	NA	NA	23	25	25	NA	NA	NA	NA
1191	40	40	40	40	40	40	40	40	40	40	45	0	14.65	15.1	15.75	13.65	16.54	17.54	17.99	18.44	19.54	19.81	25.12	NA	10	9	5	5	8	10	8	9	10	7	8	NA	Male	Non-black/Non-Hispanic	22	23	24	25	25	27	27	29	30	32	34
1192	0	0	0	0	0	0	0	0	0	0	0	0	NA	NA	NA	NA	NA	NA	NA	NA	NA	NA	NA	NA	NA	NA	NA	NA	NA	NA	NA	NA	NA	NA	NA	NA	Male	Non-black/Non-Hispanic	NA	NA	NA	NA	NA	NA	NA	NA	NA	NA	NA
1198	26	40	50	40	40	32	0	0	0	0	0	36	6.175	6.95	8.25	8.5	8.625	8.456	8.28	NA	NA	NA	10	11.3	NA	0	4	2	2	5	NA	NA	NA	NA	0	6	Male	Non-black/Non-Hispanic	23	24	25	26	27	27	28	30	31	33	35
1206	12	20	32	0	45	0	0	30	5	30	18	0	6.9375	3.96666666666667	6.325	10	NA	10.415	NA	35	14	11.325	2.95	3.65	0	0	3	0	NA	NA	NA	NA	NA	4	0	1	Female	Black	19	20	21	22	23	24	25	26	27	29	31
1208	40	40	40	55	48	40	0	0	40	40	40	0	8.85	11.08	12.25	10.185	10.5	14.2	14.65	NA	13.4	14.675	18.05	24	1	4	7	6	7	8	8	NA	3	7	7	7	Male	Black	21	22	23	24	25	26	27	28	29	31	33
1214	0	0	0	0	0	0	0	16	0	0	0	0	5	NA	NA	NA	NA	NA	0.59	NA	11.88	10.67	NA	NA	NA	NA	NA	NA	NA	NA	NA	0	NA	0	NA	NA	Male	Black	21	22	23	24	25	26	27	28	29	31	33
1215	40	38	0	0	84	45	45	80	0	40	40	40	7.835	6.75	6	16	12.17	18.125	9.625	13.125	16.6	18.51	19.28	30.27	1	1	NA	5	8	6	3	8	1	4	6	7	Male	Black	23	24	25	26	27	28	29	30	31	33	35
1218	40	35	40	40	0	0	0	30	45	40	20	45	14.5	17.77	21	0	NA	NA	NA	26.67	25	23.25	81.73	28.25	2	13	4	4	NA	NA	NA	4	4	10	8	9	Male	Black	20	21	22	23	NA	NA	NA	27	28	30	32
1219	0	0	0	0	0	32	24	12	20	9	20	0	NA	NA	2	NA	5.77	5.47	5	1.67	7.5	25	0.9	NA	NA	NA	NA	NA	NA	NA	NA	NA	NA	NA	NA	NA	Male	Black	19	20	21	22	23	24	25	26	27	30	31
1220	0	20	0	0	0	0	0	16	6	18	0	0	NA	7	7	8	8	NA	7	8	8.375	9.25	9.5	NA	NA	1	0	NA	NA	NA	NA	0	0	0	0	NA	Female	Black	22	23	24	25	26	27	28	29	30	32	34
1224	70	0	40	40	40	0	0	0	40	25	18	40	4.26	5.33	10.62	8.95666666666667	10.34	12.405	NA	NA	8.5	9.75	8.125	9.85	0	0	4	4	3	5	NA	NA	0	1	0	5	Male	Black	22	23	24	25	26	27	28	29	30	32	34
1229	6	14	29	38	46	50	51	50	25	48	50	45	5.75	13.5	20	14.0266666666667	12.835	6.1375	10.43	11.74	12.125	8.23	10.42	9.66666666666667	0	NA	NA	NA	0	3	4	3	2	1	0	6	Female	Non-black/Non-Hispanic	19	20	20	21	22	24	24	26	26	29	30
1237	0	0	15	40	50	50	45	48	45	50	45	45	NA	5	7.565	8.125	10.77	12.31	15.38	14.82	19.23	19.42	23.5	26.92	NA	NA	0	4	3	3	2	3	4	5	4	4	Male	Non-black/Non-Hispanic	20	21	22	23	24	25	26	27	28	30	32
1246	12	0	20	20	0	30	0	0	0	0	0	0	5.08333333333333	7	4.5	4.5	NA	0.67	NA	0.54	NA	NA	NA	NA	0	0	NA	0	0	NA	NA	0	NA	NA	NA	NA	Female	Non-black/Non-Hispanic	23	25	25	26	27	28	29	30	31	33	35
1250	33	20	30	25	0	0	0	55	50	30	0	0	7.5	7.5	7	6.75	NA	8.75	0	12.93	18.38	15.25	NA	NA	1	0	3	0	NA	0	NA	3	6	4	NA	NA	Male	Non-black/Non-Hispanic	21	22	23	24	NA	26	27	28	29	31	NA
1254	30	36	28	40	0	55	60	55	60	0	0	0	6.825	7.5	7.625	12.5	17	8.88	8.17	9.27	9.29	13.82	NA	NA	3	1	0	4	2	NA	3	4	4	4	NA	NA	Female	Non-black/Non-Hispanic	21	22	23	24	25	26	27	28	29	31	33
1259	42	40	0	0	40	40	40	0	40	0	40	40	6.925	15	NA	NA	16.48	16.5	18	NA	19	NA	22.5	24	5	6	NA	NA	6	5	0	NA	5	NA	5	5	Male	Non-black/Non-Hispanic	19	20	NA	NA	23	24	25	NA	27	NA	31
1260	0	0	20	40	72	29	40	40	40	0	0	60	8	8.85	9.75	9.5	12.8333333333333	8.19333333333333	8.15	10	12	20.25	21.25	18.125	0	6	0	0	NA	0	5	4	1	8	3	8	Male	Non-black/Non-Hispanic	19	20	21	23	23	24	25	26	27	29	31
1266	0	24	0	40	0	0	0	0	30	0	0	0	9	2.65	3	8	8	8.5	NA	NA	2.65	2.65	NA	NA	1	NA	0	0	0	0	NA	NA	0	0	NA	NA	Female	Non-black/Non-Hispanic	20	21	22	23	24	25	26	27	28	30	32
1267	0	0	0	0	0	0	0	50	55	55	40	50	6.37	8.5	NA	NA	10	8.46	NA	3.72	6.99	8.39	16.345	19.23	0	NA	3	NA	1	2	NA	NA	NA	NA	2	1	Male	Non-black/Non-Hispanic	22	23	24	25	26	27	28	29	30	32	34
1270	23	30	40	40	52	52	52	40	45	60	60	55	9.55	9.75	9.5	9.5	15.365	0	0	8.5	17.9	17.305	15.87	20.63	4	8	5	4	4	7	4	6	4	12	6	5	Male	Non-black/Non-Hispanic	22	23	24	25	25	26	27	28	29	32	33
1271	25	30	15	50	30	60	39	25	35	40	40	40	2.65	2.65	2.65	5.5	7.5	7.5	11.755	20.5	14.5	11.5	25	30	1	1	1	0	5	3	0	0	1	0	NA	NA	Female	Non-black/Non-Hispanic	21	22	23	24	25	26	27	28	29	31	33
1276	40	45	45	50	40	45	40	40	40	40	0	40	15.2	25	28.3333333333333	42	23	24.225	31.25	32.45	32.69	34.86	NA	41.83	3	5	13	7	8	18	9	9	9	8	NA	9	Female	Non-black/Non-Hispanic	23	24	25	26	27	28	29	30	31	33	NA
1281	0	15	15	15	50	50	45	0	0	45	50	0	10	7.255	6.255	5.5	10.28	16.15	16.24	27.78	5.71	24.36	23.08	37.02	NA	NA	1	1	6	7	6	6	0	6	5	5	Male	Non-black/Non-Hispanic	19	20	21	22	23	24	25	26	27	29	31
1284	45	70	0	80	40	60	47	50	40	40	50	0	8.335	39.086	12.5	13.85	12.5966666666667	11.665	21.28	21.75	11	14	15	NA	0	0	5	3	6	1	3	1	3	0	0	NA	Male	Non-black/Non-Hispanic	22	23	24	25	26	27	28	29	30	32	34
1286	0	0	0	0	0	0	40	40	40	40	50	50	18.335	10	30	10.25	17.75	NA	25.25	34.235	30.49	36	32.69	32.69	NA	NA	NA	1	NA	NA	3	10	8	7	6	7	Male	Non-black/Non-Hispanic	20	21	22	23	24	25	26	27	28	30	32
1287	40	0	0	40	0	0	0	35	48	0	40	45	8.46666666666667	NA	11.5	9.5	11.5	NA	NA	7.6	7.8	9.86666666666667	12	14.545	7	NA	7	7	4	NA	NA	NA	0	3	1	3	Male	Non-black/Non-Hispanic	21	NA	23	24	25	26	27	28	28	31	33
1293	40	0	0	0	40	0	0	0	0	0	0	0	12	NA	NA	NA	14	NA	NA	NA	NA	NA	NA	NA	2	NA	NA	NA	0	NA	NA	NA	NA	NA	NA	NA	Male	Non-black/Non-Hispanic	22	NA	NA	NA	26	NA	NA	NA	NA	NA	NA
1294	35	20	0	0	0	40	0	18	0	30	15	10	7.125	8	8	7.5	NA	12	10	8	8.5	23.5	13.515	10.45	1	1	1	0	NA	NA	1	3	0	NA	1	3	Male	Non-black/Non-Hispanic	19	20	21	22	23	24	25	26	27	29	31
1307	0	0	25	0	0	3	40	15	37	40	27	40	4.55	NA	5.41666666666667	6.5	NA	7.78	13.475	13.58	12.25	13.5	16.75	29.2266666666667	NA	NA	0	NA	NA	0	3	6	4	4	5	20	Female	Non-black/Non-Hispanic	19	20	21	22	23	24	25	26	27	29	31
1308	0	4	28	22	32	28	28	30	23	40	42	0	8	10	9.25	9.5	11.15	12.635	13.52	13.52	13.52	15.26	17.5	NA	NA	1	1	1	2	7	3	6	6	7	6	NA	Female	Non-black/Non-Hispanic	20	21	22	23	24	25	25	26	27	30	32
1312	40	44	40	80	50	48	48	48	49	48	50	50	12.06	9.935	9.90666666666667	13	9.09333333333333	9.52	9.705	11.935	10.925	10.105	10.345	10.345	8	10	18	8	8	8	9	7	8	7	9	10	Female	Non-black/Non-Hispanic	23	24	25	26	26	27	28	29	30	33	35
1318	58	40	40	40	40	32	40	40	40	61	58	66	7	9.25	9.25	10	11.52	11.52	11.01	10.56	15.11	27.285	27.22	30.385	0	3	3	4	4	4	7	5	10	5	6	7	Male	Non-black/Non-Hispanic	19	20	21	21	22	24	24	25	26	29	31
1325	50	20	40	50	50	40	30	40	47	50	50	45	6.75	7.25	5.315	5.25	4.825	8.5	10.5	14	19.44	45	19.23	25.21	0	1	4	5	3	6	4	5	6	6	6	8	Female	Black	21	22	23	24	25	26	27	28	29	31	33
1327	0	0	0	0	0	0	0	0	0	0	0	0	NA	NA	NA	NA	NA	NA	NA	NA	NA	NA	NA	NA	NA	NA	NA	NA	NA	NA	NA	NA	NA	NA	NA	NA	Female	Non-black/Non-Hispanic	NA	NA	NA	NA	NA	NA	28	28	29	NA	NA
1330	0	60	0	0	55	65	0	0	0	50	50	50	NA	0.02	0.02	52	5.59	NA	NA	NA	NA	53.125	NA	88.46	NA	NA	NA	NA	9	8	NA	NA	NA	12	8	7	Female	Non-black/Non-Hispanic	21	23	23	24	25	26	NA	NA	NA	32	34
1334	16	0	0	55	35	0	40	40	45	45	40	0	10	NA	NA	10.57	14.62	NA	NA	NA	NA	NA	0	NA	0	NA	NA	2	5	1	3	3	2	3	4	5	Female	Non-black/Non-Hispanic	23	NA	NA	26	27	28	29	30	31	33	35
1336	27	0	23	50	60	55	50	55	50	50	45	55	11.5	12.5	NA	8.495	19.87	23.43	25	24.48	28.46	30.77	32.865	28.67	0	0	0	9	7	9	6	7	7	6	7	8	Male	Non-black/Non-Hispanic	19	20	21	22	23	24	25	26	27	29	31
1347	0	0	40	40	40	0	0	0	20	0	32	40	11.61	11	11.815	14.6666666666667	16.3333333333333	18	NA	NA	9.5	NA	16	16.88	7	4	4	15	6	4	NA	NA	NA	NA	5	9	Female	Non-black/Non-Hispanic	20	21	22	24	24	25	26	27	28	30	33
1352	8	54	50	40	46	45	40	45	43	0	35	40	8.19	13.93	11.395	11.75	10.87	11.11	13.75	14.53	11.81	NA	11.26	0.4	1	3	4	4	4	4	5	4	3	NA	7	1	Male	Hispanic	20	21	22	23	24	25	26	27	28	NA	32
1361	0	0	0	45	50	40	45	45	50	50	50	50	NA	NA	NA	10.34	11	14.42	14.36	22.56	23.08	25.85	27.69	42.31	NA	NA	NA	1	0	3	4	2	6	4	6	7	Male	Non-black/Non-Hispanic	21	22	23	24	24	26	26	28	28	31	33
1362	0	60	40	40	40	0	0	40	40	40	36	40	8.625	7.75	9.45	10.85	13.01	13.1	NA	11.75	14.53	14.75	14.96	36.665	0	NA	10	14	9	8	NA	8	7	10	NA	NA	Female	Non-black/Non-Hispanic	23	24	25	26	27	28	29	30	31	33	35
1366	50	40	30	50	70	60	100	60	60	60	40	50	25	26.44	58.73	50	73.09	64.1	35.77	78.21	56.09	22.5	20.85	51.38	9	9	6	NA	NA	NA	NA	NA	NA	NA	0	12	Male	Hispanic	23	24	25	26	27	28	29	30	31	33	35
1370	0	0	0	40	40	40	40	40	40	40	40	0	NA	6.5	6	5	14.53	14.62	15.25	18	19.23	24.52	26.44	29.81	NA	NA	0	1	NA	9	6	5	6	11	6	7	Female	Non-black/Non-Hispanic	19	20	21	22	23	24	25	26	27	29	31
1377	40	60	40	40	40	60	40	40	40	40	40	0	8.32	8.55	9.5	10	11	10	11	13.5	17	19.27	19.12	21.5	1	4	2	1	6	10	8	8	5	7	3	8	Male	Non-black/Non-Hispanic	19	20	21	22	23	24	25	26	27	30	31
1382	0	0	0	0	0	0	0	0	40	20	15	20	10.625	9	NA	12	6.25	NA	NA	NA	8.5	19.7133333333333	35.9	11.165	1	NA	NA	NA	0	NA	NA	NA	NA	1	NA	NA	Male	Non-black/Non-Hispanic	19	20	21	22	23	24	25	26	27	29	31
1383	13	0	0	40	40	0	30	0	40	0	40	55	9.5	9	10	25	11	13.125	11	12.25	12.45	NA	16.5	18.865	2	0	0	NA	5	7	0	0	2	NA	0	8	Male	Non-black/Non-Hispanic	21	22	23	24	24	25	26	27	28	NA	33
1385	35	35	35	30	25	35	0	0	25	0	0	20	6.75	4.565	2.13	4.15	6.25	5.37666666666667	13.565	7.3	7.25	4.69	5.9	6.875	0	0	0	0	0	0	1	NA	0	1	0	1	Female	Non-black/Non-Hispanic	21	22	23	24	25	26	27	28	29	31	33
1389	0	0	0	40	40	40	0	0	0	0	0	30	12.5	6	NA	10	12	10.5	NA	NA	NA	NA	NA	16.25	0	NA	NA	0	0	2	NA	NA	NA	NA	NA	19	Female	Non-black/Non-Hispanic	24	25	NA	26	27	28	NA	NA	NA	NA	NA
1393	0	0	0	0	0	0	16	18	20	39	29	35	7.5	NA	6.375	NA	NA	NA	12	12	12	12.06	12.97	13.99	0	NA	2	NA	NA	NA	NA	0	0	0	7	1	Female	Hispanic	19	NA	21	22	23	24	25	26	27	29	31
1394	20	0	0	0	40	0	0	8	40	40	45	20	5.5	6.63333333333333	7	NA	7.5	7.5	8.625	54.5	12.25	9	10.75	130	2	6	NA	NA	NA	1	0	NA	0	2	3	3	Male	Black	19	20	21	22	24	24	25	26	27	29	31
1395	0	0	0	0	0	0	0	0	0	0	0	0	NA	NA	NA	NA	NA	NA	NA	NA	NA	NA	NA	NA	NA	NA	NA	NA	NA	NA	NA	NA	NA	NA	NA	NA	Male	Black	20	21	NA	23	24	25	26	NA	NA	NA	NA
1397	0	0	0	33	0	0	0	0	0	0	58	40	NA	NA	6	5.5	8.375	NA	6.75	7.4	8.43	11.43	9.75	10.5	NA	NA	NA	NA	1	NA	NA	2	NA	2	NA	5	Male	Black	21	NA	23	24	25	NA	27	28	29	31	33
1406	0	0	0	0	32	40	40	40	40	40	40	40	NA	5.15	NA	NA	7.25	12.125	14	15	15	15	17	22	NA	NA	NA	NA	1	2	4	4	4	3	5	6	Male	Non-black/Non-Hispanic	20	21	22	23	23	24	25	26	27	30	31
1414	0	40	40	40	40	20	30	40	40	30	40	0	7	9.5	14.45	14.25	13.56	16	14.5	16.175	18.27	23.04	20.51	17.79	NA	5	5	6	0	0	4	6	7	6	NA	6	Female	Non-black/Non-Hispanic	21	22	23	24	25	26	27	28	29	31	33
1420	40	40	0	0	0	40	40	40	0	0	0	0	9.62	9.62	NA	NA	NA	10.25	10.25	16.5	NA	NA	NA	NA	8	8	NA	NA	NA	7	6	7	NA	NA	NA	NA	Female	Non-black/Non-Hispanic	21	22	NA	NA	NA	26	27	28	NA	NA	NA
1422	5	40	32	45	40	40	40	40	40	40	40	40	7.875	7.5	8.0625	10	14.9	17	23.56	20	18	28	30	35	0	0	2	4	5	12	5	6	7	7	5	8	Female	Black	21	22	23	24	25	26	27	28	29	31	33
1424	0	0	22	40	0	0	0	0	0	0	0	0	NA	NA	6.85	7.425	8.15	NA	NA	NA	NA	NA	NA	NA	NA	NA	NA	NA	1	NA	NA	NA	NA	NA	NA	NA	Female	Black	20	21	22	23	24	25	26	27	28	30	32
1428	0	35	0	0	0	0	24	20	0	0	32	40	7.5	7.75	9	7	10.22	NA	12.03	8.625	7.25	7.25	13.17	13.17	0	0	0	NA	NA	NA	NA	1	0	NA	NA	8	Female	Black	23	24	25	26	27	28	29	30	31	33	35
1431	0	0	0	40	40	40	50	50	45	40	40	0	NA	NA	14.2	30.045	26.25	20.5	22	43.325	39.0475	39.875	33	37.53	NA	NA	20	15	5	8	8	8	11	10	7	8	Male	Non-black/Non-Hispanic	NA	NA	25	26	27	28	29	30	31	33	35
1435	42	40	40	0	40	40	40	50	60	40	40	0	13.45	15	14.5	NA	19.5	20	20	12	20	20	23.75	23.3333333333333	1	1	5	NA	5	1	0	2	0	1	4	7	Male	Non-black/Non-Hispanic	21	22	23	24	25	26	27	28	29	31	33
1436	0	40	40	0	40	0	40	0	0	28	28	0	10	7	8	8.785	12	12.5	12	12	NA	11.5	12	12	0	3	8	0	1	2	NA	3	NA	0	0	NA	Female	Non-black/Non-Hispanic	19	20	21	22	23	24	25	26	27	29	31
1441	0	0	0	40	40	40	40	40	40	40	45	40	NA	NA	NA	104.5	25	19.23	21.6	20	26.625	32.21	30.34	44.23	NA	NA	NA	0	6	6	6	6	10	8	7	10	Male	Non-black/Non-Hispanic	23	24	25	26	27	28	29	30	31	33	35
1442	0	30	45	43	0	0	40	42	38	0	20	40	7.54333333333333	9.125	12	13.5	13.5	NA	12	12.4375	12.62	11.07	14.2	15.925	NA	6	12	4	3	NA	0	11	7	3	6	5	Female	Non-black/Non-Hispanic	22	23	24	25	26	27	28	29	30	32	34
1451	0	20	0	30	0	0	0	40	0	0	45	0	7.3	8.1	8.26	14.1	14.25	NA	17.5	18.27	17.5	NA	9.82	NA	0	2	3	0	0	2	7	4	4	NA	10	NA	Female	Non-black/Non-Hispanic	22	23	24	25	26	27	28	29	30	NA	34
1452	0	0	0	0	0	0	0	0	0	0	0	0	NA	NA	NA	NA	NA	NA	NA	NA	NA	NA	NA	NA	NA	NA	NA	NA	NA	NA	NA	NA	NA	NA	NA	NA	Male	Hispanic	20	21	22	23	24	25	26	28	28	30	32
1453	60	42	40	0	36	18	18	36	24	40	45	40	12.2	15.0333333333333	14	20.69	18.075	25.59	25.85	25.84	29	27.4766666666667	36.67	45.19	1	13	7	6	8	7	7	8	7	10	6	7	Female	Non-black/Non-Hispanic	21	23	24	25	26	26	27	29	29	32	33
1454	0	40	20	0	5	43	40	32	11	52	40	40	4.5	12.5	12.79	13.08	13.47	16.0333333333333	16.925	16.41	18.595	13.5	15.78	61.6666666666667	1	1	5	0	0	6	5	5	7	0	0	2	Female	Non-black/Non-Hispanic	22	23	24	25	26	27	28	29	30	32	34
1457	20	20	40	50	45	40	40	40	40	60	35	40	7.5	7.5	11.25	16.0333333333333	17.44	24	25	27.89	28.72	33.295	38.875	55.71	0	0	3	11	9	10	8	8	9	10	16	8	Male	Non-black/Non-Hispanic	20	21	22	23	24	25	26	27	28	30	32
1459	0	0	0	0	0	45	0	0	20	0	0	0	NA	7.5	10	NA	NA	12.22	12.22	NA	13	NA	NA	NA	NA	NA	NA	NA	NA	NA	0	NA	0	NA	NA	NA	Female	Non-black/Non-Hispanic	19	20	21	22	22	24	24	26	27	NA	NA
1460	0	0	0	50	50	50	50	50	60	60	50	50	10	10	24	19.52	32.88	35	35	45	39.74	43.27	75.38	75.38	NA	0	NA	9	9	8	8	8	9	10	9	10	Male	Non-black/Non-Hispanic	19	20	21	22	23	24	25	26	27	29	31
1464	30	40	0	40	0	0	0	0	0	40	0	40	4.5	8	8	18	NA	NA	NA	NA	NA	24.5833333333333	NA	24.2933333333333	0	1	0	7	NA	NA	NA	NA	NA	23	NA	8	Female	Non-black/Non-Hispanic	19	21	21	22	NA	NA	NA	NA	NA	30	NA
1470	5	30	38	55	60	0	0	0	20	27	8	0	7.52666666666667	4.515	7.54	7.665	8.38333333333333	6.7	NA	NA	7.25	7.875	7.615	7.75	2	0	2	3	0	0	NA	NA	0	0	2	2	Female	Black	21	22	23	24	25	25	26	27	28	31	33
1477	21	30	37	40	40	0	0	40	40	40	40	0	8.4375	24.465	12.135	12.18	13.2933333333333	12	NA	15.075	18.41	20.19	21.5	24	2	1	12	9	10	3	NA	4	6	7	10	8	Female	Black	19	21	22	22	23	24	25	27	27	30	32
1478	0	0	38	38	40	0	40	40	40	0	48	46	6.75	7	8.5	9.875	11.4	12	12	13.69	15.35	16.09	27.03	14.865	NA	0	NA	2	5	6	3	7	5	11	6	12	Male	Black	20	21	22	23	24	25	26	27	28	30	32
1488	35	35	0	0	0	0	0	0	0	0	0	0	9	8.125	9	NA	NA	NA	NA	NA	NA	NA	NA	NA	3	2	1	NA	NA	NA	NA	NA	NA	NA	NA	NA	Male	Non-black/Non-Hispanic	23	24	25	26	27	28	29	30	31	33	35
1491	0	20	40	55	50	46	50	40	40	40	40	40	8	0.75	12.375	20.3	21.54	25.71	23.85	32.13	41.59	47.36	49.76	46.15	1	0	10	8	3	7	4	6	7	7	7	NA	Male	Non-black/Non-Hispanic	21	22	23	24	25	26	27	28	29	31	33
1492	0	50	55	50	50	50	50	0	0	0	0	0	NA	9.62	9.44	12.69	21.15	30	26.2	NA	NA	NA	NA	NA	NA	4	6	4	9	6	10	NA	NA	NA	NA	NA	Female	Non-black/Non-Hispanic	21	22	23	24	25	26	26	NA	NA	NA	NA
1494	40	48	0	0	0	0	0	0	40	40	40	40	6.825	14.02	12.24	NA	15	15	16.15	26.04	12.5	15.385	21	22	3	4	5	NA	0	4	3	4	NA	5	5	4	Female	Non-black/Non-Hispanic	23	24	24	26	26	27	28	30	30	33	34
1495	30	0	18	0	6	20	12	48	40	40	40	40	12.25	13.5	13.5	10.25	13.25	9.165	13	14.2766666666667	13.5	18.65	22.115	19.4233333333333	0	1	NA	1	0	0	1	1	9	6	4	8	Female	Non-black/Non-Hispanic	23	24	25	26	27	28	29	30	31	33	35
1497	1	13	6	15	45	42	43	42	41	40	40	40	11.75	10.1666666666667	13.5	12.5	21.525	35.26	35.78	37.55	42.68	44.23	51.68	57.69	NA	NA	0	NA	11	7	8	9	10	10	15	7	Female	Non-black/Non-Hispanic	21	22	23	24	25	26	27	28	29	31	33
1498	33	8	18	0	21	2	0	8	0	0	0	0	5.87666666666667	8.5	10.5	10.5	9.25	14.25	3.75	10	10	NA	NA	NA	2	3	0	0	0	1	1	NA	NA	NA	NA	NA	Female	Non-black/Non-Hispanic	19	20	21	22	23	24	25	26	27	29	31
1500	0	0	0	0	0	40	40	40	40	80	70	40	8.5	NA	NA	13.9	10.25	19.23	24.15	29.81	28.75	21.685	58.25	52	2	NA	NA	NA	0	7	5	5	5	5	5	5	Female	Black	21	22	23	24	25	26	27	28	29	31	33
1503	38	35	20	30	56	40	30	40	40	30	40	50	9.57	9.41	11	16.67	18.75	18.75	19.165	18.75	22.5	26.67	16.0766666666667	29.62	5	7	6	0	0	1	0	NA	NA	NA	12	7	Male	Non-black/Non-Hispanic	22	24	24	26	27	28	28	29	30	33	34
1510	40	49	0	64	72	60	40	40	45	0	0	0	9.8	11	NA	11.735	14.4333333333333	15.3025	18.8766666666667	19.55	16.5	NA	NA	NA	9	5	NA	11	9	7	7	13	3	NA	NA	NA	Male	Non-black/Non-Hispanic	23	24	NA	26	27	28	29	30	31	NA	NA
1512	40	35	22	20	40	0	0	0	0	30	0	0	5	3	5.15	5.15	8.5	6.625	9.5	5.56	NA	7.4	7.5	NA	1	4	2	0	9	0	NA	0	NA	3	7	NA	Female	Non-black/Non-Hispanic	19	20	21	22	23	24	25	26	27	29	31
1513	30	40	40	0	50	15	39	0	0	30	15	35	5.37666666666667	5.815	11.25	10.6666666666667	4.55	6.33333333333333	10	11	7.25	8.625	8.425	7.375	0	5	9	5	8	0	0	3	NA	2	0	4	Female	Non-black/Non-Hispanic	19	20	21	22	23	24	25	26	27	29	31
1516	40	40	40	50	50	50	40	20	0	0	20	0	10.92	12	12.89	9.5	14.23	16.15	21	36	NA	NA	10	NA	7	8	9	8	10	8	10	10	NA	NA	5	NA	Female	Hispanic	23	24	25	26	27	28	29	30	NA	NA	35
1517	40	21	23	47	38	36	31	33	35	27	32	37	8.5	8.75	10	10	57	7.5	12	15.5	16	18	19	10.575	2	2	5	0	5	3	4	4	4	3	4	4	Female	Hispanic	20	21	22	23	24	25	26	27	28	30	32
1532	20	25	28	32	0	0	30	30	30	40	40	33	10.5	10.5	26.68	NA	13.84	8.33	10	8	8.1	15.1175	32.81	22.02	4	6	16	6	3	NA	2	2	2	14	7	10	Male	Non-black/Non-Hispanic	21	22	23	24	25	26	27	28	28	31	33
1535	40	0	30	40	45	40	45	40	40	40	0	60	8.75	8.5	8.665	9.38	8.33	6.83333333333333	8	8.875	10	12	12	11.25	3	0	3	0	0	1	1	0	0	0	0	NA	Male	Non-black/Non-Hispanic	20	21	22	23	24	25	26	27	28	30	33
1540	25	0	0	25	0	0	10	35	20	0	25	25	7.575	5.15	5.83	4.8	4.17	7.75	7.25	4.815	5.065	9.625	8.125	9.5	NA	NA	0	1	0	1	2	0	2	2	NA	5	Female	Non-black/Non-Hispanic	19	20	21	22	23	24	25	26	27	29	31
1541	70	90	20	20	0	50	0	0	0	60	0	40	7.458	8.33	33.18	255	0.06	4.23	0	NA	NA	11.135	NA	9.25	0	0	2	NA	0	0	NA	NA	NA	0	NA	NA	Female	Non-black/Non-Hispanic	19	20	21	22	23	24	24	26	27	29	31
1543	10	0	45	50	60	50	50	60	55	50	20	15	6.7	3.74	10.56	15.44	14.46	16.405	26.94	21.62	19.83	NA	36.765	44.87	0	0	5	10	5	5	5	5	5	5	5	NA	Female	Non-black/Non-Hispanic	21	22	23	24	25	26	27	28	29	31	33
1544	15	8	11	28	44	65	40	0	40	28	30	20	6.6625	6.3	6.325	8.7625	12.5	8.665	8.55	12	9	42.2233333333333	11.695	10.99	0	0	1	0	0	0	2	2	4	2	0	2	Female	Non-black/Non-Hispanic	19	20	21	22	23	24	25	26	27	29	31
1545	30	40	25	25	63	40	40	40	40	16	0	0	6.89	7	7.25	7.15	8.25	8.75	10.5	9.75	11	10.125	11.25	NA	2	1	1	1	9	13	3	3	6	7	0	NA	Male	Non-black/Non-Hispanic	21	22	23	24	25	26	27	28	29	31	33
1561	0	0	0	40	40	40	40	40	40	40	40	0	NA	NA	NA	2	0.44	0.5	NA	0.63	0.5	0.49	0.69	1.25	NA	NA	NA	0	0	2	0	0	1	0	0	2	Male	Hispanic	19	20	21	22	23	24	25	26	27	29	31
1564	0	0	0	30	0	0	25	0	0	0	0	40	NA	NA	NA	0.57	14.84	NA	8	NA	8	NA	NA	11.5	NA	NA	NA	NA	NA	NA	0	0	0	NA	0	4	Male	Black	20	21	22	23	24	25	26	27	28	30	32
1570	0	40	0	0	80	40	39	40	40	40	40	50	NA	13.75	NA	NA	12.9166666666667	12.8333333333333	14.125	14.75	15	17	18	11.16	NA	13	NA	NA	17	10	8	6	7	6	6	8	Male	Hispanic	NA	23	NA	NA	26	27	28	29	30	32	34
1582	11	0	0	0	40	40	38	39	40	22	40	40	10.575	5.15	NA	7	6	8	8.21666666666667	8.3	9.29	7.8	8.71666666666667	9	NA	1	NA	NA	0	2	5	5	6	NA	0	1	Female	Non-black/Non-Hispanic	23	24	25	26	27	28	30	30	31	33	35
1601	0	30	40	40	40	0	35	0	0	30	27	40	6.8	7.25	8.75	12	12.36	12.97	9.41666666666667	10	NA	9	11.8333333333333	14	1	1	0	8	6	8	0	5	NA	NA	2	17	Female	Hispanic	21	22	23	24	25	26	27	28	29	31	33
1609	0	0	0	0	0	0	0	0	0	0	0	0	NA	NA	NA	NA	NA	7.5	NA	NA	NA	NA	NA	NA	NA	NA	NA	NA	NA	0	NA	NA	NA	NA	NA	NA	Male	Non-black/Non-Hispanic	NA	21	NA	NA	NA	25	26	27	28	30	32
1615	2	14	20	0	0	16	4	4	12	15	22	12	6.325	6.16666666666667	4.5	9.15	NA	7	8.12	8.75	9	9.5	10.6	12	0	2	1	0	NA	NA	0	0	0	1	2	3	Male	Hispanic	20	21	22	23	24	25	26	27	28	30	32
1617	0	0	0	40	65	60	45	55	50	40	45	40	8	7.75	9.5	20	15	12.82	16.67	15.38	17.31	36.54	0	0	NA	NA	NA	0	0	4	6	0	0	0	0	2	Male	Non-black/Non-Hispanic	20	21	22	23	24	25	26	27	27	30	32
1618	40	0	0	0	40	48	12	15	18	32	32	33	11.8333333333333	12	NA	NA	7.13	16.575	14.94	35	22.5	11.25	11.2	22.96	6	NA	NA	NA	NA	4	0	1	1	3	2	5	Male	Non-black/Non-Hispanic	23	24	25	26	27	28	29	30	31	33	35
1632	0	12	47	28	21	30	76	59	24	8	20	15	NA	7.75	7.41666666666667	7.75	8.625	8.3	7.83333333333333	9.375	9	9.65	11.5	12	NA	0	2	1	4	4	4	2	2	1	5	5	Male	Non-black/Non-Hispanic	19	20	21	22	23	24	25	26	27	29	31
1633	34	46	40	40	40	40	40	40	40	40	40	8	10.8175	9.112	9.44333333333333	9.5	13.25	14.42	15.38	17.31	17.88	18.03	19.71	14.6725	1	7	1	4	5	4	4	4	6	10	6	8	Female	Non-black/Non-Hispanic	23	24	25	26	27	28	29	30	31	33	35
1646	40	40	40	40	47	40	40	40	50	40	32	32	8.75	15	6.315	2.63	10.32	13	10.555	12.5	14.5	12.5	13.5	15	0	0	4	2	3	0	4	2	7	5	8	NA	Male	Non-black/Non-Hispanic	21	22	23	24	25	26	27	28	29	31	33
1648	37	0	54	14	12	18	0	17	0	14	0	0	9.91666666666667	10.25	8.83333333333333	8.05	7.5	8.75	10	8	9	2.63	3	NA	2	0	0	0	0	0	0	0	0	0	0	NA	Male	Non-black/Non-Hispanic	22	23	24	25	26	27	28	29	30	32	34
1659	40	40	40	40	40	40	40	40	40	40	40	40	13.16	14.09	14.68	16.78	17.97	19.4	18.95	19.88	19	21	22	24.26	4	5	5	4	6	5	4	4	4	4	4	6	Male	Hispanic	20	22	23	24	24	25	26	28	28	31	33
1667	0	40	40	8	0	15	38	15	0	0	20	50	6.75	5	4	9.25	5	9.2925	8.625	7.25	7.375	2.5	2.5	12	0	NA	NA	NA	NA	4	0	0	0	0	1	2	Male	Non-black/Non-Hispanic	19	20	21	22	22	24	24	26	27	29	31
1668	0	0	0	0	40	40	65	35	40	0	43	0	NA	NA	NA	NA	5.7775	7.75	6.165	9.54	8.75	10	15	NA	NA	NA	NA	NA	3	5	3	0	2	0	NA	NA	Male	Non-black/Non-Hispanic	NA	NA	NA	NA	23	24	25	26	27	29	31
1674	0	4	0	0	0	30	25	10	0	3	0	0	NA	50	NA	NA	NA	NA	7.775	26.92	NA	2.5	NA	NA	NA	NA	NA	NA	NA	0	NA	NA	NA	0	NA	NA	Female	Non-black/Non-Hispanic	22	23	NA	NA	NA	27	28	29	NA	32	NA
1677	30	40	40	40	40	0	0	0	0	0	0	0	9	15.19	19.38	22.3	21.15	NA	NA	NA	NA	NA	NA	NA	2	7	4	6	4	NA	NA	NA	NA	NA	NA	NA	Female	Non-black/Non-Hispanic	21	22	23	24	25	NA	NA	NA	NA	NA	NA
1679	14	25	0	55	25	0	0	1	2	0	0	0	10.72	10.36	10.5	3.275	5.315	NA	7.7	75	57.69	15.63	NA	NA	0	7	7	NA	NA	NA	1	NA	NA	NA	NA	NA	Female	Non-black/Non-Hispanic	21	23	23	24	25	26	27	28	29	31	33
1686	45	47	51	52	18	20	11	16	15	20	0	0	16	10.934	9.89	7.75333333333333	8.65666666666667	2.885	8.5	7.5	7.5	15.47	13.875	NA	2	2	11	7	7	NA	NA	2	2	2	2	NA	Female	Non-black/Non-Hispanic	21	22	23	24	25	26	27	28	29	31	33
1687	0	0	0	36	36	38	40	36	38	36	38	40	2.13	NA	12.25	20	23	25	25	27	30	28	31	NA	NA	NA	NA	5	7	6	5	9	8	6	8	8	Male	Non-black/Non-Hispanic	23	24	25	26	27	28	28	30	31	33	35
1702	40	40	40	40	0	0	0	0	0	0	0	0	8.72	9	16.5	NA	NA	NA	NA	NA	NA	NA	NA	NA	3	6	5	6	NA	NA	NA	NA	NA	NA	NA	NA	Male	Non-black/Non-Hispanic	21	22	23	24	NA	NA	NA	NA	NA	NA	NA
1705	0	0	0	0	0	0	0	0	0	0	0	0	NA	NA	NA	NA	NA	NA	NA	NA	NA	NA	NA	NA	NA	NA	NA	NA	NA	NA	NA	NA	NA	NA	NA	NA	Female	Non-black/Non-Hispanic	22	23	24	25	26	26	27	29	29	32	33
1708	40	40	40	40	60	40	40	40	40	40	40	40	8.0375	10.75	11.2	13.25	9.66666666666667	15	9.5	9.5	9.5	9.5	11.25	9.16666666666667	8	5	4	6	5	0	0	0	0	0	1	NA	Male	Non-black/Non-Hispanic	21	22	23	24	25	26	27	28	29	31	33
1711	40	80	0	50	50	0	0	30	0	0	0	0	15.75	8.75	7.57	5	9.77	9.09	NA	10	7.94	NA	NA	NA	5	1	4	7	2	3	NA	NA	1	NA	NA	NA	Male	Non-black/Non-Hispanic	23	25	25	27	27	28	29	30	31	33	35
1733	40	40	40	40	0	38	35	0	35	40	14	0	8.08	10	13.53	9.5	14.29	10.5	11	10	10	9.5	9	12	9	11	0	0	0	2	4	0	NA	NA	NA	NA	Female	Non-black/Non-Hispanic	21	23	24	24	25	26	27	28	29	31	33
1736	0	40	20	40	35	0	0	0	0	0	0	0	8.45	7	4.08333333333333	1.56	2.34	NA	NA	NA	NA	NA	NA	NA	3	0	2	1	0	NA	NA	NA	NA	NA	NA	NA	Female	Non-black/Non-Hispanic	20	21	22	23	24	NA	NA	NA	NA	NA	NA
1739	0	0	40	39	0	40	30	0	0	0	0	0	5.775	5.25	6.25	7.35	7.4	6.25	7.25	7.25	NA	NA	NA	NA	4	NA	1	0	0	0	0	0	NA	NA	NA	NA	Female	Non-black/Non-Hispanic	21	22	23	24	25	26	26	28	28	31	33
1740	80	0	40	0	0	0	0	0	0	45	0	0	7.375	NA	8.16666666666667	NA	NA	NA	NA	NA	NA	NA	NA	NA	0	NA	2	NA	NA	NA	NA	NA	NA	NA	NA	NA	Male	Non-black/Non-Hispanic	20	NA	22	NA	NA	25	26	27	28	30	NA
1749	40	40	40	0	0	0	40	0	0	50	0	0	12	10.21	13.47	12.05	NA	NA	NA	NA	NA	17.01	NA	15	8	8	25	7	NA	NA	5	NA	NA	7	NA	10	Female	Non-black/Non-Hispanic	21	22	23	23	NA	NA	27	NA	NA	31	32
1753	14	30	0	40	40	40	40	40	40	0	40	0	6.25	6.15	6	9.88	0	0	0	10.065	13.415	13.6	13.133333333333301	NA	1	2	2	2	2	2	4	9	14	8	3	NA	Male	Non-black/Non-Hispanic	23	24	25	27	28	28	29	31	31	34	35
1761	0	0	0	0	0	0	0	0	0	0	0	0	NA	NA	NA	NA	NA	NA	4	NA	NA	NA	NA	4.2	NA	NA	NA	NA	NA	NA	NA	NA	NA	NA	NA	1	Female	Black	NA	23	24	25	26	27	28	29	30	NA	34
1765	0	0	0	30	40	0	0	30	32	40	0	0	8.5	6.46	7	9.75	9.58333333333333	11	7.25	9	10.125	11.175	9	10	0	NA	0	0	5	0	NA	0	3	5	0	5	Male	Non-black/Non-Hispanic	20	21	23	23	24	25	26	27	28	30	32
1784	0	0	0	40	15	15	15	60	55	65	40	40	7.5	6.5	NA	17.9433333333333	9.75	15.3333333333333	12.135	12.3866666666667	17.2233333333333	12.0825	NA	NA	0	0	NA	0	3	0	1	5	2	1	8	6	Female	Non-black/Non-Hispanic	20	21	22	23	24	25	26	27	28	30	32
1791	30	0	0	25	45	40	49	20	0	0	16	40	5.75	6	NA	16.8	11	8	8.06	6.81	9.5	NA	6.25	10	NA	0	NA	NA	1	0	0	1	0	NA	NA	NA	Male	Black	22	22	23	24	25	26	27	28	29	32	34
1796	40	0	0	0	0	0	0	0	0	0	0	0	8.5	NA	NA	NA	NA	NA	NA	NA	NA	NA	NA	NA	NA	NA	NA	NA	NA	NA	NA	NA	NA	NA	NA	NA	Female	Non-black/Non-Hispanic	22	NA	NA	NA	NA	NA	NA	NA	NA	NA	NA
1797	33	20	40	40	40	40	40	40	40	40	49	0	11	12	14	14.875	15.35	16.9	17.85	18.22	18.23	18.93	16.09	17.98	0	0	0	0	5	5	5	4	4	5	4	4	Male	Non-black/Non-Hispanic	20	21	22	23	24	25	26	27	28	30	32
1804	0	25	27	40	40	38	36	36	44	36	36	36	6.025	6.26666666666667	7.26	7.23	7.23	9.1	6.35	8.7	12.3	14.265	22.825	24.03	0	1	1	6	5	6	8	6	6	8	7	8	Female	Non-black/Non-Hispanic	20	21	22	23	24	25	26	27	28	30	32
1808	0	0	0	9	20	40	55	16	35	40	35	35	NA	NA	8.55	8.5	9.25	9.25	15.45	10.98	9.17	13.97	14	13.9633333333333	NA	NA	NA	NA	1	1	2	0	7	6	7	12	Male	Non-black/Non-Hispanic	19	20	21	22	23	24	25	26	27	29	31
1814	40	40	40	40	40	40	0	0	0	0	0	0	9.625	10.8333333333333	11.625	14.9	16.83	14.405	11.5	NA	NA	NA	NA	NA	5	10	6	9	6	9	3	NA	NA	NA	NA	NA	Female	Non-black/Non-Hispanic	20	21	22	23	24	25	26	27	28	30	32
1823	40	40	50	0	0	40	45	0	23	27	40	70	7.25	7.5	6.125	5.83	NA	9	10.665	7.5	7.25	7.625	8.5	9.55	1	2	1	0	NA	NA	0	NA	0	9	7	2	Male	Non-black/Non-Hispanic	19	20	21	22	23	24	25	26	27	29	31
1837	55	50	40	44	48	46	49	47	47	8	44	50	6.66666666666667	3.585	13.75	16.2133333333333	16.805	19.38	17.385	18.815	19.1	20.115	18.28	19.805	1	7	8	17	7	5	6	6	8	9	8	12	Female	Non-black/Non-Hispanic	22	23	24	25	26	27	28	29	30	32	34
1840	37	40	30	78	0	50	41	41	60	41	2	2	18.28	19.28	23.48	26.79	29.13	19.23	20.45	21.075	22.835	23.56	123.646666666667	23.98	6	5	7	7	6	6	7	7	6	8	7	5	Female	Black	20	22	23	23	24	25	26	28	28	31	33
1847	34	40	36	72	80	0	0	0	45	34	55	45	8.045	8.53	9.75	10.3433333333333	10.805	11.0333333333333	NA	NA	9	11.125	11.375	8.755	1	3	4	0	10	7	NA	NA	1	1	8	5	Male	Black	20	21	22	23	24	25	26	27	28	30	32
1854	24	27	40	85	40	40	40	40	45	0	40	40	11	13.8075	19.665	14.6666666666667	13.5	13.58	19.475	19.5	15.525	13.2625	11.35	14.5	7	3	NA	7	3	2	4	2	2	4	6	9	Male	Non-black/Non-Hispanic	23	25	25	26	27	28	29	30	31	33	35
1873	0	40	40	40	40	40	40	0	0	40	65	55	25.3333333333333	31	31.11	32.61	32.91	34.31	34.7	27.875	31.5	19.71	14.5	22.73	2	3	3	2	4	10	4	3	NA	0	1	3	Male	Non-black/Non-Hispanic	23	24	25	26	27	28	29	30	31	33	36
1876	40	40	0	42	39	0	36	33	40	38	38	36	13.4	14.2	NA	14.54	12.38	NA	15	15	17.5	21	22	22.925	7	4	NA	7	12	NA	5	5	7	4	4	6	Female	Non-black/Non-Hispanic	22	23	NA	25	26	NA	28	29	30	32	34
1882	25	0	30	20	18	12	9	7	23	15	13	18	9.66666666666667	NA	9.075	6.4	6.4	7.375	8.5	4.25	173.64	7.33	9.5	13	0	NA	0	1	1	2	0	1	0	2	0	2	Male	Non-black/Non-Hispanic	23	NA	25	25	26	27	28	29	30	32	34
1887	0	0	0	0	0	0	40	0	0	0	0	0	8.5	NA	NA	NA	NA	NA	NA	NA	NA	NA	NA	NA	NA	NA	NA	NA	NA	NA	NA	NA	NA	NA	NA	NA	Male	Non-black/Non-Hispanic	19	20	21	22	23	24	25	26	27	NA	NA
1896	25	10	50	50	60	60	60	45	46	50	60	60	13.2833333333333	48.08	23.26	19.23	16.03	19.23	36.05	48.5066666666667	117.525	20.38	32.05	57.69	10	NA	NA	NA	NA	NA	NA	NA	NA	NA	NA	NA	Male	Non-black/Non-Hispanic	21	22	23	24	25	26	27	29	29	31	33
1898	3	0	3	0	0	10	34	40	40	40	11	0	7.2	9.125	8.5	5.835	12	11.3333333333333	8.49	0	0	NA	10	17.6666666666667	2	0	1	0	0	0	NA	NA	NA	NA	1	6	Female	Non-black/Non-Hispanic	19	20	21	22	23	24	25	26	26	29	31
1899	40	40	32	40	40	40	35	0	0	0	0	0	7	5.15	11.25	10.07	11.5	12.56	14.12	NA	NA	NA	NA	NA	5	4	7	6	6	6	6	NA	NA	NA	NA	NA	Female	Non-black/Non-Hispanic	21	22	23	24	25	26	27	NA	NA	NA	NA
1900	40	35	40	0	38	40	0	20	0	40	26	76	9.75	6.39333333333333	9.125	9.75	13.5	16.12	15.38	8.66666666666667	10.3333333333333	9.572	9.83333333333333	11.625	7	5	2	4	7	10	8	0	0	7	6	NA	Female	Non-black/Non-Hispanic	20	21	22	23	24	25	26	27	28	30	32
1902	27	0	0	40	0	0	0	0	0	45	50	45	3.63	8	NA	14.75	13.75	NA	NA	NA	9	13.2133333333333	16.405	77.5133333333333	NA	2	NA	2	1	NA	NA	NA	NA	5	3	12	Male	Non-black/Non-Hispanic	20	20	22	22	23	24	25	26	27	29	31
1909	1	20	20	36	40	40	40	40	40	40	40	40	7.5	7.625	9.28	11.25	13.75	13.25	8.9375	13.5	14.5	15.51	19.5	23	1	0	10	9	15	6	7	5	5	9	7	7	Female	Non-black/Non-Hispanic	18	20	21	21	22	23	24	25	26	28	30
1913	40	0	40	40	35	0	0	0	0	60	0	0	12.23	12.2	13	13	13	13	10	10.25	NA	4.315	NA	NA	7	6	7	8	12	7	0	0	NA	NA	NA	NA	Female	Non-black/Non-Hispanic	22	23	24	25	26	26	28	29	29	32	NA
1915	0	40	60	40	40	40	0	0	0	0	0	0	13.33	7.5	5.165	9.75	9.5	8.25	9.5	NA	NA	NA	NA	NA	0	NA	2	2	0	3	1	NA	NA	NA	NA	NA	Male	Black	19	21	21	23	23	24	25	27	27	NA	NA
1918	20	20	20	40	20	25	40	40	40	40	42	40	9	12	14.5	14.5	15.5	15.5	22.4733333333333	27.26	27.26	32.69	34.34	39.545	1	3	3	3	4	3	6	8	8	8	9	15	Male	Non-black/Non-Hispanic	21	22	23	24	25	26	27	28	29	31	33
1919	0	0	38	35	35	34	34	0	0	40	40	50	8.75	NA	12	12.51	14.5	14.5	15	13.75	NA	14	31.73	38.46	1	NA	1	5	6	8	8	8	NA	8	8	7	Male	Non-black/Non-Hispanic	20	21	21	23	23	24	25	27	27	30	31
1921	39	30	70	40	40	30	30	60	43	40	42	40	7.61666666666667	8.15	8.455	8.5125	8	4.5	5	7.75	10.4366666666667	10.67	16.91	18.63	12	7	0	10	6	3	1	0	0	8	8	8	Female	Non-black/Non-Hispanic	20	21	22	23	24	25	26	27	28	30	32
1928	0	60	40	8	0	0	20	0	32	0	0	0	7.75	17.25	6.91	10.5	7.30666666666667	NA	7.8	8.95	8.75	8.75	NA	NA	1	8	2	NA	0	NA	0	0	0	NA	NA	NA	Female	Hispanic	22	23	24	24	25	26	27	28	29	32	33
1933	25	25	22	48	30	50	40	60	15	40	45	45	8.9375	10.6466666666667	13.345	11	19	25	30.695	40.48	23.845	42.365	50.83	90.17	6	10	1	6	0	6	3	6	4	8	12	4	Male	Non-black/Non-Hispanic	22	23	23	24	25	26	27	28	29	32	33
1935	0	0	38	37	40	0	0	0	0	0	0	0	NA	NA	10.1666666666667	12.6	17	16	10	20	104.17	NA	NA	NA	NA	NA	4	3	7	1	NA	0	NA	NA	NA	NA	Male	Non-black/Non-Hispanic	NA	NA	25	26	27	28	29	30	30	33	35
1945	1	15	0	2	0	0	0	0	0	0	0	0	20	13.33	NA	2.5	0.2	NA	NA	NA	NA	NA	NA	NA	0	0	NA	0	0	NA	NA	NA	NA	NA	NA	NA	Male	Black	23	24	NA	26	27	28	29	30	31	33	35
1953	0	36	0	40	40	80	0	0	0	0	0	0	0	0	0.03	5	8.24	8.24	8.24	NA	NA	NA	NA	NA	0	NA	0	0	4	2	2	NA	NA	NA	NA	NA	Female	Hispanic	21	22	23	24	25	26	27	28	29	31	33
1954	0	0	0	0	0	0	0	0	0	0	0	0	9	NA	NA	NA	NA	NA	NA	NA	NA	NA	NA	NA	NA	NA	NA	NA	NA	NA	NA	NA	NA	NA	NA	NA	Female	Black	19	20	21	22	23	24	25	26	27	29	31
1956	40	40	40	40	40	0	40	0	0	37	40	52	10.32	11.69	12.55	12.415	11.775	12.75	10.875	14.7	NA	12	13.7866666666667	14.43	8	9	6	6	7	9	1	3	NA	5	9	9	Female	Black	21	22	23	24	25	26	27	28	29	31	33
1969	0	0	0	40	0	40	40	40	0	40	40	40	9	NA	NA	12	NA	17	22	22.5	22	25.75	28	34.54	NA	NA	NA	2	NA	9	4	5	9	NA	6	7	Female	Hispanic	19	20	21	22	NA	24	24	25	26	29	31
1972	0	25	40	32	40	40	32	35	40	40	40	80	7.75	9	9.47	15	18	18	18	18	17.25	24	25.5	24.42	1	7	7	7	5	4	4	5	7	5	9	8	Female	Black	20	21	22	23	24	25	26	27	28	30	32
1974	40	40	3	70	40	65	40	20	40	40	40	40	8.25	10.25	NA	17.115	16.83	2.905	13.94	27.75	24.0933333333333	16.9166666666667	25.7	31.72	NA	9	6	0	5	0	0	0	0	5	7	4	Male	Non-black/Non-Hispanic	19	20	21	22	23	24	24	26	27	29	31
1977	40	40	0	20	0	0	0	0	0	0	0	0	9	8.63	12	12.28125	15.835	8.2	NA	9	NA	NA	NA	NA	0	2	0	0	0	NA	NA	NA	NA	NA	NA	NA	Female	Black	23	23	24	25	27	27	28	29	30	32	34
1979	40	100	0	0	0	0	0	40	0	0	0	0	7.1	7.1	NA	NA	NA	NA	NA	8	NA	NA	NA	12.48	NA	5	NA	NA	NA	NA	NA	0	NA	NA	NA	4	Male	Non-black/Non-Hispanic	19	20	21	NA	23	NA	NA	27	NA	NA	NA
1987	0	0	18	0	0	0	0	0	40	40	0	0	NA	NA	4.565	5.15	NA	NA	NA	NA	11	13.5	12.5	NA	NA	NA	0	0	NA	NA	NA	NA	2	3	NA	NA	Female	Hispanic	22	23	24	25	25	27	27	29	29	32	34
1988	0	0	40	40	0	0	0	0	0	0	0	0	NA	NA	5.15	6.91	6.75	NA	NA	NA	NA	NA	NA	NA	NA	NA	0	0	0	NA	NA	NA	NA	NA	NA	NA	Female	Non-black/Non-Hispanic	21	22	23	24	25	NA	27	NA	NA	NA	NA
1990	23	24	27	22	40	40	0	40	5	30	29	50	17.33	12.35	13.4	14.57	14.175	16.82	16.83	18.75	25	23	14.3333333333333	28	7	5	7	6	9	3	4	1	1	1	1	NA	Male	Hispanic	23	24	25	26	27	28	29	30	31	33	35
1998	0	0	0	40	40	40	0	0	40	40	0	50	NA	NA	NA	10.4	11	12.5	14	14	18.75	19.92	20.09	45.71	NA	NA	NA	1	3	2	5	NA	NA	2	5	5	Female	Hispanic	NA	NA	NA	23	23	24	25	26	27	29	31
2001	0	40	25	0	39	4	0	40	40	40	42	0	9	8	8.5	8.75	6.07	5.61333333333333	9.5	9.07666666666667	13.5	14.25	17	20.29	0	3	0	2	NA	NA	0	NA	4	5	2	6	Female	Non-black/Non-Hispanic	21	22	23	24	25	26	27	28	29	31	33
2007	0	0	0	0	0	0	0	0	0	0	0	0	8	NA	NA	NA	NA	NA	NA	NA	NA	NA	NA	NA	4	NA	NA	NA	NA	NA	NA	NA	NA	NA	NA	NA	Female	Non-black/Non-Hispanic	22	23	24	25	26	27	27	29	30	32	34
2009	6	0	40	20	40	0	0	0	0	45	72	72	15	14.5	13	9.875	7.875	NA	NA	7.25	NA	7.25	13.33	5.56	0	NA	0	0	4	NA	NA	NA	NA	NA	0	NA	Male	Non-black/Non-Hispanic	22	23	24	25	26	NA	NA	29	30	32	34
2012	8	0	0	42	53	18	0	0	0	0	0	0	10.75	5	NA	5.625	8.835	5.125	3.33	NA	NA	7.335	8	NA	NA	NA	NA	NA	NA	NA	NA	NA	NA	1	NA	NA	Female	Non-black/Non-Hispanic	19	20	21	22	23	24	25	26	27	29	31
2015	0	40	0	0	0	5	40	0	0	0	0	0	NA	9.16	9	NA	NA	7.8	8.45	NA	NA	NA	NA	NA	NA	0	1	NA	NA	0	0	1	NA	NA	NA	NA	Female	Black	22	23	24	25	26	27	28	29	30	32	34
2017	34	46	42	40	40	40	40	40	36	36	38	40	21.5	45.54	26.4625	33.3466666666667	13.895	16	18.22	16.5	20.02	24.57	24.29	25.345	1	7	15	10	10	10	9	10	9	8	7	14	Female	Black	22	23	24	25	26	26	27	29	29	32	34
2020	40	0	40	36	40	40	0	0	30	0	0	40	8.125	7.66666666666667	8.25	9.5	9.75	11	NA	11	9.5	9.33	NA	15.25	5	0	NA	6	0	4	NA	0	0	0	NA	5	Female	Black	21	22	22	24	24	25	26	27	29	31	32
2026	0	30	35	0	0	35	0	20	40	0	40	0	6.66666666666667	15	12.6666666666667	11.25	9	13	13.75	15	12.5	12.5	12.75	NA	3	0	0	4	0	0	0	NA	NA	0	5	NA	Female	Black	20	21	22	23	24	25	26	27	28	30	32
2027	10	35	29	46	40	0	35	35	40	0	0	0	7.458	10.8666666666667	13	12.5833333333333	13.915	18.03	16	16.29	22.475	NA	NA	NA	0	5	4	0	10	6	0	6	11	NA	NA	NA	Female	Non-black/Non-Hispanic	22	23	24	25	26	28	28	29	30	NA	NA
2028	21	15	4	27	10	33	31	1	7	47	1	1	7.75	7.5	9	7.265	26.3333333333333	37.5	38	43	45	36.3333333333333	41.8	90	0	1	0	0	0	1	2	0	NA	NA	NA	1	Female	Non-black/Non-Hispanic	20	21	22	23	24	25	26	27	28	30	32
2032	0	40	40	40	0	75	0	0	0	0	70	0	NA	7.75	7	NA	NA	13.1814285714286	12.59	9.02	NA	12.75	10.26	15.9133333333333	NA	0	0	0	NA	NA	0	3	NA	0	3	5	Male	Black	NA	21	21	22	NA	24	26	26	27	29	31
2033	20	40	20	0	53	60	70	50	50	50	40	60	9.5	11.5	12.75	13.375	12	16.29	10	21	26	17.69	26.44	25.42	1	0	1	0	6	7	5	5	6	7	7	7	Female	Non-black/Non-Hispanic	19	20	21	22	23	24	25	26	27	29	31
2041	0	40	0	40	0	30	0	0	0	0	0	0	NA	10.0625	9.5	14	13.25	3.65	3.2	NA	NA	NA	NA	NA	NA	7	3	1	0	1	0	NA	NA	NA	NA	NA	Male	Non-black/Non-Hispanic	NA	21	22	23	24	25	26	27	28	30	32
2055	15	50	50	40	55	40	0	40	50	60	75	55	18	9.62	14.5	16.5	9.015	23.08	23.61	24.28	1.98	30.205	24.36	32.33	3	5	7	7	7	6	11	8	8	14	8	17	Female	Non-black/Non-Hispanic	20	21	22	22	24	25	26	27	28	30	31
2056	40	30	25	0	45	50	55	60	45	40	40	63	11.805	2.38	2.38	3.38	14.96	17.645	15.38	13.94	18.16	25	24.52	24.71	0	0	0	0	7	7	9	8	10	10	5	10	Female	Non-black/Non-Hispanic	19	20	21	22	23	24	25	26	27	30	31
2059	82	47	47	45	45	50	45	38	45	40	45	38	19.22	24.9566666666667	27.82	29.955	32.05	28.85	34.19	40.01	42.74	54.09	50	65.79	10	17	9	9	9	8	9	11	8	7	9	9	Female	Non-black/Non-Hispanic	23	24	25	26	27	28	29	30	31	34	35
2062	0	0	35	10	10	40	40	40	52	50	50	53	6.25	33.33	21.43	75	75	34.615	19.23	19.23	16.64	26.15	25.77	39.345	NA	NA	1	0	1	2	2	2	2	2	6	5	Male	Non-black/Non-Hispanic	20	21	22	23	24	25	26	27	28	30	32
2077	35	10	30	35	45	45	40	40	52	45	48	48	7.265	7.575	7.60666666666667	9.80666666666667	12.82	12.92	14.42	10.865	10.13	14.25	17.91	42.16	4	3	3	7	3	3	3	5	2	10	16	8	Female	Non-black/Non-Hispanic	19	20	21	22	23	24	25	27	27	29	31
2079	40	35	62	60	40	40	40	40	40	120	40	50	8.285	11.87	10.995	9.665	12.0833333333333	14.9	15.38	16.5	14.425	17.115	28.85	24.25	0	5	6	5	15	8	8	9	6	13	7	8	Female	Non-black/Non-Hispanic	22	23	24	25	26	27	28	29	30	32	34
2080	20	0	40	45	50	50	50	45	45	40	50	48	5.15	6.2	13.375	16.03	14.94	15.77	16.15	17.52	17.95	20.19	16.54	38.46	0	2	2	4	6	5	5	5	5	4	5	6	Female	Non-black/Non-Hispanic	21	22	22	24	25	25	26	27	28	30	32
2084	12	35	16	0	0	0	40	40	40	40	40	40	6.625	7.25	8	8	NA	NA	14.133333333333301	15.2	22.12	23.08	23.8	25.48	0	0	1	1	NA	NA	10	9	4	5	4	5	Female	Non-black/Non-Hispanic	21	22	23	24	NA	NA	27	28	29	31	33
2088	45	40	42	40	40	40	45	50	50	40	40	40	16.215	24.52	27.47	33.655	45.55	50.96	45.7966666666667	41.15	41.15	74.8525	100	97.885	8	7	9	7	12	3	9	4	6	6	NA	5	Male	Non-black/Non-Hispanic	24	24	25	26	27	28	29	30	31	33	35
2089	0	0	0	40	41	40	41	43	45	42	40	2	NA	NA	NA	33.65	32.83	36.06	28.14	38.46	39.74	35.675	34.13	187.25	NA	NA	NA	NA	8	7	9	9	9	19	5	9	Male	Non-black/Non-Hispanic	22	24	25	25	26	27	28	29	30	32	34
2090	0	0	40	40	24	0	60	70	65	60	65	50	6.5	4.43	8.5	14.53	11.5	11.5	22.73	17.03	25	25.83	29.3	29.81	0	0	NA	8	0	2	NA	6	5	5	6	6	Female	Non-black/Non-Hispanic	20	21	22	23	24	25	26	27	28	30	32
2097	0	0	0	40	20	40	0	0	0	0	0	0	NA	NA	NA	4.44	6.7	7.125	9	NA	NA	NA	NA	NA	NA	NA	NA	0	4	1	2	NA	NA	NA	NA	NA	Female	Black	23	24	25	26	27	28	29	30	31	33	35
2099	30	0	0	0	37	0	40	0	40	37	40	0	21.55	5.855	15	8.16666666666667	8	8.5	7.5	10	7.5	10	15	NA	NA	0	NA	1	0	NA	2	1	0	4	0	NA	Male	Black	22	23	24	25	26	27	28	29	30	32	34
2100	8	28	24	0	30	20	0	0	45	40	40	0	7.54	7	7	9.5	6.5	6.5	8	NA	10	42.065	14.0325	NA	0	1	1	4	NA	1	1	NA	2	1	1	NA	Male	Black	19	20	21	22	23	24	25	26	27	29	31
2101	0	20	0	68	0	0	0	61	40	40	67	0	5.875	7	6.5	9.09	9.795	6.9775	10	10.56	10.99	11.5	12.425	11.5	NA	NA	NA	3	8	0	2	7	4	7	4	10	Female	Black	19	20	21	22	23	24	25	26	27	29	31
2105	35	0	0	30	25	20	40	40	40	40	0	40	6.75	8.4	3.85	6.67	6.7	8.665	7.55	6.365	9.17	14.42	16.35	16.35	11	5	NA	NA	1	1	2	0	0	11	2	5	Female	Black	22	23	24	25	26	27	28	29	30	32	34
2108	0	0	30	30	25	30	40	0	20	30	30	40	NA	7	6.25	7	8.375	7.75	8.25	8.75	8	8.75	10	10	NA	0	NA	0	6	0	4	8	3	3	0	2	Male	Black	NA	22	23	24	25	26	27	28	29	31	33
2109	27	40	24	30	0	16	0	0	35	0	30	0	2.93	2.93	2.83	2.83	NA	2.19	NA	NA	3.74	NA	5.81333333333333	5.05	0	3	1	5	NA	0	NA	NA	4	NA	4	1	Female	Non-black/Non-Hispanic	19	20	21	22	NA	24	NA	NA	27	NA	31
2112	15	50	50	8	40	26	33	10	20	20	60	50	7.18	9	8.175	11.0725	10	9.9625	11.75	12.75	15.885	23.26	19.94	26.92	0	0	8	1	4	2	0	4	6	4	14	9	Female	Non-black/Non-Hispanic	21	22	24	24	25	26	27	28	29	32	33
2116	0	40	40	40	50	40	40	0	0	0	40	40	NA	6.25	11.5	8.25	9	11.375	11.68	NA	NA	NA	15	17.1	NA	0	1	3	3	5	4	NA	NA	NA	5	7	Male	Non-black/Non-Hispanic	NA	24	25	26	27	28	29	NA	NA	NA	35
2120	25	10	23	32	30	50	32	40	40	60	40	41	9.61333333333333	9.44666666666667	10.1666666666667	9.544	10.75	11.375	10.975	10.726	9.565	12.845	10.405	20.3	3	0	0	5	5	11	6	5	3	6	6	7	Male	Non-black/Non-Hispanic	20	21	22	23	24	25	26	27	28	30	32
2121	35	33	45	58	25	30	30	30	30	25	20	10	15.4	32.09	13.92	15.3333333333333	17.75	9.3	17.95	16.03	16.03	20	24.04	48.08	0	1	1	2	1	NA	NA	NA	NA	NA	NA	NA	Male	Non-black/Non-Hispanic	22	24	24	25	26	27	28	29	30	33	34
2123	0	0	0	0	40	0	40	42	42	0	40	0	5	NA	NA	NA	12	15	15.56	14.5	14.3	14.5	16.78	17.23	NA	NA	NA	NA	NA	3	5	4	4	4	4	6	Male	Non-black/Non-Hispanic	22	23	24	25	26	27	28	29	30	32	34
2126	0	0	0	0	64	0	0	61	45	40	0	0	15	NA	NA	11.75	16.765	28.73	NA	76	18.8333333333333	31.614	35.1433333333333	NA	NA	NA	NA	3	4	6	NA	2	2	4	5	NA	Female	Non-black/Non-Hispanic	21	22	23	24	25	26	27	28	29	31	33
2133	0	40	40	40	40	40	40	40	40	40	10	40	NA	17.5	17.42	10.04	23.18	26.2	27.83	28.79	32.21	30.77	32.33	21.4466666666667	NA	6	12	8	8	8	6	7	5	8	7	7	Female	Non-black/Non-Hispanic	21	22	23	24	25	26	27	28	29	31	33
2142	46	40	17	55	60	57	35	52	50	46	40	7	6.08571428571429	5.638	13.566	7.99666666666667	10.5	9.734	7.77666666666667	10.375	18.0066666666667	7.9375	12.75	10.9375	0	0	0	2	2	4	6	2	2	7	3	3	Female	Non-black/Non-Hispanic	20	21	22	23	24	25	26	27	28	30	32
2146	0	0	17	0	0	0	0	0	0	0	11	0	9.25	5.9133333333333304	8	NA	11.3333333333333	8.25	NA	NA	NA	NA	29.3233333333333	8.985	NA	0	NA	NA	0	2	2	NA	NA	NA	NA	NA	Female	Non-black/Non-Hispanic	20	22	22	NA	25	25	26	27	28	30	32
2147	5	0	40	17	32	20	10	0	40	42	40	40	13.52	14.445	12	18.1	18.3333333333333	14.625	20	11.395	13.5	17	20.9	28	5	1	1	3	4	3	3	3	2	7	8	8	Male	Non-black/Non-Hispanic	22	23	24	25	26	27	28	29	30	32	35
2149	0	0	0	0	35	40	0	0	40	40	20	25	10	NA	4.09	20	285.71	33.65	NA	NA	35.42	40.87	95.19	61.54	NA	NA	0	1	NA	NA	NA	NA	NA	NA	NA	NA	Male	Non-black/Non-Hispanic	20	21	22	23	24	25	NA	NA	28	30	32
2152	0	40	40	40	40	40	44	21	2	21	6	3	10	9.205	13.075	14.76	15.07	20.67	12.2233333333333	10.6666666666667	0	8.5	14.4625	5.93	NA	0	15	9	7	8	12	5	0	0	1	1	Female	Non-black/Non-Hispanic	23	24	25	26	26	28	28	30	30	33	34
2153	0	40	40	40	40	40	40	40	16	40	57	40	NA	8	9	12	12	12.01	11.94	12.43	13.085	15.11	14.07	15.45	NA	2	2	3	5	7	4	4	11	8	6	8	Female	Non-black/Non-Hispanic	21	22	23	24	25	26	27	28	29	31	33
2154	35	40	40	40	40	0	0	40	40	0	0	0	6.25	9.5	10.5	13	13.5	14	14	14	13	NA	NA	NA	NA	0	2	2	3	2	2	2	1	NA	NA	NA	Male	Non-black/Non-Hispanic	23	24	25	26	27	28	29	30	31	NA	NA
2155	0	35	35	0	0	0	0	0	0	0	0	0	NA	9.5	10.75	NA	15	NA	NA	NA	NA	NA	NA	NA	NA	0	0	NA	1	NA	NA	NA	NA	NA	NA	NA	Female	Non-black/Non-Hispanic	NA	23	24	NA	26	27	28	29	30	32	NA
2157	40	30	35	30	20	0	20	38	30	0	0	60	8.4	8.4	8.75	9.29	9.7	10.01	9.5	8.775	8.67	9.17	NA	13	2	3	4	5	5	4	NA	5	2	5	NA	5	Female	Non-black/Non-Hispanic	22	23	24	25	26	27	27	29	29	32	34
2158	0	40	40	40	0	40	40	38	0	0	82	39	5.365	0.62	10.71	11.0833333333333	12.51	9	11.8333333333333	14.5	14.5	16.75	25	17.2	NA	2	10	6	7	0	5	6	4	9	5	8	Male	Non-black/Non-Hispanic	20	21	22	23	24	25	26	27	28	30	32
2159	0	0	5	35	34	32	32	30	30	25	25	30	7.75	6	7.5	7.8	10.22	10.5	10.5	11.5	14.75	15.35	15	16.15	NA	NA	2	5	4	5	3	5	4	4	4	7	Male	Non-black/Non-Hispanic	21	22	23	24	25	26	27	28	29	31	33
2163	0	65	36	40	48	20	45	48	48	55	51	50	6.75	5.77	11.905	13.25	20.6033333333333	40	26.11	20.83	22.29	22.91	30.88	35	0	0	2	0	10	NA	5	7	6	5	6	6	Female	Non-black/Non-Hispanic	23	24	26	26	27	28	29	30	31	33	35
2170	0	5	15	24	30	32	39	44	45	33	32	0	5	7	7.29	8	8.915	9.48	11	11.1	11.37	12.665	16.25	NA	NA	NA	0	4	1	2	4	12	4	5	4	NA	Female	Hispanic	20	21	22	23	24	25	26	27	28	30	32
2175	0	2	0	0	5	4	0	0	0	0	0	0	NA	13.88	NA	NA	7.5	25	10	10	NA	9	10	10	0	0	NA	0	NA	NA	NA	NA	NA	0	1	1	Male	Non-black/Non-Hispanic	21	22	NA	24	24	26	26	28	28	31	32
2180	0	10	26	0	0	0	40	32	25	40	0	0	NA	9.08333333333333	6.33333333333333	7.25	NA	NA	5.65	8.32	8.41	10.5625	NA	10.125	NA	5	4	0	NA	NA	0	0	0	4	NA	3	Female	Non-black/Non-Hispanic	NA	22	23	24	NA	26	27	28	29	31	NA
2184	30	30	0	25	40	0	0	30	24	0	0	0	16.73	16.67	NA	26.25	37.5	NA	NA	50	50	NA	NA	NA	0	0	NA	0	1	NA	NA	0	0	NA	NA	NA	Female	Non-black/Non-Hispanic	22	23	NA	25	27	NA	NA	29	31	NA	NA
2191	0	0	0	28	31	45	35	30	4	22	40	0	8.25	9	6.75	11	10.375	11.25	15	15	15	17.365	16.5	17	NA	0	NA	1	0	1	NA	NA	NA	5	NA	NA	Female	Non-black/Non-Hispanic	21	22	23	24	25	26	27	28	28	31	33
2206	41	40	45	0	50	50	0	20	25	65	55	65	8.5	7.75	14.475	8.88	13.72	15.38	12.82	12	7.58	22.19	36.71	44.08	0	0	3	3	3	4	5	1	1	4	7	7	Male	Non-black/Non-Hispanic	20	21	22	23	24	25	26	27	28	30	32
2210	40	0	30	40	10	2	5	5	0	0	6	0	11.53	11.53	7.5	13.6533333333333	7.555	4.75	13.75	5.25	11	0	10	10.0666666666667	5	5	1	0	3	0	1	3	2	NA	NA	NA	Male	Non-black/Non-Hispanic	22	23	24	25	26	27	28	29	30	32	34
2211	30	35	32	41	40	40	40	40	40	40	40	40	5.43	5.63	5.83	15.415	21.5	19	21.5	21.5	21.5	20.5	19.5	19.5	1	3	4	3	4	4	3	3	4	8	4	5	Male	Non-black/Non-Hispanic	19	20	21	22	23	24	25	26	27	29	31
2217	0	0	0	0	0	0	0	0	0	0	0	0	1.47333333333333	NA	6.75	NA	NA	10.73	NA	NA	NA	NA	NA	NA	NA	NA	0	NA	NA	2	NA	NA	NA	NA	NA	NA	Female	Non-black/Non-Hispanic	23	NA	25	26	NA	28	29	30	31	NA	NA
2220	20	0	0	40	40	27	30	35	0	45	40	40	8.5	NA	NA	8.7	13.5	11.75	8.325	9.5	NA	13.42	18.16	19	NA	NA	NA	NA	6	5	2	1	0	10	10	10	Male	Non-black/Non-Hispanic	19	20	21	22	23	24	25	26	27	29	31
2225	40	40	40	40	40	50	48	45	50	0	0	0	7.73	8.375	9	11	12	12	12.5	15.165	10	NA	NA	NA	7	9	6	3	2	11	0	14	5	NA	NA	NA	Male	Non-black/Non-Hispanic	20	21	22	23	24	25	26	27	28	NA	NA
2262	25	1	1	1	0	1	11	0	0	70	168	80	153.75	8.825	20	5.005	NA	34.875	25	NA	7.06	7.5	2.98	21.4	0	0	NA	0	NA	0	1	NA	1	NA	10	8	Male	Non-black/Non-Hispanic	20	21	22	23	24	25	26	NA	28	30	32
2265	0	30	25	27	30	30	30	40	35	30	33	30	7.2	9.55	10.05	10.45	11.1	11.9	12.3	12.7	12.7	13.9	14.4	14.97	0	0	6	9	0	6	5	5	5	6	4	6	Female	Non-black/Non-Hispanic	22	22	23	24	25	26	27	28	29	31	33
2274	40	40	35	0	0	40	40	40	40	40	40	40	7.5	7.1	7.1	7.425	9	9.5	10	10	12.5	15.3333333333333	19.5	20.59	NA	NA	NA	1	0	0	1	3	3	3	5	5	Male	Hispanic	19	20	21	22	22	23	24	25	27	29	31
2275	30	32	40	58	44	40	40	40	40	40	40	40	9.145	10.2833333333333	13	11	13.5	14.5	19	18.1	19.5	26	30	31	0	0	1	3	7	4	2	0	1	2	1	4	Male	Non-black/Non-Hispanic	23	24	25	26	27	28	29	30	31	33	35
2290	13	54	35	43	40	48	40	40	40	13	40	40	9.3625	8.855	12.115	13.3333333333333	14.5466666666667	23.325	16.5	16.255	16.9333333333333	10.325	13.665	36	2	2	2	1	4	7	7	7	8	8	1	6	Male	Non-black/Non-Hispanic	20	21	22	23	24	25	25	27	27	30	32
2291	80	40	40	40	40	40	15	55	50	50	50	25	9.5	11	13	17	22	28.5	28.6666666666667	31.5	36.525	33	38.25	36.6666666666667	0	1	0	1	0	0	5	4	2	7	5	12	Male	Non-black/Non-Hispanic	22	23	24	25	26	27	28	29	30	32	34
2295	0	0	0	40	40	41	38	0	5	0	0	0	5.75	5.15	131.333333333333	9.75	12.5	7.83333333333333	7.25	11.25	19.2	11.25	7.66666666666667	16	0	0	1	0	2	1	2	2	0	0	NA	NA	Male	Non-black/Non-Hispanic	22	23	24	25	26	27	28	29	30	32	34
2308	0	0	0	0	0	0	0	0	0	0	0	20	7.27	NA	500	NA	NA	NA	NA	NA	NA	NA	NA	13.46	NA	NA	NA	NA	NA	NA	NA	NA	NA	NA	NA	2	Male	Non-black/Non-Hispanic	20	21	23	24	24	26	26	NA	NA	NA	NA
2321	51	40	40	40	40	0	40	40	0	0	46	24	7.03	7.21	10	10.505	9.25	12	10.66	10.45	10.48	NA	15.79	21.59	0	6	7	12	NA	5	8	7	4	NA	8	8	Female	Non-black/Non-Hispanic	21	22	23	24	25	26	27	28	29	31	33
2324	0	0	24	0	0	0	0	0	0	0	0	0	NA	NA	5	5	NA	NA	NA	NA	NA	NA	NA	NA	NA	NA	0	0	NA	NA	NA	NA	NA	NA	NA	NA	Female	Non-black/Non-Hispanic	21	22	23	24	25	26	27	28	29	31	33
2327	0	0	40	40	40	40	40	40	40	40	25	40	NA	10	9.5	12	12	10.5	11.375	13.5	13	12	15.615	52.165	NA	2	5	7	7	6	6	4	11	6	14	11	Male	Non-black/Non-Hispanic	NA	23	23	24	25	26	27	28	29	31	33
2328	8	9	0	50	30	45	25	40	40	47	50	48	5.65	3.25	8.80666666666667	10.835	11.09	9.275	23.8066666666667	13.6	13.22	30.36	42.5	43.75	0	1	3	2	5	3	5	5	1	1	1	1	Male	Non-black/Non-Hispanic	21	22	23	24	25	26	27	28	29	31	33
2333	0	40	40	40	40	40	40	40	40	38	37	37	7.5	7	18.12	18.85	19.42	20.2	22	23	25.48	31.38	33	36.38	NA	5	3	3	3	3	5	5	5	7	6	7	Male	Non-black/Non-Hispanic	22	23	24	25	26	27	28	29	30	32	34
2335	40	45	40	40	40	40	40	50	50	40	40	0	5.75	8.12	9.62	10	11.365	13.94	11.315	20.19	17.69	16.75	20.115	NA	4	6	9	7	5	7	6	9	6	6	12	NA	Female	Non-black/Non-Hispanic	19	20	21	22	23	24	25	26	27	29	31
2340	0	0	30	0	40	40	38	40	0	40	40	40	NA	NA	7.555	NA	10.15	8.65	7.45	7.75	NA	9.1	11	11.25	NA	NA	5	NA	4	7	4	3	NA	3	4	8	Female	Non-black/Non-Hispanic	NA	NA	23	NA	25	26	27	28	NA	31	33
2348	15	2	15	50	45	40	45	0	55	45	40	45	6.25	6.5	7.75	11.225	13	16.83	18.225	NA	22.15	31.43	36.06	28.315	0	0	1	10	12	7	12	NA	13	13	6	15	Female	Non-black/Non-Hispanic	20	21	22	23	24	25	26	NA	28	30	32
2349	0	72	70	60	60	70	60	65	50	50	40	0	12.72	5.56	17.14	6.67	275.64	16.37	20	17.75	25	25	20	NA	1	NA	NA	NA	NA	NA	NA	NA	NA	NA	NA	NA	Male	Non-black/Non-Hispanic	23	24	25	26	27	28	29	30	31	33	35
2350	40	35	30	60	40	40	40	41	43	45	45	42	8	8	8.5	9.25	11.0833333333333	14.5	16.5	17.35	22.81	25.21	27.78	32.05	6	6	6	4	9	7	7	6	6	7	7	6	Male	Non-black/Non-Hispanic	21	22	23	24	25	26	27	28	29	31	33
2352	52	35	35	35	40	40	40	40	40	30	30	25	7.75	5.77666666666667	9.43	15	11.815	14	14	14	14.5	15	35.26	40	4	6	8	5	4	5	4	3	3	3	NA	NA	Male	Non-black/Non-Hispanic	23	24	25	26	27	28	29	30	31	33	35
2362	0	0	0	40	0	30	8	72	44	40	46	40	6.5	7	NA	8	8	NA	7.5	8.375	7.798	12.5966666666667	13.5	13.4166666666667	1	NA	NA	0	0	NA	2	3	8	8	9	8	Male	Black	20	21	22	23	24	25	26	27	28	30	32
2368	40	55	40	40	40	40	40	40	40	38	5	5	8.88	8.27	26.055	12.185	11.84	12.33	12.88	13.5	14.01	13.3066666666667	12	92.31	6	8	11	6	9	7	8	8	8	16	7	NA	Female	Non-black/Non-Hispanic	21	22	23	24	25	26	27	28	29	31	33
2370	37	45	40	40	40	0	0	0	0	0	40	40	8.75	9	9.25	10.1	10.9	9.925	NA	NA	NA	8	10.63	15	7	9	7	7	10	7	NA	NA	NA	NA	16	7	Male	Non-black/Non-Hispanic	22	23	24	25	26	27	28	29	30	32	34
2371	0	40	40	76	65	48	56	48	64	68	67	0	7.7	7.5	8.7	8.04	10.4	12.92	14.75	15.5	10.315	14.96	17.5266666666667	NA	0	NA	1	5	3	3	2	5	4	5	4	NA	Male	Non-black/Non-Hispanic	21	22	23	24	25	26	27	28	29	31	33
2374	45	40	40	40	40	40	40	40	45	50	50	40	8.36	7.625	15	11	21.25	20.75	20.75	16.5	26.67	14	27.5	19.25	1	4	4	4	3	3	3	3	4	3	7	10	Male	Non-black/Non-Hispanic	21	22	23	24	25	26	27	28	29	31	33
2377	24	0	0	0	0	0	0	0	0	0	0	0	8.625	8.625	NA	NA	8	NA	NA	NA	NA	NA	NA	NA	NA	1	NA	NA	0	NA	NA	NA	NA	NA	NA	NA	Male	Non-black/Non-Hispanic	20	21	22	23	24	25	26	27	28	30	32
2382	40	40	40	42	44	40	40	40	40	0	40	45	9.5	8	11.785	13.745	15.39	16.79	17.69	17.64	15.75	NA	20.0266666666667	25.21	5	0	11	15	10	9	6	7	7	NA	25	9	Male	Hispanic	22	22	23	24	25	26	27	28	29	NA	34
2386	48	17	25	70	40	50	45	45	45	21	45	0	7.005	5.81666666666667	7.475	10.7	18.9	15.77	18.38	19.23	0	22.15	25.64	NA	6	14	6	5	5	5	5	5	5	1	6	NA	Female	Non-black/Non-Hispanic	23	24	25	26	27	28	29	30	31	33	35
2390	0	20	49	0	40	36	39	32	40	35	30	0	6.6875	6.5	6.16666666666667	9	10	11	11.5	10.5	10	9.75	7.725	NA	0	0	1	0	4	2	0	0	0	1	0	NA	Female	Black	21	22	23	24	25	26	27	28	29	31	33
2399	25	30	35	0	35	25	28	35	51	25	40	30	5.75	6	6	6.375	5	4.6	4.6	4.5	4.75	4.6	7.325	10.725	4	1	2	4	3	0	1	4	2	0	2	1	Female	Non-black/Non-Hispanic	21	22	23	24	25	26	27	28	29	31	33
2400	30	40	35	20	30	30	30	20	30	0	0	0	4.575	5.95	7.65	4.625	4.2	4.56666666666667	4.6	5.75	8.75	NA	NA	NA	0	2	0	1	0	0	3	8	4	NA	NA	NA	Female	Non-black/Non-Hispanic	21	22	23	24	25	26	27	28	29	NA	NA
2404	40	0	45	40	40	40	40	0	0	0	40	40	7.625	10	11	11.5	11.5	16.08	20.85	NA	NA	NA	16.5	18.5	0	1	2	2	1	5	6	NA	NA	NA	13	5	Male	Non-black/Non-Hispanic	18	20	20	21	22	23	25	NA	NA	NA	31
2411	24	40	0	4	25	0	0	0	0	0	0	0	19.79	4.29	8.01	48.08	13.08	NA	NA	NA	NA	NA	NA	NA	NA	NA	NA	NA	NA	NA	NA	NA	NA	NA	NA	NA	Male	Non-black/Non-Hispanic	21	22	23	24	25	26	27	28	29	31	33
2412	0	0	0	0	0	0	0	0	0	0	0	0	NA	NA	NA	NA	NA	NA	NA	NA	NA	NA	NA	NA	NA	NA	NA	NA	NA	NA	NA	NA	NA	NA	NA	NA	Female	Non-black/Non-Hispanic	NA	NA	NA	NA	NA	NA	NA	NA	NA	NA	NA
2418	25	0	0	0	0	0	0	0	0	0	0	0	NA	NA	NA	NA	NA	NA	NA	NA	NA	3.5	NA	NA	NA	NA	NA	NA	NA	NA	NA	NA	NA	NA	NA	NA	Male	Hispanic	22	NA	24	25	NA	NA	28	29	29	32	34
2419	0	65	0	55	40	0	0	0	35	0	30	30	9.25	12.31	NA	11.82	11.155	10	NA	NA	7.5	7.5	12.75	12.25	NA	NA	NA	NA	6	3	NA	NA	NA	NA	0	4	Male	Hispanic	20	20	NA	22	24	24	25	26	27	30	31
2422	40	0	0	0	70	30	0	40	0	0	0	40	8	NA	NA	NA	9	8.75	NA	9.68333333333333	NA	NA	NA	20	NA	NA	NA	NA	0	0	NA	14	NA	NA	NA	8	Male	Non-black/Non-Hispanic	21	NA	NA	NA	26	27	NA	29	NA	NA	NA
2425	70	0	0	0	0	0	0	0	0	0	0	0	6.47666666666667	NA	NA	NA	NA	NA	NA	NA	NA	NA	NA	NA	0	NA	NA	NA	NA	NA	NA	NA	NA	NA	NA	NA	Male	Non-black/Non-Hispanic	23	NA	NA	NA	NA	NA	NA	NA	NA	NA	NA
2427	12	0	0	0	40	9	40	0	30	20	0	38	14.58	8.5	8.225	NA	9	12.035	12.335	5.25	9.5	13	12	8.35	0	0	NA	NA	0	1	0	0	NA	7	NA	1	Female	Non-black/Non-Hispanic	22	23	24	25	26	27	28	29	30	32	34
2434	50	50	50	40	40	40	40	40	52	55	52	50	12.31	14.62	20.43	24.52	21.635	25.96	26.8	26.44	23.15	27.17	26.44	27.645	5	6	9	6	9	8	9	9	10	9	8	10	Male	Non-black/Non-Hispanic	23	24	25	26	27	28	29	30	31	33	35
2435	40	40	35	60	40	0	50	40	40	30	40	25	9.335	15.675	18.555	11.22	6.87333333333333	7.25	14	13	11.755	21.585	12	13	0	1	8	8	5	NA	NA	0	0	NA	10	8	Female	Non-black/Non-Hispanic	20	21	22	22	24	24	25	26	27	29	31
2439	30	20	20	40	52	52	48	46	55	40	45	48	10.375	15	15	14.5	14.5	11.775	11.25	12.5766666666667	14.415	14.655	26.5	25.64	2	1	2	0	4	2	5	5	4	7	8	7	Male	Non-black/Non-Hispanic	21	22	22	23	24	25	26	27	28	31	33
2441	20	40	40	48	58	50	45	40	40	50	67	50	9.33333333333333	11.375	11.5	10.5	12.18	8.805	15.6	14.71	17.31	8.705	59.0666666666667	31	NA	4	6	0	7	5	5	5	5	5	5	NA	Male	Black	22	23	24	25	26	27	28	29	30	32	34
2447	40	50	0	40	40	138	0	40	40	0	65	66	32.0333333333333	20	25	12	20.875	15	85.2733333333333	14.44	27	14.915	NA	NA	2	NA	NA	4	0	NA	4	10	9	8	NA	NA	Male	Non-black/Non-Hispanic	23	24	25	26	27	28	29	30	31	33	35
2448	30	40	40	45	40	50	55	50	32	81	50	40	7.08333333333333	10.815	13.6	16.03	19.47	13.2233333333333	12.435	16.71	32.45	16.0033333333333	16.06	33	0	8	9	9	7	9	8	8	8	8	0	1	Female	Non-black/Non-Hispanic	22	23	24	25	26	27	28	29	30	32	34
2456	0	40	45	36	40	35	40	40	40	0	0	0	NA	8.5	8.625	8.83333333333333	10.5	11.43	13	14	14	14	14	NA	NA	NA	2	9	8	6	2	0	0	2	1	NA	Female	Non-black/Non-Hispanic	21	22	23	24	24	26	26	28	28	31	33
2457	40	35	0	40	0	40	40	40	52	40	25	40	10.5	11.75	15	7.5	7.5	11.77	12.75	9.5	11.75	13.375	14.5	11	6	0	0	5	0	2	7	1	4	7	6	10	Female	Non-black/Non-Hispanic	20	21	22	23	24	25	25	27	27	30	32
2462	48	40	17	35	35	20	0	0	0	0	0	0	7.25	6.625	9.65666666666667	9.775	9.5	8.25	5.3	NA	NA	NA	NA	NA	3	0	NA	2	0	0	0	NA	NA	NA	NA	NA	Female	Non-black/Non-Hispanic	22	23	24	25	26	27	28	29	30	32	34
2464	50	55	55	45	45	50	0	0	0	0	20	0	19.62	21.68	23.78	26.705	31.62	32.635	NA	NA	36.32	NA	0	NA	7	7	7	16	7	11	NA	NA	6	NA	NA	NA	Female	Non-black/Non-Hispanic	23	24	25	26	27	29	NA	NA	31	33	36
2465	15	27	57	48	65	60	50	50	0	72	60	0	6.55	5.63333333333333	8.498	14.025	10.5166666666667	11.75	11.57	15.125	NA	14.93	21.18	NA	1	0	7	7	6	5	4	6	NA	5	5	NA	Female	Non-black/Non-Hispanic	21	22	23	24	25	26	27	28	NA	31	33
2468	0	0	0	0	0	0	0	0	0	0	0	0	NA	6	NA	NA	NA	NA	NA	NA	NA	NA	NA	NA	NA	NA	NA	NA	NA	NA	NA	NA	NA	NA	NA	NA	Male	Non-black/Non-Hispanic	21	22	NA	NA	NA	NA	NA	NA	NA	NA	NA
2469	0	30	0	0	0	0	0	0	0	0	0	0	4.575	2	1	NA	NA	NA	0.51	NA	NA	0.68	NA	NA	0	0	0	NA	NA	NA	0	NA	NA	NA	NA	NA	Male	Non-black/Non-Hispanic	22	22	23	24	25	26	27	29	30	32	33
2474	0	24	0	0	0	0	0	0	0	23	0	0	NA	7.5	8.25	6.75	NA	NA	NA	NA	NA	7.5	NA	NA	NA	NA	NA	1	NA	NA	NA	NA	NA	NA	NA	NA	Female	Non-black/Non-Hispanic	19	20	21	22	24	24	25	26	27	29	31
2477	0	0	0	0	16	0	0	0	0	40	40	0	NA	NA	NA	6.5	9	9	NA	NA	NA	14	15.125	13	NA	NA	NA	NA	NA	0	NA	NA	NA	NA	1	NA	Male	Non-black/Non-Hispanic	19	20	21	22	23	24	25	26	27	29	31
2478	0	0	0	0	0	0	0	0	0	0	0	0	2.5	NA	NA	NA	NA	NA	NA	NA	NA	2	2.5	NA	0	NA	NA	NA	NA	NA	NA	NA	NA	NA	NA	NA	Female	Non-black/Non-Hispanic	23	24	25	NA	NA	NA	NA	NA	NA	33	35
2479	40	40	55	60	0	60	60	70	55	65	55	0	6.61	12.765	14.38	16.03	21.63	24.2	27.24	24.73	33.92	30.77	41.96	NA	8	14	6	8	6	7	9	9	9	9	9	NA	Male	Non-black/Non-Hispanic	21	22	24	24	25	26	27	28	29	32	33
2481	25	30	39	40	40	40	42	40	40	40	40	40	7.4	7.6	8.75	9.05	13.675	12.5	10.71	11.63	13.22	17.44	14.44	17.31	1	0	1	2	2	5	3	4	7	3	7	6	Male	Non-black/Non-Hispanic	19	20	21	22	23	24	25	26	27	29	31
2488	0	30	24	0	0	0	0	0	0	40	0	25	6.75	0	3.85	NA	NA	NA	NA	50	NA	11.5	21.165	38	0	0	0	NA	NA	NA	NA	1	NA	NA	0	NA	Female	Non-black/Non-Hispanic	19	20	21	NA	NA	NA	NA	26	NA	29	31
2489	0	0	0	0	0	0	0	0	0	0	0	0	NA	NA	NA	NA	NA	NA	NA	NA	NA	NA	NA	NA	NA	NA	NA	NA	NA	NA	NA	NA	NA	NA	NA	NA	Female	Non-black/Non-Hispanic	NA	NA	NA	NA	NA	NA	NA	NA	NA	NA	NA
2494	38	40	38	50	55	55	55	50	50	50	50	50	9.375	10	13	NA	17.48	18.53	22.73	25	25	27.31	31.15	39.62	4	6	5	6	7	6	6	5	7	7	6	7	Female	Non-black/Non-Hispanic	19	20	21	22	23	24	25	26	27	30	31
2496	0	0	0	0	12	0	0	80	60	60	40	65	NA	NA	NA	NA	NA	NA	NA	NA	NA	NA	NA	79.235	NA	NA	0	0	NA	0	NA	NA	9	9	6	6	Male	Non-black/Non-Hispanic	21	22	23	24	25	26	27	28	29	31	33
2497	0	0	0	0	0	20	0	40	40	100	15	0	8.8	NA	NA	NA	NA	17.14	24.225	20.5	20.5	13.5	7.75	NA	NA	NA	NA	NA	NA	NA	NA	10	8	8	NA	NA	Male	Non-black/Non-Hispanic	20	21	22	23	24	25	26	27	28	30	32
2501	49	20	40	40	65	0	0	0	30	0	0	40	5.58333333333333	5.0625	7.41666666666667	10.575	7.95	7.15	NA	NA	13.33	15	NA	13	2	5	6	8	0	NA	NA	NA	1	1	NA	NA	Female	Hispanic	20	21	22	23	24	25	26	27	28	30	32
2502	0	0	0	0	1	2	0	0	0	0	0	4	NA	NA	NA	NA	50	25	25	NA	NA	NA	NA	62.5	NA	NA	NA	NA	NA	NA	NA	NA	NA	NA	NA	NA	Female	Non-black/Non-Hispanic	NA	22	23	24	25	26	27	28	29	31	33
2506	40	30	35	40	0	40	40	0	30	0	40	0	6.5	7.5	8	8	9.81	8.245	9.78	8.76	6	NA	15	NA	0	0	0	0	3	NA	7	7	0	NA	0	NA	Male	Non-black/Non-Hispanic	19	20	21	22	23	24	25	26	27	NA	31
2515	40	40	50	40	40	40	40	40	40	40	40	40	11.17	10.25	10	10.5	11.5	12	12.25	12.25	13.25	14.6	15.5	18.75	7	12	6	10	5	6	6	4	6	4	6	6	Male	Non-black/Non-Hispanic	20	21	22	23	24	25	26	27	28	30	32
2529	40	40	40	40	40	40	50	40	40	0	0	18	12.63	13.25	13.93	14.58	15.75	16.5	13.2	20.19	21.08	21.63	NA	11	5	9	9	5	5	8	6	5	9	6	NA	4	Female	Non-black/Non-Hispanic	22	23	24	25	26	27	28	29	30	32	34
2530	30	40	40	40	40	40	40	40	40	55	55	50	9.3375	16.5	10.75	11.75	11.335	11.3	11.69	12.09	12.39	14.95	16.52	23	3	4	5	5	3	5	5	4	5	4	5	5	Male	Non-black/Non-Hispanic	23	24	25	26	26	27	28	30	30	33	35
2531	38	41	32	0	36	37	37	40	40	40	40	40	7.74	9.25	10.875	11.73	9	10	10.6	12.4	9.5375	9.81	14.39	21.5	5	9	8	4	NA	7	8	8	15	7	9	9	Female	Non-black/Non-Hispanic	21	22	24	24	25	26	27	28	29	31	33
2533	0	40	40	45	40	40	70	0	0	40	48	60	NA	13.25	15	25	20	23.75	25	25	25	25	25	33.33	NA	0	1	3	2	0	0	0	NA	NA	NA	NA	Male	Non-black/Non-Hispanic	22	22	23	25	25	26	27	28	29	32	33
2536	0	40	40	40	40	40	40	40	40	40	40	40	7.65	11	11	13.5	13.5	15	13.5	13.5	13.5	13.01	15.87	19.23	NA	1	2	4	5	4	4	4	4	3	6	5	Male	Non-black/Non-Hispanic	22	23	24	25	26	27	28	29	30	32	34
2551	46	40	40	40	45	35	45	45	45	0	0	0	7.8375	9.45	12	12.95	17.49	29.29	27.33	22.125	18.89	NA	NA	NA	0	6	8	6	10	6	5	2	6	NA	NA	NA	Female	Non-black/Non-Hispanic	22	23	24	25	26	27	28	29	30	NA	NA
2553	30	40	35	35	10	45	0	40	5	50	25	34	8.5	9	6.375	8.57	10	14.0433333333333	12.48	12	8.55666666666667	9.275	8.49	18.69	NA	2	4	5	1	4	0	NA	1	2	3	2	Female	Non-black/Non-Hispanic	23	24	25	26	27	28	29	30	31	33	35
2557	0	0	0	0	40	35	35	35	35	40	40	40	10	7	7	7.25	8	8.66	9.02	9.87	9.85	14.02	16.465	19.71	NA	0	NA	0	2	6	6	6	6	6	12	5	Female	Non-black/Non-Hispanic	19	20	21	22	23	24	25	26	27	29	31
2561	40	40	25	27	20	0	0	5	0	18	21	20	10.09	10.75	5.14	6.48	8.5	7	16.5	15	NA	14.56	12.86	12.655	4	9	7	9	8	0	0	NA	NA	6	0	5	Female	Non-black/Non-Hispanic	23	24	25	26	27	28	29	30	NA	34	35
2567	15	20	20	0	40	37	40	16	16	16	0	0	8.45	5.25	6.15	5.25	22.33	23.5	24.33	24.22	24.28	27	NA	NA	10	1	0	0	NA	8	7	1	0	2	NA	NA	Female	Non-black/Non-Hispanic	24	24	25	26	27	29	29	31	31	34	NA
2573	52	25	26	50	40	40	40	45	45	50	50	50	7.925	8.15	8.125	10	11.8266666666667	17.31	19.23	20.51	22.22	26.92	32.69	52.69	7	4	13	4	13	8	8	7	8	8	8	8	Male	Non-black/Non-Hispanic	20	21	22	23	23	25	25	27	27	30	31
2575	14	0	10	0	39	0	0	50	0	65	20	60	6.3	8.75	8.5	8	12	12	NA	4.23	5.38	6.37	7.905	11.7666666666667	0	NA	NA	0	0	2	NA	5	5	7	7	8	Male	Non-black/Non-Hispanic	22	23	24	25	26	27	28	29	30	32	34
2577	15	15	6	6	32	40	40	40	40	40	40	0	8.15	8	8	8	14.5	22.41	22.41	24.06	20.63	25	29	25	6	2	1	0	9	9	8	9	9	9	9	NA	Female	Non-black/Non-Hispanic	23	24	25	26	27	28	29	30	31	33	35
2580	10	28	58	60	50	50	56	42	47	48	51	50	4.3325	2.33	6.415	9.095	9.77	10.77	5.81	7.1	13.645	16.528	16.24	19.23	0	0	8	11	4	4	5	6	2	10	12	11	Female	Non-black/Non-Hispanic	21	22	23	24	25	26	27	28	29	31	33
2589	40	40	40	40	38	50	40	20	30	36	35	40	12.02	10.4066666666667	13.68	10.215	7.35	9.1	10.055	9.185	9.7625	9.856	12.78	16.645	1	4	6	5	0	2	6	0	0	8	7	12	Male	Non-black/Non-Hispanic	21	22	23	24	25	26	27	28	29	31	33
2590	0	0	0	0	0	0	0	0	0	0	0	0	6.15	NA	1.5	NA	NA	NA	NA	NA	NA	NA	NA	NA	1	NA	1	NA	NA	NA	NA	NA	NA	NA	NA	NA	Female	Non-black/Non-Hispanic	22	23	24	25	26	27	27	29	29	32	34
2612	40	20	40	40	40	40	40	40	0	0	0	0	7.00666666666667	6.37	7.13	11.11	9	9.25	9.75	10.75	10.75	NA	NA	NA	1	2	6	0	5	4	5	6	5	NA	NA	NA	Female	Non-black/Non-Hispanic	19	20	21	22	23	24	25	26	27	29	31
2619	20	0	0	0	40	33	32	0	37	0	8	8	6.3	6.3	NA	8	9.875	15.5	25	17.04	11.31	19.93	23.5	24	NA	4	NA	NA	1	NA	2	8	4	5	NA	5	Female	Non-black/Non-Hispanic	22	23	24	25	26	27	28	29	30	32	34
2623	40	40	40	40	0	40	0	40	40	40	0	0	8.25	9.25	10.3	10.5	NA	10.5	12	9.75	12.5	12.25	NA	NA	5	3	6	4	NA	4	4	3	7	11	NA	NA	Male	Non-black/Non-Hispanic	19	20	21	22	NA	24	25	26	27	29	NA
2632	35	0	1	35	25	0	20	15	0	4	15	25	6.375	3.875	3.5475	5	2.79	3.925	3.6	NA	0.6	5	6.58333333333333	7.6	0	1	1	1	1	2	2	1	1	1	0	1	Female	Non-black/Non-Hispanic	20	21	22	23	24	25	26	27	28	30	32
2633	12	0	40	0	0	0	0	0	0	0	0	0	10.3333333333333	5.75	7	NA	NA	NA	NA	NA	NA	NA	NA	NA	1	0	5	NA	NA	NA	NA	NA	NA	NA	NA	NA	Male	Non-black/Non-Hispanic	20	21	22	NA	NA	NA	NA	NA	NA	NA	NA
2634	0	40	0	40	0	0	40	55	45	55	55	55	NA	7	NA	15	NA	NA	18	13.29	25.16	28.53	31.47	36.71	NA	10	NA	13	NA	6	7	8	7	8	9	9	Female	Non-black/Non-Hispanic	NA	24	NA	26	NA	28	29	30	31	33	35
2635	14	4	40	16	8	40	0	40	40	40	36	36	6.71	6.075	10.15	7.05	7	12.555	16.11	16.68	16.83	19	29.27	40	0	2	5	4	0	2	3	5	6	5	6	10	Female	Non-black/Non-Hispanic	20	22	23	24	24	26	26	27	28	31	33
2636	6	13	20	0	50	43	0	0	0	0	0	0	7.25	6.5	7.875	NA	11	10	NA	NA	NA	NA	NA	NA	0	0	3	NA	15	3	NA	NA	NA	NA	NA	NA	Female	Non-black/Non-Hispanic	19	20	21	NA	23	24	NA	NA	NA	NA	NA
2638	20	40	72	40	40	40	40	0	40	40	36	0	16.83	17.93	19.195	20	21.07	22.46	22.46	NA	24.34	25.6	27	NA	5	9	8	16	9	8	9	NA	9	7	9	NA	Female	Non-black/Non-Hispanic	23	24	25	26	26	28	28	NA	31	33	35
2639	25	40	40	40	40	0	0	0	0	0	0	0	21.3566666666667	25.24	25	31	35	NA	NA	NA	NA	NA	NA	NA	2	2	6	7	7	NA	NA	NA	NA	NA	NA	NA	Female	Non-black/Non-Hispanic	23	24	25	26	27	NA	NA	NA	NA	NA	NA
2643	40	30	0	0	38	30	0	35	25	60	40	44	7	6.05	7.575	7.075	6.5	7	7.125	8	8	7.58	9.935	14.77	2	1	1	NA	1	1	0	0	1	0	2	NA	Male	Non-black/Non-Hispanic	21	22	23	24	25	26	27	28	29	31	33
2653	0	10	0	30	0	0	0	0	0	0	35	32	NA	NA	NA	5.6	5.15	4.5	NA	NA	NA	NA	7.25	7.625	NA	NA	NA	NA	NA	0	NA	NA	NA	NA	NA	5	Female	Non-black/Non-Hispanic	23	24	24	25	27	28	NA	NA	31	32	35
2656	21	45	0	0	0	0	0	0	40	0	0	25	6	5	5	7.5	NA	6	NA	13	7.25	7.375	NA	8	0	0	0	NA	NA	0	NA	0	NA	0	NA	NA	Female	Non-black/Non-Hispanic	22	23	24	25	26	27	NA	29	30	32	34
2660	55	0	0	0	0	0	40	40	40	40	0	35	9.62	NA	NA	NA	NA	NA	12.75	11.75	10.125	10.5	11.5	13	6	NA	NA	NA	NA	NA	4	1	2	2	10	1	Male	Non-black/Non-Hispanic	24	NA	NA	NA	NA	NA	29	30	31	33	36
2667	0	0	0	0	0	0	0	0	0	0	0	0	NA	5.6	4.45	NA	NA	NA	NA	NA	NA	NA	NA	NA	NA	NA	NA	NA	NA	NA	NA	NA	NA	NA	NA	NA	Female	Non-black/Non-Hispanic	19	20	21	NA	NA	NA	NA	NA	NA	NA	NA
2674	20	34	28	31	32	28	30	30	40	35	35	42	6.275	6.58333333333333	3.875	8	7.75	7.75	8	8.25	9.125	10	10.71	11	1	8	3	4	11	11	1	1	9	15	8	12	Female	Non-black/Non-Hispanic	21	22	23	24	25	26	27	28	29	31	33
2675	11	27	40	40	18	18	26	40	40	0	40	0	7.25	4.25	7.16666666666667	7.886	8.69	8.46	8.15	10.46	12	12.375	14	14	NA	1	4	7	0	0	0	6	6	6	5	6	Female	Non-black/Non-Hispanic	18	19	20	21	22	23	24	25	26	28	30
2684	0	0	0	0	25	47	0	0	0	0	0	0	6.25	5.95	5.75	6.5	3.575	3.775	7.75	7.75	NA	NA	25.26	10.5	NA	NA	NA	NA	0	3	0	3	NA	NA	NA	NA	Female	Non-black/Non-Hispanic	21	22	23	24	25	26	27	28	29	31	33
2685	40	0	0	40	40	30	0	0	0	45	0	40	11.67	NA	NA	11.905	12	13.5	13.5	NA	NA	12.74	14.31	10.5	8	NA	NA	8	0	0	0	NA	NA	5	6	5	Female	Non-black/Non-Hispanic	24	NA	NA	26	27	28	29	30	31	34	36
2691	32	40	40	25	27	40	12	15	24	25	40	40	8.935	9.115	9.36	9.63	10.6	6.735	6.5	2.65	2.65	2.65	9.97	19.23	1	0	0	1	1	0	9	1	2	0	6	6	Female	Non-black/Non-Hispanic	21	22	23	24	25	26	27	28	29	31	33
2692	0	0	0	0	0	0	0	0	0	0	0	0	NA	NA	NA	NA	NA	NA	NA	NA	NA	NA	NA	NA	NA	NA	NA	NA	NA	NA	NA	NA	NA	NA	NA	NA	Male	Non-black/Non-Hispanic	NA	NA	NA	NA	NA	NA	NA	NA	NA	NA	NA
2698	40	40	0	18	24	0	18	10	8	10	0	60	14.44	0	16.12	0	14.25	22.5	25	75	13.5	80	NA	138.576	0	0	0	0	0	1	0	1	0	1	NA	2	Female	Non-black/Non-Hispanic	22	23	24	25	26	27	28	29	30	32	NA
2707	32	0	0	37	40	4	3	20	5	0	0	45	7.5	9	6.125	6.225	6.7	7.025	0	6.25	7	8.59	NA	1.6	4	2	0	0	3	3	1	1	0	2	NA	NA	Female	Non-black/Non-Hispanic	20	21	22	23	24	25	26	27	28	30	32
2711	4	8	80	40	60	50	55	55	55	40	40	15	8.75	10.01	9.86	24.76	32.85	76.92	69.93	104.9	171.07	72.12	NA	44.87	0	0	4	5	6	4	5	3	5	4	7	5	Male	Non-black/Non-Hispanic	20	21	22	23	24	25	26	27	28	30	32
2712	0	0	40	40	30	0	0	0	0	0	0	0	NA	NA	7.75	8	8.25	8.3	7.3	NA	7.45	NA	NA	NA	NA	NA	0	3	3	1	0	NA	0	NA	NA	NA	Female	Non-black/Non-Hispanic	20	21	22	23	24	25	26	27	28	30	33
2714	0	25	0	0	0	25	27	12	0	0	0	0	7.575	5.45	8	NA	NA	30	15.13	7.1425	8.5	NA	NA	NA	1	0	0	NA	NA	1	1	0	2	NA	NA	NA	Male	Non-black/Non-Hispanic	19	20	21	22	23	24	25	26	27	29	NA
2717	20	30	15	20	0	35	0	0	10	10	25	0	6.1	6.3375	6.075	6.8875	6.95	7.45	7.65	8	7.4	8.6	9.5375	9.65	1	0	0	0	NA	1	0	0	NA	0	0	NA	Female	Black	23	24	25	26	27	28	28	29	30	33	35
2719	0	46	0	0	0	0	0	0	20	0	30	0	8	8.5	8.5	10	10.5	NA	NA	NA	15	NA	12	NA	NA	NA	NA	1	3	NA	NA	NA	0	NA	2	NA	Male	Black	19	20	21	22	23	NA	25	NA	27	NA	31
2723	0	32	15	40	0	0	0	4	30	0	0	0	NA	7.375	7.05	8	NA	8	7	13.75	7	9	NA	NA	NA	0	NA	NA	NA	4	NA	0	NA	0	NA	NA	Female	Black	19	20	21	21	NA	24	24	25	26	29	30
2726	0	0	0	0	0	0	0	0	0	0	0	0	NA	NA	NA	NA	NA	NA	NA	NA	NA	NA	NA	NA	NA	NA	NA	NA	NA	NA	NA	NA	NA	NA	NA	NA	Female	Non-black/Non-Hispanic	NA	NA	NA	NA	NA	NA	NA	NA	NA	NA	NA
2729	0	0	0	0	0	0	0	0	0	0	0	0	NA	NA	NA	NA	NA	NA	NA	NA	NA	NA	NA	NA	NA	NA	NA	NA	NA	NA	NA	NA	NA	NA	NA	NA	Female	Non-black/Non-Hispanic	23	24	25	26	27	28	29	30	31	33	35
2730	55	57	40	55	55	55	50	55	55	48	50	50	13.84	12.72	17.1475	26.8033333333333	15.58	19.55	20.38	22.73	27.27	20.43	26	26.5	6	7	4	4	5	6	4	5	5	6	6	6	Male	Non-black/Non-Hispanic	23	24	25	26	27	28	29	30	31	33	35
2731	4	0	40	40	45	45	50	50	51	53	50	50	8.9325	45.8333333333333	23.08	28.37	30.77	34.62	32.69	37.69	41.48	50.44	62.31	72.69	2	2	7	6	6	7	7	6	6	7	5	6	Male	Non-black/Non-Hispanic	21	22	23	24	25	26	27	28	29	31	33
2735	30	15	0	0	40	35	35	40	37	37	75	55	7.13333333333333	6.6	7.625	NA	8.35	8.75	8.4	10	10.125	10.95	12.67	16.93	3	1	0	0	0	1	1	1	2	2	4	6	Male	Hispanic	19	20	21	22	23	24	25	25	26	29	31
2741	0	20	40	43	42	40	40	0	0	48	40	48	10	7	9.75	16.28	11.9	17.88	29.2566666666667	10	18	57.585	20.43	22	1	0	7	6	8	7	NA	NA	NA	0	7	7	Male	Non-black/Non-Hispanic	22	23	24	26	26	27	28	29	30	32	34
2746	0	38	40	0	0	40	0	0	40	40	40	0	9.75	5.75333333333333	10.75	NA	NA	15.22	NA	NA	18.99	20.71	20.15	NA	2	NA	2	NA	NA	14	NA	NA	5	6	4	NA	Female	Hispanic	20	21	22	NA	NA	25	NA	NA	28	30	32
2747	0	0	0	0	0	0	0	0	0	0	0	0	NA	NA	NA	NA	NA	NA	NA	NA	NA	NA	NA	NA	NA	NA	NA	NA	NA	NA	NA	NA	NA	NA	NA	NA	Male	Non-black/Non-Hispanic	23	24	25	NA	NA	NA	NA	NA	NA	NA	NA
2748	0	49	40	54	20	31	0	0	0	0	0	0	6.2	7.89	9.89333333333333	7.725	7.78	7.26	NA	NA	NA	NA	NA	NA	1	4	7	12	4	1	NA	NA	NA	NA	NA	NA	Female	Non-black/Non-Hispanic	19	20	21	21	22	23	NA	NA	NA	NA	NA
2751	0	40	0	25	40	0	45	0	0	0	0	40	6.7	10.375	NA	8.66666666666667	9.075	NA	10.55	10.5	NA	NA	12.9233333333333	18	1	1	NA	4	8	NA	7	5	NA	NA	19	12	Female	Non-black/Non-Hispanic	19	20	NA	22	23	NA	24	25	NA	NA	31
2759	0	0	20	38	42	40	41	0	0	20	45	3	7.5	10	7.5	7.5	7.2	7.5	7.7	7.7	NA	7.625	8.375	8.625	NA	0	0	0	2	8	8	2	NA	0	2	2	Male	Non-black/Non-Hispanic	21	22	23	24	24	26	26	27	28	31	32
2763	48	40	40	40	0	40	40	40	37	37	38	37	7.525	9.23	9	8.585	10.75	9.5	9.91	10.31	10.425	11.5	11.5	11.65	0	4	7	8	7	7	8	8	10	4	5	7	Female	Non-black/Non-Hispanic	19	20	21	22	23	24	25	26	27	29	31
2766	40	0	0	40	0	40	40	40	40	30	40	40	9.025	NA	NA	10.475	10	10	10	10	10	9.25	11.5	15	5	NA	NA	4	0	0	0	0	0	0	2	7	Male	Non-black/Non-Hispanic	20	NA	NA	23	24	25	26	27	28	31	32
2774	0	0	0	0	0	0	0	20	0	0	0	0	NA	NA	6.605	16.665	NA	NA	NA	14.96	NA	NA	NA	NA	NA	NA	0	5	NA	NA	NA	5	NA	NA	NA	NA	Male	Non-black/Non-Hispanic	NA	NA	22	23	NA	NA	NA	28	NA	NA	NA
2777	8	12	40	40	40	40	32	16	42	40	40	72	6.16666666666667	6.75	7.5625	11.4966666666667	10.915	10.17	10.21	11.77	18.7866666666667	22.5	25.38	24.95	0	0	0	0	12	9	6	7	14	6	5	7	Female	Non-black/Non-Hispanic	22	23	24	25	26	27	28	29	30	32	34
2779	0	0	60	50	55	55	32	45	50	50	50	0	9.75	8.25	9.98833333333333	7.84	9.09	9.79	16.83	12.12	15.38	18.08	19.23	NA	NA	NA	0	6	2	3	3	2	4	3	3	NA	Male	Non-black/Non-Hispanic	22	23	24	25	26	27	28	29	30	32	34
2788	40	40	40	0	30	30	40	40	50	60	60	50	7.61	13.9	13.9	13.85	2.13	2.13	2.13	2.13	13.14	13.46	18.59	23.34	5	6	5	5	NA	3	4	5	7	16	7	9	Male	Non-black/Non-Hispanic	20	21	22	23	24	25	26	27	28	30	32
2792	0	0	35	35	40	30	60	50	40	0	22	0	6.25	7.6	22.57	9.81	9.31	6.9	7.51	11.8	9.92333333333333	10	10.25	NA	0	0	5	13	5	3	2	5	6	6	5	NA	Female	Non-black/Non-Hispanic	19	20	21	22	23	24	25	26	27	29	31
2795	52	40	0	40	40	50	60	40	40	40	40	40	15.125	11.1666666666667	NA	11	11	6.5	6.5	14.5	14.5	15.5	16.5	18.5	5	9	NA	2	3	2	2	2	2	4	4	3	Male	Non-black/Non-Hispanic	22	23	NA	25	26	27	28	29	30	32	34
2799	0	0	20	20	0	0	40	34	0	0	40	0	7	11.37	9.83333333333333	8.83333333333333	8.33	12.835	7.25	8	8.375	NA	9.5	12.25	0	NA	0	0	0	0	1	0	0	NA	NA	9	Male	Black	23	24	25	26	27	28	29	30	31	33	35
2805	0	0	0	0	0	0	0	0	0	0	0	0	7.5	6.75	NA	NA	NA	NA	NA	NA	NA	NA	NA	NA	2	NA	NA	NA	NA	NA	NA	NA	NA	NA	NA	NA	Female	Non-black/Non-Hispanic	21	22	23	24	24	26	26	28	28	31	33
2813	55	40	40	60	40	40	40	40	40	40	16	60	10.4	11.7	13.15	15.75	14.48	15.87	15.87	17.26	17.26	20.91	17.75	17.5133333333333	3	0	6	5	7	6	8	7	8	8	7	6	Male	Black	21	22	23	24	25	26	27	28	29	31	33
2814	0	0	0	0	0	0	0	0	0	48	0	0	NA	NA	NA	NA	NA	NA	NA	NA	NA	10	NA	NA	NA	NA	NA	NA	NA	NA	NA	NA	NA	7	NA	NA	Male	Black	23	24	25	NA	NA	NA	29	NA	31	33	NA
2818	0	23	37	45	1	0	9	0	0	0	0	0	NA	8.5625	5.515	10	10	NA	25	0	NA	NA	NA	NA	NA	0	0	0	0	NA	NA	NA	NA	NA	NA	NA	Female	Non-black/Non-Hispanic	19	20	21	22	23	24	25	26	27	29	32
2823	0	0	0	0	0	0	0	0	0	0	0	0	NA	NA	NA	NA	NA	NA	NA	NA	NA	NA	NA	NA	NA	NA	NA	NA	NA	NA	NA	NA	NA	NA	NA	NA	Male	Black	NA	NA	NA	NA	NA	NA	NA	NA	NA	NA	NA
2824	0	40	55	0	0	0	0	0	0	50	0	40	8.875	7.375	5.775	NA	NA	NA	NA	NA	NA	8.1	NA	19	NA	0	0	NA	NA	NA	NA	NA	NA	NA	NA	9	Female	Black	23	24	25	NA	NA	NA	NA	NA	NA	33	35
2826	0	0	0	0	0	0	30	0	50	0	0	40	NA	NA	NA	NA	NA	8.25	6.55	7.5	6.75	3.13	NA	12.375	NA	NA	NA	NA	NA	1	1	0	NA	0	NA	4	Female	Black	19	20	22	22	NA	25	25	26	27	29	31
2827	0	0	0	0	20	0	0	0	0	0	0	40	NA	NA	NA	NA	7.3	7.9	NA	NA	NA	10.75	10.17	9	NA	NA	NA	NA	1	0	NA	NA	NA	NA	5	4	Female	Black	21	22	23	24	25	25	26	28	28	31	33
2828	40	40	46	20	40	40	40	40	40	40	40	40	5.41666666666667	8.14	12.9833333333333	4.44	9.33333333333333	11	11	11.15	12.24	17.03	14.425	15.04	4	1	4	3	5	6	5	5	5	7	11	6	Female	Black	20	21	22	23	24	25	26	27	28	31	32
2829	48	35	50	40	35	30	40	40	40	0	25	60	13.9	11.15	7.25	4.69	7.22	4.325	4.995	7.75	9.01	NA	6.065	6.815	6	7	0	2	4	0	0	0	6	NA	7	2	Male	Non-black/Non-Hispanic	23	24	25	26	27	28	29	30	31	NA	35
2835	0	0	50	40	0	0	0	0	0	0	0	0	0.18	8.25	12.4433333333333	8.33333333333333	13	NA	NA	NA	NA	NA	NA	NA	0	0	NA	0	0	NA	NA	NA	NA	NA	NA	NA	Male	Non-black/Non-Hispanic	22	23	24	25	26	NA	28	29	30	32	34
2839	0	0	40	40	0	0	0	0	0	0	0	0	3	30	9	9.5	9.5	2.5	NA	NA	NA	NA	NA	NA	0	1	4	4	2	NA	NA	NA	NA	NA	NA	NA	Female	Non-black/Non-Hispanic	22	23	24	25	26	27	28	29	30	32	34
2840	0	0	0	0	0	0	0	0	40	48	43	31	5.25	NA	NA	NA	NA	NA	NA	NA	2.5	4.17	8.165	10.375	0	NA	NA	NA	NA	NA	NA	NA	NA	NA	2	3	Female	Non-black/Non-Hispanic	19	20	22	23	23	24	25	26	27	30	32
2841	15	12	0	0	40	40	36	36	36	36	36	0	6.625	5.5	6.125	13.75	20	21.32	21.75	22.75	22.65	24.17	38.34	NA	0	0	1	0	NA	8	9	7	7	18	6	7	Female	Non-black/Non-Hispanic	20	21	22	23	24	25	26	27	28	30	32
2844	21	15	30	25	40	40	40	50	60	50	50	0	8.5	8.5	10	10.485	14.72	17.31	17.16	20.43	17.63	23.075	28.85	NA	7	7	2	2	12	4	10	7	8	14	7	NA	Female	Non-black/Non-Hispanic	19	20	21	22	23	24	25	26	27	29	31
2845	0	0	0	0	0	28	0	0	36	40	40	0	5.65	8	5.65	NA	NA	7.25	7.25	8.75	8	9.625	16.25	13.125	NA	NA	NA	NA	NA	0	0	5	0	0	0	NA	Female	Non-black/Non-Hispanic	20	22	23	23	24	25	26	28	28	31	32
2846	0	16	49	16	70	40	40	40	40	70	40	70	6.375	7.31333333333333	7.08333333333333	9.1025	8	9.375	11.55	12.1	12.65	9.71666666666667	9.44166666666667	11.8	2	0	0	1	4	8	8	7	6	2	3	7	Male	Non-black/Non-Hispanic	21	22	23	24	25	26	27	28	29	31	33
2847	0	0	0	0	0	0	0	30	0	0	0	0	7.5	NA	NA	NA	7.25	5.25	NA	9	7.5	NA	NA	NA	NA	NA	NA	NA	1	NA	NA	NA	2	NA	NA	NA	Female	Non-black/Non-Hispanic	19	20	21	22	23	24	25	26	27	29	NA
2849	0	0	0	0	0	0	0	0	0	0	0	0	7.5	7	6.5	NA	NA	NA	NA	NA	NA	NA	NA	9	0	2	3	NA	NA	NA	NA	NA	NA	NA	NA	NA	Female	Non-black/Non-Hispanic	21	22	23	24	25	26	27	28	29	31	33
2850	40	40	47	0	0	0	40	0	50	50	0	0	10.25	12.5	13	NA	NA	24.6666666666667	15	NA	16.35	16.73	NA	NA	8	6	6	NA	NA	13	5	NA	6	7	NA	NA	Male	Non-black/Non-Hispanic	23	24	25	NA	NA	29	29	NA	31	34	NA
2853	18	0	72	0	0	0	0	0	0	0	0	0	13.11	NA	NA	NA	NA	NA	NA	NA	NA	NA	7.5	NA	2	NA	5	NA	NA	NA	NA	NA	NA	NA	0	NA	Female	Non-black/Non-Hispanic	22	NA	24	NA	25	27	NA	29	NA	NA	34
2855	40	0	32	28	40	32	36	32	36	48	48	48	9.83	NA	12	14	12.275	12.04	26	16.28	27	24.69	20.095	26.25	6	NA	2	4	9	9	10	8	7	7	7	10	Female	Non-black/Non-Hispanic	23	NA	25	26	27	28	29	30	31	33	35
2856	0	0	0	0	0	0	0	0	0	0	0	0	NA	NA	NA	NA	NA	NA	NA	NA	NA	NA	NA	NA	NA	NA	NA	NA	NA	NA	NA	NA	NA	NA	NA	NA	Female	Non-black/Non-Hispanic	19	20	21	22	23	NA	25	27	27	30	32
2858	9	9	9	0	0	10	0	0	0	0	0	0	7.5	8.25	7.75	7.75	NA	10.68	10.2	NA	NA	NA	NA	NA	2	1	1	1	NA	NA	1	NA	NA	NA	NA	NA	Male	Non-black/Non-Hispanic	22	23	24	25	26	27	28	29	30	32	34
2864	3	0	0	0	0	0	0	0	0	0	0	0	5	NA	5.25	NA	NA	NA	NA	NA	NA	NA	NA	7.75	NA	NA	1	NA	NA	NA	NA	NA	NA	NA	NA	NA	Female	Non-black/Non-Hispanic	21	NA	23	24	25	26	27	28	29	31	33
2865	12	25	25	25	40	36	0	30	32	29	40	40	5.2325	5.33333333333333	6.66666666666667	3.8	5.05	8.825	15.49	8.75	9.38	9.25	10	16.8333333333333	2	3	2	NA	3	2	0	NA	3	0	9	4	Female	Non-black/Non-Hispanic	19	20	21	22	23	23	25	26	26	29	31
2867	0	25	9	0	50	6	0	0	5	0	0	40	8	7	6	7.375	50	20.39	4.17	7.25	8	7.145	7.25	10	NA	0	0	1	NA	NA	NA	0	NA	NA	NA	NA	Male	Non-black/Non-Hispanic	19	20	21	22	23	24	25	26	27	29	31
2884	6	15	0	0	40	0	25	40	40	40	40	0	7.75	7.16666666666667	6.75	6.5	12.255	17.07	10	15.24	23.56	25.63	NA	NA	0	1	NA	NA	8	7	10	13	9	10	10	10	Male	Non-black/Non-Hispanic	20	21	22	22	23	24	25	26	27	30	31
2907	49	33	23	38	63	41	10	33	19	45	40	40	25.75	20.0325	28.75	33.75	23.89	29.69	36.6666666666667	43.75	29.75	16.8766666666667	17.9375	8.75	1	1	1	NA	0	2	1	1	1	0	4	5	Male	Non-black/Non-Hispanic	23	24	25	26	27	28	29	30	31	33	35
2915	40	40	40	41	40	40	0	40	40	40	40	40	11	13	14.5	32.5	15.25	17	17	12.75	12.5	13	15.5	18	6	3	4	6	5	5	4	3	4	4	4	3	Male	Black	22	24	25	25	26	27	28	30	31	33	34
2926	40	40	40	40	40	50	60	60	60	35	40	0	16.5	11.75	13.775	11.25	13.75	87.5	32.05	62.5	83.33	190.48	166.67	NA	7	9	10	8	4	3	NA	NA	NA	NA	NA	NA	Male	Non-black/Non-Hispanic	21	22	23	24	25	26	27	28	29	31	33
2930	26	0	30	25	40	40	40	0	0	40	40	0	9.225	9.91666666666667	10.6666666666667	13	14.75	16	16.58	18.9	NA	14	12.8333333333333	12.5	1	1	2	0	5	3	5	7	NA	NA	11	6	Male	Non-black/Non-Hispanic	20	21	22	23	24	25	26	27	28	30	32
2932	50	30	0	0	0	0	0	0	0	0	40	0	9.75	16.67	20	NA	NA	NA	NA	NA	10.91	NA	8.75	13.61	1	0	1	NA	NA	NA	NA	NA	NA	NA	1	2	Female	Non-black/Non-Hispanic	22	23	24	25	26	27	28	29	30	32	34
2937	0	0	0	0	0	13	15	40	40	45	25	20	7	7.68	NA	NA	10	9.5	10	12.265	14.5	20.51	27.325	50	1	0	NA	NA	0	0	1	1	7	6	5	NA	Female	Non-black/Non-Hispanic	19	20	21	22	23	24	25	26	26	29	31
2940	65	40	40	39	33	33	59	38	25	60	55	52	2.575	4.575	5.15	15.075	15.925	5.005	6.88666666666667	5.3	9.06	5.425	8.75	4.485	1	NA	1	0	1	NA	2	0	2	2	2	1	Female	Non-black/Non-Hispanic	23	24	25	26	27	28	29	30	31	33	35
2942	20	45	50	52	58	46	40	40	4	40	40	50	13	14.62	10.605	21.78	22.115	27.55	26.825	30	25	25.66	36	41.575	6	0	8	9	10	7	7	7	5	8	8	17	Female	Non-black/Non-Hispanic	22	23	24	25	26	27	28	29	30	32	34
2944	0	9	9	30	24	0	0	0	0	0	0	0	4	5.13333333333333	7.1	3.64	3.15	NA	NA	NA	NA	NA	NA	NA	0	0	0	4	3	NA	NA	NA	NA	NA	NA	NA	Female	Non-black/Non-Hispanic	19	21	21	22	23	NA	NA	NA	NA	NA	NA
2948	0	0	0	0	0	0	0	0	0	0	0	0	7.33333333333333	6.25	NA	NA	6.4125	NA	NA	NA	NA	NA	NA	NA	0	0	NA	NA	0	NA	NA	NA	NA	NA	NA	NA	Female	Non-black/Non-Hispanic	19	20	NA	NA	24	NA	NA	NA	NA	NA	NA
2952	25	55	40	0	40	0	0	0	40	32	32	0	8.36666666666667	8	9	NA	9.18333333333333	NA	NA	NA	6.555	12.29	12.66	NA	4	4	14	NA	17	NA	NA	NA	12	7	8	NA	Female	Non-black/Non-Hispanic	20	21	22	NA	24	NA	NA	NA	28	30	32
2959	20	0	0	0	0	0	0	0	0	0	0	0	7	7.5	10	NA	NA	NA	NA	NA	NA	NA	NA	5.2	1	0	NA	NA	NA	NA	NA	NA	NA	NA	NA	1	Male	Black	22	23	24	26	26	27	28	29	30	32	35
2964	40	40	40	40	40	40	40	0	0	0	0	0	9.7	10.45	10.75	11.7	12	12.4	12.48	NA	NA	NA	NA	NA	6	8	9	6	7	6	5	NA	NA	NA	NA	NA	Male	Non-black/Non-Hispanic	23	24	25	26	27	28	29	NA	NA	NA	NA
2968	33	30	0	40	50	25	5	0	40	0	0	0	6	6.33333333333333	6.5	8	8.16666666666667	9.425	12.0333333333333	13.875	8.5	9.41666666666667	9.33333333333333	10.5	1	1	5	0	2	5	1	1	NA	3	0	2	Male	Non-black/Non-Hispanic	19	20	22	22	23	24	25	26	27	29	31
2978	0	0	0	0	0	0	0	0	0	27	38	0	6	NA	NA	NA	NA	NA	NA	NA	NA	13.8533333333333	9.3	9.25	0	NA	NA	NA	NA	NA	NA	NA	NA	NA	4	4	Male	Non-black/Non-Hispanic	22	23	24	25	26	27	28	29	30	32	34
2980	27	10	47	45	2	44	30	30	40	50	50	0	8	8.25	8.25	10.4333333333333	15.755	10.89	3.825	6.88333333333333	10	9.04	10.15	13.77	0	0	0	3	0	1	3	4	2	2	0	10	Male	Non-black/Non-Hispanic	23	24	25	26	27	28	29	30	31	33	35
2985	3	20	20	16	0	40	40	40	40	50	40	40	6.13333333333333	5.85	5.85	5.58333333333333	6.5	12.0833333333333	15.05	15.2	15.205	29.23	30.295	21.6	0	0	0	0	0	NA	7	6	11	5	5	4	Female	Non-black/Non-Hispanic	21	22	23	24	25	26	27	28	28	31	32
2987	0	0	15	30	20	30	38	37	38	38	38	38	6.75	5.75	7.14	8.5	8.075	8.25	11.3333333333333	18.44	19.88	21	21.6	23	1	0	0	NA	0	2	0	6	6	7	7	7	Female	Non-black/Non-Hispanic	19	20	21	22	23	24	25	26	27	29	31
2997	40	40	40	0	0	0	0	0	30	5	40	40	13.155	19.23	22.74	22.6	NA	NA	NA	26.875	25	30	36.335	51.92	NA	5	5	4	NA	NA	NA	NA	0	1	NA	8	Female	Non-black/Non-Hispanic	23	24	25	26	27	28	29	30	31	33	35
3001	35	40	35	90	0	0	0	0	0	0	0	0	7.425	12	6.75	9.425	NA	NA	NA	NA	NA	NA	NA	NA	7	0	0	6	NA	NA	NA	NA	NA	NA	NA	NA	Male	Non-black/Non-Hispanic	19	20	21	22	NA	NA	NA	NA	NA	NA	NA
3002	0	0	0	0	0	20	11	15	0	0	35	0	8	NA	NA	NA	6.66666666666667	7	4.93333333333333	7.7	16.67	NA	8.35	8.35	NA	NA	NA	NA	2	NA	0	0	NA	NA	NA	NA	Female	Non-black/Non-Hispanic	23	25	25	27	27	28	29	30	31	33	36
3014	15	40	0	46	21	40	40	40	46	60	45	40	8.5	10.8	10.05	14.9066666666667	13.835	13.1833333333333	12.24	12.55	16.565	17.465	20.64	39.66	3	5	4	3	0	3	3	9	7	15	8	9	Female	Non-black/Non-Hispanic	23	24	25	26	27	28	29	30	31	33	35
3015	20	40	40	40	40	40	40	40	0	38	50	42	8.33	9.3	17.5	19.58	21.44	21.4	26	27.5	27.5	32.89	15.94	18.125	4	6	5	7	6	7	6	5	4	7	9	10	Male	Non-black/Non-Hispanic	20	21	22	23	24	25	26	27	28	30	32
3018	30	25	25	24	25	8	14	27	28	27	26	20	7	8.17	8.17	8.25	8.17	8.72	7.925	7.825	8	8	8.5	12.5	1	0	0	0	0	0	0	3	0	0	0	NA	Female	Non-black/Non-Hispanic	21	22	23	24	25	26	27	28	28	31	33
3031	10	52	24	107	57	64	65	75	60	50	60	80	12.375	15.12	13.46	14.575	36.11	15.025	14.9766666666667	11.9075	14.1	17.88	18.775	231.835	0	0	0	2	5	5	3	8	7	8	13	7	Female	Non-black/Non-Hispanic	21	22	23	24	24	26	27	28	28	31	33
3035	30	30	0	0	0	112	5	120	80	0	40	0	5.75	5.004	16.4433333333333	NA	9	NA	20	NA	0.15	NA	25	NA	NA	0	0	NA	0	NA	NA	NA	0	NA	0	NA	Male	Non-black/Non-Hispanic	22	23	24	25	26	27	28	29	30	NA	34
3052	0	0	0	0	0	0	0	0	0	0	0	0	NA	NA	NA	NA	NA	NA	NA	NA	NA	NA	NA	NA	NA	NA	NA	NA	NA	NA	NA	NA	NA	NA	NA	NA	Female	Non-black/Non-Hispanic	23	24	25	26	27	28	29	30	31	33	35
3053	40	40	40	40	40	40	0	0	40	40	40	0	17	18	18	21	21	23	23	NA	11.5	13.25	18.5	NA	5	3	2	3	3	2	1	NA	3	12	10	NA	Male	Non-black/Non-Hispanic	21	22	23	24	24	26	27	27	28	31	32
3054	0	26	50	23	18	30	20	22	25	40	40	0	3	4.45666666666667	3.085	4.3125	7.15	7.4	7.4	7.4	7.4	7.95	9.35	NA	NA	NA	1	0	2	1	0	0	0	3	3	NA	Female	Non-black/Non-Hispanic	22	23	24	25	26	27	28	29	30	32	34
3059	24	0	0	0	6	0	40	40	40	40	40	40	10	12	NA	NA	13.375	7.5	25.96	29	28.13	32.69	40.865	49.28	1	1	NA	NA	0	0	6	5	5	7	5	12	Male	Non-black/Non-Hispanic	21	22	23	24	25	26	27	28	29	31	33
3088	30	40	16	40	40	40	40	40	40	40	40	40	15	15.0233333333333	5.78	16	16.72	16.7	16.72	17	18.3	18.69	19.68	20.5	NA	2	1	7	10	9	7	8	8	9	7	5	Male	Non-black/Non-Hispanic	21	22	23	24	25	26	27	28	29	31	33
3096	40	40	9	15	35	35	30	65	50	20	55	0	10.75	9.75	7.375	4	2.5	7.565	8.565	7.5	15	5.176	7.14	7.85	5	6	8	2	1	1	4	4	4	0	0	6	Female	Non-black/Non-Hispanic	20	21	22	23	24	25	26	27	28	31	32
3101	85	70	0	40	40	40	0	70	20	65	20	40	7.84666666666667	11.9	6.994	16.0833333333333	17.1666666666667	10.9666666666667	10	34.29	8.83333333333333	11.25	86.38	27.18	0	0	13	0	NA	9	1	4	2	2	NA	5	Male	Black	21	22	23	24	25	26	27	28	29	31	33
3103	40	40	0	21	25	43	40	0	80	36	40	0	4.58	6.63	8.755	6.85	7.1	8.875	8.25	8.16	16.25	9.075	9.55	10.2	2	10	9	0	9	1	3	6	3	13	9	10	Male	Black	19	20	21	22	23	24	25	26	27	29	31
3107	40	42	35	40	40	40	40	35	0	40	40	40	9	10	9.5	9	10.75	11.25	10.75	10.75	11.25	31.25	12.25	16	1	1	1	3	3	2	1	2	1	1	6	8	Male	Non-black/Non-Hispanic	20	21	22	23	24	25	26	27	28	30	32
3116	40	0	40	40	40	50	40	40	50	40	0	40	21.55	22.44	22.44	23	24.16	25.43	25.44	26.66	26.66	28.95	29.54	15.65	5	2	3	2	3	4	2	4	3	3	2	6	Female	Hispanic	22	23	23	24	25	26	27	28	29	31	33
3117	0	0	0	0	0	0	0	0	0	0	0	0	NA	11	NA	NA	NA	NA	NA	NA	NA	NA	12	13.88	NA	NA	NA	NA	NA	NA	NA	NA	NA	NA	1	2	Female	Hispanic	19	20	21	22	23	NA	25	26	27	29	31
3121	20	40	40	0	40	80	40	0	40	40	40	40	5.5	7.81666666666667	9.94	9.97	9.07	8.735	8.965	8.93	8.75	11.95	12.7	13.23	0	7	6	3	4	5	12	1	1	17	6	9	Male	Non-black/Non-Hispanic	19	20	21	22	23	24	25	26	27	29	31
3122	40	35	35	47	35	40	35	30	40	40	40	40	14.25	14	18.5	12.05	13.7	17	22	17	15.25	10.5	12.5	15.48	2	2	5	1	3	1	1	0	0	2	1	11	Male	Non-black/Non-Hispanic	19	20	21	22	23	25	25	26	27	29	31
3135	50	50	50	0	70	0	40	0	40	0	0	0	8	8.31	11.92	NA	8.79	9.07	9	NA	23.0833333333333	27.5	NA	NA	5	6	0	NA	8	1	2	NA	19	6	NA	NA	Male	Non-black/Non-Hispanic	20	20	22	NA	23	25	25	NA	27	29	NA
3137	40	38	55	0	36	37	40	40	40	60	66	40	11	5.75	8.39	6.265	9	10.5	13	14	14	25.88	12.5433333333333	15.3975	4	5	7	5	1	3	4	5	5	4	3	12	Male	Non-black/Non-Hispanic	20	21	22	23	24	25	26	27	28	30	32
3142	20	0	0	0	0	65	50	60	65	115	50	50	10.1	10.75	NA	NA	NA	14.31	19.125	16.35	15.68	24.475	98.86	365.38	0	1	NA	NA	NA	6	12	6	6	5	10	5	Male	Non-black/Non-Hispanic	22	23	24	24	25	26	27	29	29	32	33
3147	17	0	0	24	40	40	0	0	24	30	30	40	6.97142857142857	6.33333333333333	6.75	8.375	9	10	8.83333333333333	8.91666666666667	8.25	10.7466666666667	10.75	23.19	5	0	NA	0	0	6	4	0	NA	2	1	7	Male	Hispanic	21	22	23	24	25	26	27	28	29	31	33
3151	0	17	40	39	0	25	20	20	15	40	0	0	5.276	3.78333333333333	5.225	9.5	9.9	7.25	4.875	2.13	2.13	5.7	8.25	NA	0	NA	6	6	7	NA	1	0	1	0	3	NA	Female	Non-black/Non-Hispanic	19	20	21	22	23	24	25	26	27	29	31
3154	55	50	40	42	40	45	40	40	42	55	45	42	5.45	6.05	7.21	13.835	22.12	23	25	24	24	24.19	17.6333333333333	38.27	5	3	4	10	10	6	7	6	7	9	6	8	Male	Non-black/Non-Hispanic	23	24	25	25	27	27	28	29	30	33	34
3155	40	35	50	0	0	0	0	0	0	0	0	0	7.25	7.66666666666667	11	NA	NA	NA	NA	NA	NA	NA	NA	NA	5	15	7	NA	NA	NA	NA	NA	NA	NA	NA	NA	Female	Non-black/Non-Hispanic	22	23	24	NA	NA	NA	NA	NA	NA	NA	NA
3159	50	40	40	40	40	40	40	40	40	40	40	40	10.75	11.25	12.75	12.75	12.16	12.16	12.73	12.75	13.73	18.78	18.7	18.98	10	8	8	9	9	9	10	10	9	9	7	9	Female	Non-black/Non-Hispanic	23	24	25	25	27	28	28	30	30	33	35
3162	40	52	35	8	8	41	40	40	40	40	73	60	6.4875	7.7	9	9.18	9.46	8.55	7.85	16.09	16.25	17.79	15.9466666666667	35.1833333333333	5	11	8	2	2	12	7	7	6	8	7	NA	Female	Non-black/Non-Hispanic	19	20	21	22	23	24	25	26	26	29	30
3169	40	80	0	12	0	35	42	35	36	25	15	94	5.25	7.7975	7.48333333333333	9	9.5	9	0.71	0	1	3.83	0	11.086	8	4	8	2	0	NA	NA	NA	NA	NA	1	2	Female	Non-black/Non-Hispanic	20	20	22	22	23	24	25	26	27	30	32
3171	25	40	25	56	40	40	40	35	40	44	21	40	12.01	12.38	12.77	9.895	12.565	11.195	10.25	13.0833333333333	14	13.72	15.035	16.61	7	3	3	5	6	2	3	4	0	8	7	6	Male	Non-black/Non-Hispanic	19	20	21	22	23	24	25	26	27	29	31
3172	40	40	40	40	40	40	40	40	40	40	40	0	11.5	NA	14	14.75	16.5	17	17.5	18	18	20	21	25	0	0	1	0	0	2	1	0	1	1	0	1	Male	Hispanic	20	21	22	23	24	25	26	27	28	30	32
3174	0	0	168	0	0	0	0	0	40	80	40	0	NA	NA	NA	NA	NA	NA	NA	NA	5	5.5	5.5	NA	NA	NA	6	NA	NA	NA	NA	NA	NA	1	2	NA	Male	Non-black/Non-Hispanic	NA	NA	21	NA	23	24	25	26	28	29	32
3177	40	40	40	40	52	40	40	40	40	40	40	40	8.5	9	11	11.5	9.3	10.35	9.85	15.97	20	20.44	22	22	2	3	3	4	6	7	8	6	6	6	6	6	Female	Non-black/Non-Hispanic	19	20	21	22	23	24	24	26	27	29	31
3180	36	46	48	50	58	65	57	60	75	90	55	50	6.75	8.65	10.615	10.405	11.35	10.81	32.1	10.69	12.48	9.35	28.192	15.8466666666667	4	7	3	10	5	7	6	8	7	6	7	7	Female	Non-black/Non-Hispanic	23	24	25	26	27	28	29	30	31	33	35
3182	30	20	22	25	32	0	0	20	0	30	0	0	5.85	6.25	28.175	25.3333333333333	34.87	10	9	8.25	8.75	13.63	15.65	NA	2	2	0	5	6	NA	NA	NA	1	8	7	NA	Female	Non-black/Non-Hispanic	19	20	21	22	23	24	25	26	27	29	31
3187	0	0	0	0	20	30	0	40	40	40	57	43	7.75	9	9	12.18	13.95	9.3	9.9	26.44	25	30.765	55.7333333333333	55.475	1	NA	NA	0	0	1	2	4	4	9	13	6	Male	Non-black/Non-Hispanic	20	20	22	22	24	25	25	27	27	30	31
3195	14	2	26	40	0	0	0	0	4	0	0	0	NA	NA	10.26	NA	NA	NA	NA	NA	80.815	50	NA	NA	NA	NA	NA	NA	NA	NA	NA	NA	NA	NA	NA	NA	Female	Non-black/Non-Hispanic	21	22	23	24	25	26	27	28	29	31	33
3196	44	52	36	36	24	24	20	0	0	0	0	0	18.22	29.045	30.745	41	41.82	43.5	48	47.95	NA	NA	NA	NA	6	6	6	1	2	3	1	1	NA	NA	NA	NA	Female	Non-black/Non-Hispanic	23	24	25	26	27	28	29	30	31	33	35
3202	40	25	46	51	55	31	30	55	50	35	45	45	0	4.5	6.555	8.79	15.875	4.875	10	10	13.25	19.25	17	17.78	1	2	2	2	4	3	1	3	1	3	3	7	Male	Non-black/Non-Hispanic	20	21	22	23	24	25	26	27	28	30	32
3207	40	0	0	0	0	3	0	0	0	0	0	0	NA	NA	NA	NA	NA	NA	NA	NA	NA	NA	NA	NA	NA	0	0	0	0	0	NA	NA	NA	NA	NA	NA	Male	Non-black/Non-Hispanic	23	23	24	25	26	27	28	29	30	32	34
3209	0	0	0	3	0	5	30	30	25	5	7	20	NA	5.15	1.76	1.67	NA	1.5	NA	2.25	3.4	NA	2.86	8.65	NA	0	0	0	0	0	0	1	0	0	1	NA	Male	Non-black/Non-Hispanic	21	22	23	24	24	25	26	27	28	30	32
3210	20	15	20	25	0	0	0	0	0	0	0	0	4.76	6.065	2.13	13.92	NA	NA	NA	NA	NA	NA	NA	NA	1	5	1	0	NA	NA	NA	NA	NA	NA	NA	NA	Female	Non-black/Non-Hispanic	19	20	21	21	NA	NA	NA	NA	NA	NA	NA
3211	25	26	28	20	30	16	24	40	40	0	40	42	5.75	6.5	7	7.75	7.675	7.925	7.955	8.4	9.56	15.5	25.96	25.64	1	3	NA	0	5	9	7	8	10	4	6	7	Female	Non-black/Non-Hispanic	20	21	22	23	24	25	26	27	28	30	32
3212	20	48	48	0	30	0	35	42	37	40	0	40	8	7	7.815	9.75	8.5	9.5	9	9.75	10	12	10.5	18	0	2	0	0	4	4	0	0	1	0	0	3	Male	Non-black/Non-Hispanic	19	20	21	22	23	24	25	26	27	30	31
3215	0	30	0	15	2	5	15	0	0	0	40	40	NA	7.5	7	8	4	23.26	7	4.65	NA	11.63	39.66	46	NA	0	1	NA	1	0	0	0	NA	0	1	8	Male	Non-black/Non-Hispanic	22	23	24	25	26	27	27	29	30	32	34
3216	0	40	40	40	50	55	45	50	55	50	45	0	9.125	13.26	21.25	22.67	24.855	26.57	25	25.96	30.59	41.54	30.935	NA	0	7	7	8	8	7	10	6	6	6	10	NA	Male	Non-black/Non-Hispanic	22	23	24	25	26	27	28	29	30	32	34
3222	40	40	40	40	40	60	50	50	50	70	55	60	13.5	42.5	16	16	17	9.665	20	32	40	49.45	NA	0	3	6	6	7	3	6	1	0	0	0	7	4	Male	Non-black/Non-Hispanic	22	24	24	25	26	27	28	29	30	33	34
3225	0	40	40	30	0	15	10	20	30	45	0	0	11.295	9	7.25	7.83333333333333	12	NA	10	11.25	9.75	13	13	NA	1	5	6	1	0	0	0	1	0	1	0	NA	Female	Non-black/Non-Hispanic	23	24	25	26	27	28	29	30	31	33	35
3243	0	0	0	0	0	0	30	56	40	40	0	40	7	NA	NA	NA	NA	14.15	3.33	8.93	7.82333333333333	10	5.71	22	2	NA	NA	NA	NA	3	NA	NA	NA	NA	NA	5	Female	Hispanic	23	24	25	26	27	28	29	30	31	33	35
3247	27	0	0	30	25	42	40	40	40	30	40	40	7	8.5	7.75	8.75	8	8.33333333333333	9.5	10	10.25	10.25	10.25	31.73	0	NA	0	1	0	1	6	3	3	3	7	8	Male	Non-black/Non-Hispanic	22	23	24	25	26	27	28	29	30	32	34
3251	50	40	40	40	40	50	0	40	40	50	40	40	6.825	7.29	8.075	9.075	13	12.31	15.76	8.43333333333333	11.3	16.39	13.79	18.27	8	14	13	16	7	7	7	7	8	7	7	9	Female	Hispanic	20	21	22	23	24	25	26	27	28	30	32
3254	45	70	63	75	40	40	45	50	50	45	50	55	10.9733333333333	8.66666666666667	9.3425	11.0525	8.17333333333333	18	15.56	14.62	14.81	22.22	21.92	22.73	8	7	8	10	11	9	7	9	8	8	8	9	Female	Non-black/Non-Hispanic	23	24	25	26	27	28	29	30	31	34	35
3258	40	40	60	50	41	41	40	80	41	116	64	60	8.5	7.98	205.25	19.925	33.17	25.48	13	0	17.25	14.13	13.5	14.41	0	4	2	0	1	2	1	0	1	14	9	14	Male	Non-black/Non-Hispanic	23	24	25	26	27	28	29	30	31	33	35
3261	44	0	27	28	80	54	40	40	40	34	32	38	5.98333333333333	6.4375	7.48333333333333	7.55	8.125	8.25	8.715	9.18	9.36	10.25	9.98	9.85	11	12	0	11	11	7	6	6	6	1	11	4	Female	Non-black/Non-Hispanic	22	23	24	25	26	27	28	29	30	32	34
3268	20	40	0	0	0	25	10	0	10	0	0	0	7.43333333333333	9	9.25	9.5	NA	4	16.67	NA	9.17	NA	NA	NA	7	3	4	NA	NA	NA	NA	NA	1	NA	NA	NA	Female	Non-black/Non-Hispanic	22	23	24	25	26	27	28	NA	30	NA	NA
3269	40	40	40	40	40	50	40	40	50	40	48	40	8	84.75	9.5	10.5	12	13	14	14	15	17.25	22	23.5	5	4	4	5	6	5	4	5	5	6	7	6	Male	Non-black/Non-Hispanic	20	21	22	23	24	25	26	27	28	30	32
3279	5	2	0	10	0	0	0	0	0	45	38	46	5.5	6.5	6.33333333333333	6.25	7.1	NA	NA	NA	NA	27.78	37.96	31.46	NA	0	0	NA	0	NA	NA	NA	NA	2	4	5	Female	Non-black/Non-Hispanic	19	20	21	22	23	24	25	26	27	29	31
3289	0	0	0	0	15	0	0	0	0	0	0	0	10	NA	NA	NA	3	3	NA	NA	NA	NA	NA	NA	NA	NA	NA	NA	NA	NA	NA	NA	NA	NA	NA	NA	Male	Non-black/Non-Hispanic	21	22	23	24	25	26	27	28	29	31	33
3290	45	40	40	80	38	0	20	0	0	35	40	40	7.415	7	7.85	11.5	6.88333333333333	6.15	13.8	10	NA	7.25	8.15	11	2	0	0	4	0	1	2	0	NA	NA	4	4	Male	Non-black/Non-Hispanic	19	20	21	22	23	24	25	26	27	29	31
3291	0	33	0	35	0	40	16	14	40	40	70	60	8	6.25	7	6.75	6.5	7	6.91666666666667	7.25	8.25	9.375	10.63	10.78	2	1	0	0	0	NA	0	0	3	2	9	9	Female	Non-black/Non-Hispanic	22	23	24	25	26	27	28	29	30	32	34
3292	0	30	0	0	0	10	4	0	0	0	0	26	6.0825	17.6333333333333	24.775	7.1	12.5	7.88	7	7.5	NA	NA	NA	7.65	4	NA	NA	NA	0	2	0	NA	NA	NA	NA	1	Female	Non-black/Non-Hispanic	20	21	22	23	24	25	26	27	NA	NA	NA
3295	40	0	39	40	40	40	44	40	0	0	0	0	8.17	9	10	10.35	10.175	5.125	5.55	12	NA	12.2	NA	NA	8	6	5	6	5	NA	7	6	NA	9	NA	NA	Female	Non-black/Non-Hispanic	23	24	25	26	27	28	29	30	NA	33	NA
3297	32	40	42	30	15	40	20	30	40	40	40	40	3.58	6.275	6	6	6	6	6	6	6	6	6.25	7.25	0	0	0	0	0	1	3	1	1	2	1	3	Female	Black	19	20	21	22	23	24	25	26	27	29	31
3308	43	40	40	40	40	40	40	40	40	40	40	40	10	16.68	12.8	13.3	13.6	13.95	14.4	14.65	15	15	16.48	17	6	7	7	6	8	8	7	6	8	6	6	8	Female	Non-black/Non-Hispanic	21	22	23	24	25	26	27	28	29	32	33
3313	30	29	35	45	40	40	40	40	30	40	30	30	6.875	6.25	7.75	8	8.5	9.25	9.5	8.5	8.25	8.5	9.5	8.75	1	3	7	4	2	2	2	2	3	3	0	2	Female	Non-black/Non-Hispanic	20	21	22	23	24	25	25	27	27	30	32
3316	35	50	26	40	40	35	35	40	40	0	0	0	7.14	8.875	8.5	6.86	7.5	7.625	7.1	9.725	12.49	11.75	NA	NA	0	1	4	1	1	0	0	0	6	20	NA	NA	Female	Non-black/Non-Hispanic	20	21	22	23	24	25	26	27	28	30	32
3319	0	0	24	40	40	45	40	40	0	35	29	0	8.874	6	8.65	10.702	7.21666666666667	5.075	5	6.16666666666667	7.25	7.25	7.75	8	2	0	0	0	0	NA	1	2	6	2	4	NA	Female	Non-black/Non-Hispanic	22	23	24	25	26	27	28	29	30	32	34
3321	0	44	40	80	50	53	47	46	45	46	51	55	10.6	9.15	10.1666666666667	15.01	14.55	14.09	14.06	14.9	32.05	15.89	18.545	18.655	7	6	6	12	4	7	8	4	5	5	5	7	Male	Non-black/Non-Hispanic	22	23	24	25	27	28	28	30	30	32	34
3324	0	0	40	40	42	40	42	42	42	41	41	42	8	8.08333333333333	9.61	11.4	19.35	20.02	20.59	20	20.6	20.61	23.06	27.01	0	1	6	14	6	4	8	8	7	9	23	8	Female	Non-black/Non-Hispanic	21	22	23	24	25	26	27	28	29	31	33
3329	40	40	0	0	0	40	40	38	38	37	40	40	6.75	6.375	NA	10.66	NA	6.75	7.85	8.26	8.51	8.75	11.88	12.5	NA	3	NA	0	NA	NA	0	5	8	12	7	7	Female	Non-black/Non-Hispanic	20	21	NA	23	24	25	25	27	27	30	32
3347	0	0	0	0	0	0	0	0	0	0	39	37	NA	NA	NA	NA	NA	NA	NA	NA	NA	NA	8.12	10.875	NA	NA	NA	NA	NA	NA	NA	NA	NA	NA	1	10	Male	Non-black/Non-Hispanic	20	21	NA	23	24	25	26	27	28	30	32
3348	0	20	0	0	0	0	1	0	0	0	6	0	23.26	0	0	NA	NA	46.51	11.63	11.63	NA	NA	3.88	37.5	NA	NA	NA	NA	NA	NA	0	0	NA	NA	0	2	Female	Non-black/Non-Hispanic	22	23	24	25	26	27	28	29	30	33	34
3353	2	0	0	35	15	15	0	60	55	0	0	0	5	100	NA	10	16.67	65	17.665	8	18.6	0	NA	NA	4	4	NA	1	1	1	0	0	0	0	NA	NA	Female	Hispanic	20	22	23	23	24	25	26	28	28	31	32
3365	45	35	0	30	40	42	40	41	0	42	42	42	6.8	7.93142857142857	NA	6	9	16	15	17	NA	16.67	18.04	21	3	0	NA	0	6	5	6	6	NA	3	3	4	Female	Non-black/Non-Hispanic	20	21	NA	23	24	25	26	27	NA	30	32
3367	40	40	40	40	50	0	50	60	60	50	60	40	NA	27.5	28.75	33.65	26	NA	10.79	9.17	12	11	10.83	19.5	1	8	4	NA	NA	NA	1	0	0	0	0	1	Male	Non-black/Non-Hispanic	23	24	25	26	27	28	29	30	31	33	35
3368	30	0	24	22	30	40	15	40	47	40	40	0	8	8.75	13	15	16	17.5	18	7.625	8.695	24	28.95	27	1	1	1	4	1	6	4	0	0	6	5	5	Female	Non-black/Non-Hispanic	19	20	21	22	23	24	24	26	27	29	31
3372	6	50	40	0	40	50	0	0	0	0	0	0	2000	14.8366666666667	9.95666666666667	9.58333333333333	9	12.5	NA	NA	NA	NA	10.875	NA	NA	7	3	0	NA	1	NA	NA	NA	NA	9	NA	Male	Non-black/Non-Hispanic	21	22	23	24	24	26	NA	NA	NA	NA	33
3377	20	0	25	0	0	0	0	0	0	0	0	0	10	NA	12	NA	NA	NA	NA	NA	NA	NA	NA	NA	1	NA	1	NA	NA	NA	NA	NA	NA	NA	NA	NA	Female	Non-black/Non-Hispanic	19	NA	21	NA	NA	NA	NA	NA	NA	NA	NA
3380	16	9	30	45	45	40	48	50	50	50	50	50	6.39	4.4133333333333304	7.25	16.165	24.44	295.67	24.22	33.85	36	32.31	41.15	57.69	NA	1	0	8	8	9	9	9	8	8	7	9	Female	Non-black/Non-Hispanic	19	20	21	22	23	24	25	26	27	29	31
3384	30	0	0	0	0	0	0	0	0	40	50	0	8.33	13.95	NA	15.63	10	12.5	NA	13	NA	9.25	11.375	13	NA	NA	NA	0	NA	NA	NA	1	NA	2	1	1	Male	Black	23	24	25	26	26	27	28	30	30	33	34
3387	0	0	0	0	0	0	0	0	40	0	0	0	NA	NA	NA	NA	NA	NA	NA	NA	NA	NA	NA	NA	NA	NA	NA	NA	NA	NA	NA	NA	0	NA	NA	NA	Male	Hispanic	NA	22	NA	NA	NA	NA	NA	NA	29	NA	33
3391	0	0	4	0	50	40	40	55	40	40	40	40	5.7	NA	15	13.25	14.23	18.51	19.23	14.16	18.99	18.99	19.71	22.5	NA	NA	0	0	4	5	6	4	5	7	5	8	Female	Non-black/Non-Hispanic	19	20	21	22	23	24	25	26	27	30	31
3398	9	8	6	50	0	60	60	60	70	50	0	0	6.3	5.9	6.5	7.55333333333333	7.44	8.53	8.97	8.91	7.64	13	20.35	NA	1	2	0	3	3	2	4	4	3	3	3	NA	Female	Black	20	21	22	23	24	25	26	27	28	30	32
3402	40	40	40	40	40	40	40	40	40	40	43	40	6.5	6.5	8.5	8.5	8.5	18.75	12.5	12.5	12.5	20	18.78	16.35	3	1	3	4	3	2	1	2	1	3	3	5	Female	Non-black/Non-Hispanic	22	23	24	25	26	27	28	29	30	32	34
3405	0	0	0	0	36	0	0	0	0	0	0	0	6.5	6	NA	NA	7.5	7.5	NA	NA	NA	NA	NA	NA	0	NA	8	NA	NA	9	NA	NA	NA	NA	NA	NA	Female	Non-black/Non-Hispanic	19	20	21	22	23	24	25	26	27	29	31
3414	22	32	30	98	50	40	0	32	12	30	60	40	2.13	3.42	5.2825	3.8425	10.29	12	10	10.3333333333333	14	21.735	22.025	36.05	1	0	0	0	3	4	0	0	3	7	5	7	Female	Non-black/Non-Hispanic	20	21	22	23	24	25	26	27	28	30	32
3417	0	5	25	5	45	40	40	20	45	45	0	0	6.75	5	10	6.11	9.05	10.3333333333333	13	12.8	14.335	25.64	36.06	NA	1	1	3	0	2	2	1	1	8	8	7	NA	Female	Non-black/Non-Hispanic	20	21	22	23	24	25	25	27	27	30	32
3420	38	40	40	52	40	0	38	0	30	38	40	43	8.5	9.75	13.2	10.5	14.37	17	9	13	11.6	11.575	16.8333333333333	22.3333333333333	2	8	9	6	14	6	5	4	10	11	0	13	Female	Non-black/Non-Hispanic	21	22	23	24	25	26	27	28	29	31	33
3425	40	35	40	40	40	30	0	40	0	0	40	50	11.6666666666667	12.375	10.875	13	15.5	16	17.5	15	17.5	NA	17	29	2	0	3	4	4	6	NA	0	0	NA	NA	11	Male	Non-black/Non-Hispanic	20	21	22	23	24	26	26	27	28	31	32
3428	25	30	20	0	15	20	15	0	0	35	40	38	7.75	8	7.25	6.5	6.5	6.75	7.65	7.84	NA	7.675	8.75	12.75	3	5	0	0	0	1	2	4	NA	7	3	2	Female	Non-black/Non-Hispanic	20	21	22	23	23	24	25	26	27	30	31
3437	40	38	0	0	0	0	40	0	0	0	0	0	7.9	8.34	NA	NA	NA	NA	10.94	NA	NA	NA	NA	NA	3	6	NA	NA	NA	NA	7	NA	NA	NA	NA	NA	Female	Non-black/Non-Hispanic	19	20	NA	NA	NA	NA	25	NA	NA	NA	NA
3439	0	40	0	0	0	0	0	0	20	40	0	0	6.25	0.3	6	6.46	8	NA	NA	NA	8.63333333333333	10	NA	NA	NA	NA	2	NA	NA	NA	NA	NA	NA	NA	NA	NA	Male	Non-black/Non-Hispanic	18	20	21	21	22	NA	25	25	26	28	NA
3440	40	40	8	10	0	0	8	3	0	0	0	0	2	1.25	2.95	5.5	5.75	NA	7.25	7.25	7.25	NA	NA	NA	0	0	1	0	1	NA	NA	1	1	NA	NA	NA	Male	Non-black/Non-Hispanic	21	23	23	25	25	26	27	29	29	32	33
3460	0	0	0	40	16	35	10	20	25	20	25	0	NA	NA	9.5	12.75	13	8.775	3.5	6.33333333333333	9.5	11	14	NA	NA	NA	1	8	7	1	0	1	0	4	2	2	Female	Non-black/Non-Hispanic	NA	NA	25	26	26	27	28	29	30	33	34
3465	40	55	60	70	0	0	0	0	0	0	0	0	10.5	10.68	10.83	10	NA	NA	NA	NA	NA	NA	NA	NA	5	7	6	8	NA	NA	NA	NA	NA	NA	NA	NA	Male	Non-black/Non-Hispanic	23	25	26	27	NA	NA	NA	NA	NA	NA	NA
3466	0	0	40	40	80	0	40	45	45	60	50	80	8.25	9	10	9.94333333333333	10.5	10.8333333333333	12	12	13	19.22	40	42.115	0	NA	1	0	3	5	1	0	0	1	NA	2	Male	Non-black/Non-Hispanic	21	22	23	24	25	26	27	28	29	31	33
3467	20	40	50	0	0	0	40	40	40	40	40	40	10	10	10	NA	NA	NA	13.43	17.85	17.85	18.21	28.46	28.83	1	NA	8	NA	NA	NA	6	7	6	8	8	7	Male	Non-black/Non-Hispanic	19	20	21	22	23	24	25	26	27	29	31
3474	30	35	40	52	40	0	0	0	0	40	0	40	8	9.33333333333333	10	10.75	12	NA	NA	NA	16	11	NA	17.5	2	3	3	2	6	NA	NA	NA	1	0	NA	3	Male	Non-black/Non-Hispanic	23	24	25	26	27	NA	NA	NA	31	33	NA
3488	40	40	0	0	20	0	0	0	0	0	0	0	10.5	10.25	9.08333333333333	9.3	10	21.8	NA	NA	NA	NA	NA	NA	6	11	2	0	NA	0	NA	NA	NA	NA	NA	NA	Female	Non-black/Non-Hispanic	22	23	24	25	26	27	28	29	30	32	34
3498	40	12	6	8	12	40	0	25	20	30	40	40	8.665	8.85	8	9	10	17.74	25.48	19.2	20	16.33	12.09	32.065	0	6	0	4	5	7	7	2	2	2	3	7	Female	Non-black/Non-Hispanic	20	21	22	23	24	25	26	27	28	30	32
3500	90	60	40	40	40	40	0	40	40	43	43	43	6.555	9.17	8.5	10.5	12	12	NA	14	14	15.7	15.65	25.04	0	3	2	2	6	3	NA	6	5	5	4	8	Male	Non-black/Non-Hispanic	21	22	23	24	25	26	NA	28	29	31	33
3515	0	0	21	25	26	30	30	20	25	0	0	0	NA	NA	6.375	8.25	12	13	14	15	16	22.5	NA	NA	NA	NA	0	7	8	6	5	6	6	5	NA	NA	Male	Non-black/Non-Hispanic	20	20	21	22	23	24	25	26	27	30	31
3516	106	48	0	0	0	0	0	0	25	0	0	65	13.41	15.1416666666667	NA	NA	NA	NA	NA	5.25	28.675	9.66666666666667	8.385	12.65	5	4	NA	NA	NA	NA	NA	0	0	NA	NA	1	Male	Black	22	23	NA	NA	NA	NA	NA	29	30	32	34
3517	20	9	45	43	30	40	40	35	20	45	24	30	6.5	6.5	7	7.4	8.99	8.51	8.52	10	9.85	9.16666666666667	9.25	9.6	1	2	2	3	2	2	3	7	0	3	1	5	Female	Black	20	21	22	23	24	25	26	27	28	30	32
3532	0	0	0	0	0	0	0	0	0	0	0	0	NA	10.375	NA	NA	NA	NA	NA	NA	NA	NA	NA	NA	NA	NA	NA	NA	NA	NA	NA	NA	NA	NA	NA	NA	Female	Non-black/Non-Hispanic	21	22	24	24	25	26	27	28	29	31	33
3537	30	40	40	40	40	40	40	40	40	40	50	40	9.5	9.86	11.25	12	13	14.5	15	14.89	15.34	16.5	15.125	18.14667	7	8	8	9	8	7	8	7	7	8	13	26	Female	Black	21	22	23	24	25	26	27	28	29	31	33
3541	0	0	32	65	0	40	20	0	15	32	20	40	5.75	5.75	7	6	6	6.55	6.525	7.55	7.35	5.065	8	8.916667	0	NA	0	0	NA	NA	0	0	0	0	0	6	Female	Non-black/Non-Hispanic	21	22	23	24	25	26	27	28	29	31	33
3542	0	8	40	40	40	40	40	37	40	0	40	0	NA	8.25	12.455	9.56	9.56	9.56	10.03	10	9.8	10.15	1.25	7.25	NA	NA	6	6	5	4	5	5	5	5	NA	NA	Female	Black	21	22	23	24	25	26	27	28	29	31	33
3550	32	32	32	32	32	32	32	32	0	32	0	0	13.85	23	18.76	23	20.35	26.1	23.91	28	NA	26.5	NA	NA	8	8	8	7	9	8	8	10	NA	7	NA	NA	Female	Non-black/Non-Hispanic	22	23	24	25	26	27	28	30	NA	33	NA
3553	25	0	19	21	18	25	17	32	60	65	55	60	6.65	6.825	6	6.5	7.2	7.65	8	9.666667	14.6625	7.99	9.74	11.93333	0	0	1	0	2	2	2	1	3	4	4	9	Female	Non-black/Non-Hispanic	21	22	23	24	25	26	27	28	29	31	33
3554	52	40	14	0	40	70	40	30	39	50	44	0	24.73667	8.23	8.875	NA	3.765	5.216667	4	8.5	9.5275	NA	12.1025	NA	0	2	2	NA	0	4	0	1	5	7	12	NA	Male	Non-black/Non-Hispanic	19	20	22	NA	23	24	25	26	27	29	31
3555	40	20	39	33	0	0	0	0	0	0	0	0	7.45	7.64	8.3	8.065	9	NA	NA	NA	NA	NA	NA	NA	0	1	5	6	0	NA	NA	NA	NA	NA	NA	NA	Female	Non-black/Non-Hispanic	22	23	24	25	26	27	28	29	30	32	34
3557	2	0	0	0	0	0	9	5	4	0	2	3	5	7.875	NA	NA	NA	NA	0.11	0	0	0	0	0	NA	NA	NA	NA	NA	NA	NA	0	1	1	0	1	Male	Non-black/Non-Hispanic	19	20	21	22	23	24	25	26	27	29	31
3561	10	29	15	10	45	45	45	55	41	50	57	52	5.182	6.983333	6.65	6.405	11.03	20.85	25.97	28.945	32.94	30.75	11.11	38.46	1	0	0	0	8	8	8	9	7	13	7	6	Female	Non-black/Non-Hispanic	19	20	21	22	23	24	25	26	26	29	31
3569	40	65	53	55	40	50	48	40	40	55	40	0	12	10.95	11.6	11.825	12.125	12.325	12.5	12.75	14	11.75	14.5	14.5	8	5	6	8	4	7	5	4	4	4	3	6	Male	Non-black/Non-Hispanic	21	22	23	25	25	26	27	28	29	31	34
3571	30	40	40	40	40	40	0	0	0	0	40	0	9.5	10.5	10.75	10	10	10	10	12	NA	18.5	14.5	17.5	0	0	2	0	0	0	0	NA	NA	0	4	6	Male	Non-black/Non-Hispanic	19	20	21	21	22	23	24	25	26	29	30
3572	45	40	40	40	40	40	40	40	40	40	40	40	9.5	8.84	10.075	11.86	12.95	13.71	14.69	14.7	14.7	14.7	14.85	16	4	3	9	6	7	8	8	8	8	8	11	7	Male	Non-black/Non-Hispanic	19	20	21	21	22	23	24	25	26	29	31
3576	46	46	41	49	35	36	50	38	40	40	40	40	9	10	10.71	11.105	9.963333	14	15	15.75	18	15.875	23	27.5	10	7	12	9	6	6	6	6	5	7	9	12	Female	Non-black/Non-Hispanic	21	22	23	24	25	26	27	28	30	32	33
3578	40	38	0	16	17	15	40	40	40	40	40	0	7.5	7	7	7.875	8.315	9	8.675	12.5	8	13.03333	18.75	24	0	0	0	NA	1	0	5	6	5	3	6	8	Female	Non-black/Non-Hispanic	19	20	21	22	23	24	25	26	27	29	31
3581	40	40	40	37	50	40	40	38	38	40	38	0	9.166667	16	13.95	19.49	9.1	10.355	20.53	21.11	21.92	22.36	26.66	NA	0	7	8	8	11	10	9	7	10	9	8	NA	Female	Hispanic	21	22	23	24	25	26	27	28	29	31	33
3582	0	40	37	40	38	40	40	45	44	45	40	45	14.635	14.86	16	25	27.83	27.12	29.33	29.16667	27.64667	34.8375	44.52667	59.83	4	8	8	9	10	9	9	10	10	14	16	10	Male	Hispanic	20	20	21	22	23	24	25	26	28	30	32
3583	40	40	48	40	40	40	0	40	0	40	35	40	8.46	8.65	5.775	11.63	20.5	14.83	14.51	14.71	14.71	14.465	15.875	14.83333	24	7	8	18	15	8	8	8	8	10	7	4	Female	Black	22	23	24	25	26	27	28	29	30	32	34
3586	40	32	32	32	36	32	32	32	40	40	40	40	9.555	10.9	10.21	22	22.1	22.94	36	25	25	27.53	32.26	33.54	0	7	5	8	7	7	7	6	7	11	5	15	Female	Black	20	21	22	23	24	25	26	27	28	30	32
3587	15	41	50	60	50	55	60	50	50	58	43	22	0	14.466	20.655	16.01333	140.69	20.35	23.43	34.25	35.39	47.76	64	35.5625	NA	8	6	12	13	8	8	8	7	7	8	7	Male	Black	22	23	24	25	26	27	28	29	30	32	34
3590	0	40	12	0	0	4	10	0	0	30	0	0	33.33	6	6.5	8	NA	25	5.81	NA	NA	13.5	11.25	NA	NA	5	0	1	NA	NA	NA	NA	NA	NA	4	NA	Female	Black	22	23	24	25	26	27	28	29	30	32	34
3598	16	40	55	45	40	50	55	40	50	40	0	0	7	11.485	12.24	22.5	13.845	16.92	15.38	21.15	16.92	21.63	NA	NA	3	7	6	7	7	6	6	5	5	6	NA	NA	Female	Black	22	23	24	25	26	27	28	29	30	32	NA
3599	20	0	0	40	40	40	40	0	0	40	40	0	7.125	7.71	7.5	7.5	8.25	8.25	8.5	NA	NA	10.5	11.5	14	0	2	3	NA	5	4	4	2	NA	3	4	4	Male	Black	20	21	22	23	24	25	26	27	NA	30	32
3603	40	40	40	40	40	56	82	92	92	88	60	0	9	9.25	9.166667	12	11.5	13.725	13.725	11.585	15.5	11.075	15.5	12	2	2	0	0	7	7	7	3	6	8	7	19	Male	Hispanic	20	21	22	23	24	25	26	27	28	30	32
3608	40	0	30	30	26	40	40	45	35	40	40	40	3.67	2.13	2.13	6.065	2.13	2.13	2.13	4	3.065	2.13	2.13	2.13	0	3	NA	2	1	1	2	1	4	1	1	1	Female	Non-black/Non-Hispanic	22	23	24	25	26	27	28	29	30	32	34
3609	30	0	0	40	50	40	50	40	53	45	50	45	12.5	NA	NA	15	14	7.145	13.5	15.5	15.49	18.09	23.08	22.935	0	NA	NA	0	0	0	2	7	4	4	6	5	Male	Non-black/Non-Hispanic	20	NA	NA	23	24	25	26	27	28	30	32
3612	35	38	0	40	0	0	0	0	38	0	0	0	9	7.695	NA	8.0975	7.376667	NA	NA	NA	9.225	NA	NA	NA	5	7	NA	10	0	NA	NA	NA	10	NA	NA	NA	Female	Non-black/Non-Hispanic	20	21	NA	23	24	NA	NA	NA	29	NA	NA
3614	0	10	10	13	45	50	55	55	55	50	50	50	5.56	7.5	8.75	14.555	10.71	23.08	20.98	22.73	29.02	41.54	65.38	72.31	NA	NA	0	0	1	6	6	8	6	8	8	7	Female	Non-black/Non-Hispanic	20	21	22	23	24	24	26	26	27	30	32
3616	20	20	0	25	0	0	0	0	0	0	0	40	5.883333	6	6	8.41	NA	NA	NA	NA	NA	NA	NA	12.58333	0	0	0	0	NA	NA	NA	NA	NA	NA	NA	8	Male	Non-black/Non-Hispanic	19	19	21	22	NA	NA	NA	NA	NA	NA	NA
3617	40	40	40	0	30	40	0	60	0	0	40	15	6.25	7.083333	13.7875	11.5	5.815	6.875	NA	13.35	15.38	NA	18.0775	8.25	NA	3	5	2	3	1	0	0	8	NA	24	9	Female	Non-black/Non-Hispanic	20	21	23	24	25	26	26	28	28	NA	33
3618	35	30	40	40	40	40	40	70	70	70	0	70	8.443333	8.8775	9.152	15	16.25	18	19	16.09667	12.145	11.785	12.5	42.86	1	5	4	7	7	6	7	9	13	12	4	7	Male	Non-black/Non-Hispanic	19	20	21	22	23	24	25	26	27	29	31
3624	40	50	40	40	46	43	55	62	40	40	5	40	9.5	13.33667	16	17.62	17.55	18.245	14.225	13.6625	11.295	23.56	28.39667	28.39	8	20	6	7	11	13	6	6	11	7	7	8	Female	Black	21	22	23	24	25	27	27	28	29	31	34
3628	26	16	35	27	40	50	0	0	40	40	56	60	5.95	6.883333	7.183333	16.0375	13.625	14.54	14.06	NA	19.9	19.71	11.86	29.04	1	2	1	13	0	9	8	NA	NA	6	12	14	Female	Black	20	21	22	23	24	25	26	27	28	30	32
3631	32	35	5	0	20	25	20	50	40	50	45	50	8.865	9.1625	4.25	8.33	4.5	3.75	7.683333	8	16.25	16	19.49	18.6	1	2	0	NA	1	2	3	NA	NA	NA	NA	NA	Female	Non-black/Non-Hispanic	22	23	24	25	26	27	28	29	30	32	34
3634	40	12	0	50	13	7	0	0	0	0	38	0	7.35	6.2775	NA	10.225	13.36	16.78333	NA	NA	NA	NA	19.15857	NA	0	0	NA	12	4	7	NA	NA	NA	NA	10	NA	Female	Black	20	21	NA	23	24	25	NA	NA	NA	NA	32
3635	0	72	60	60	60	60	40	0	0	72	0	60	NA	11.25	11	11	13	14	12.25	16.5	15	14	NA	16.25	NA	0	2	1	0	0	4	3	5	2	NA	4	Male	Black	23	24	25	26	27	28	29	30	31	33	NA
3642	30	0	0	60	0	60	0	0	30	0	0	0	8.5	NA	NA	10	NA	10	NA	NA	10.75	NA	NA	NA	2	NA	NA	0	NA	1	NA	NA	2	NA	NA	NA	Male	Non-black/Non-Hispanic	22	NA	NA	25	NA	27	NA	NA	30	NA	NA
3643	0	40	38	7	40	50	30	40	55	40	40	0	6.5	9.3	9.4	12.25	42.375	15.38	5.13	17.365	15.8	20	22.875	24.71	NA	4	5	3	2	8	5	10	5	12	13	7	Male	Non-black/Non-Hispanic	19	20	21	22	23	24	24	26	27	29	31
3647	35	0	0	40	40	40	40	40	40	40	40	40	8	7	8	12.5	13	18.27	19.52	21.63	20.67	23.08	26.445	31.49	3	0	0	NA	8	8	10	10	10	10	17	10	Male	Non-black/Non-Hispanic	19	20	21	22	23	24	25	26	27	30	31
3648	43	20	40	40	35	45	35	50	80	80	0	40	29.62	9.85	8.85	14.94	24.03	11.11	20.98	19.5	11.34	12.81	NA	35	7	5	6	6	6	6	7	8	7	7	NA	7	Female	Hispanic	22	23	24	25	26	27	28	29	30	32	NA
3651	0	0	40	36	0	0	0	0	0	0	0	0	NA	5.75	6.15	7	6.5	NA	NA	NA	NA	NA	NA	NA	NA	NA	NA	2	1	NA	NA	NA	NA	NA	NA	NA	Male	Black	20	22	22	23	24	25	26	27	28	30	32
3652	6	0	0	30	0	0	0	0	0	0	0	0	10	NA	NA	8.666667	7	12.5	NA	70	6.67	9	NA	NA	NA	NA	NA	0	NA	NA	NA	0	0	0	NA	NA	Male	Black	20	NA	NA	23	24	25	26	27	28	30	32
3655	0	0	0	0	0	0	0	22	40	0	0	0	NA	6	NA	7	NA	NA	7.21	8.75	8.92	NA	NA	NA	NA	0	NA	0	NA	NA	NA	0	4	NA	NA	NA	Female	Black	20	21	21	22	23	24	25	26	27	NA	NA
3657	30	40	46	35	0	0	0	40	0	30	35	60	5.166667	7	7.88	8.333333	8.5	9	9	11	9	9.5	9.75	25	1	5	5	3	2	NA	NA	0	4	NA	1	NA	Male	Black	19	20	21	22	22	24	25	26	27	29	31
3666	40	40	40	55	40	40	40	40	0	40	55	40	7.5	9.5	13.5	11.82	14	12	13	15.75	13.14	11	13	16.5	2	2	4	3	3	3	2	2	3	2	5	7	Male	Hispanic	23	24	25	26	27	28	29	30	31	33	35
3677	0	40	40	40	41	40	40	40	40	40	60	0	NA	9.333333	11	14	14	16	16	16	15	14	13.5	NA	NA	1	2	2	2	2	2	3	5	1	4	NA	Female	Black	NA	25	25	26	27	29	29	30	32	34	35
3679	0	0	0	40	0	0	0	0	0	0	0	0	6.5	NA	NA	3004.25	NA	9.13	NA	NA	NA	NA	NA	NA	0	NA	NA	NA	NA	NA	NA	NA	NA	NA	NA	NA	Male	Black	19	NA	NA	22	NA	23	24	25	26	NA	NA
3683	10	0	45	35	60	0	0	60	70	75	40	45	7.605	7.24	20	20	13.33	11.11	NA	50	8.64	10.18333	25	42.74	2	4	NA	NA	NA	NA	NA	NA	NA	NA	NA	NA	Male	Hispanic	20	21	22	23	24	25	26	27	27	30	32
3684	0	0	0	0	0	0	20	0	0	20	40	0	NA	NA	NA	NA	4.75	NA	5.75	NA	NA	17.905	12.64	19.705	NA	NA	NA	NA	NA	NA	NA	NA	NA	1	0	19	Male	Hispanic	19	NA	NA	22	23	24	24	NA	NA	29	31
3686	16	35	0	40	35	0	1	0	0	0	40	0	6	7.5	8.5	10	9.5	9	30	10	11	11	10.5	12	0	1	3	4	5	1	0	0	1	NA	6	14	Male	Hispanic	19	20	21	22	23	24	25	26	27	29	31
3690	40	40	40	35	25	20	29	0	0	0	40	40	2.13	2.13	4.15	3.135	3.28	3.23	4.35	4.26	NA	8.15	8.4	8.5	0	0	1	3	2	2	0	0	NA	NA	NA	8	Male	Hispanic	21	22	23	24	25	26	27	28	29	31	33
3696	40	0	0	0	40	40	40	40	40	0	0	0	6.075	NA	NA	10.25	12	12.5	12.36	12.65	13.46	NA	NA	NA	1	NA	NA	10	3	6	4	4	6	NA	NA	NA	Female	Hispanic	19	NA	NA	22	23	23	24	26	26	NA	NA
3710	40	40	40	40	40	0	0	20	32	32	40	40	13	13.46	14.5	16.25	16.1	16.86	NA	7.5	7.5	7.5	10	10	7	6	8	6	7	7	NA	NA	0	1	0	2	Female	Black	21	23	23	24	25	26	27	28	29	32	33
3719	0	0	0	40	0	0	40	56	40	40	40	40	10	NA	10.95	8.25	NA	10	9	8.5	11	15	12	12.75	1	NA	0	0	NA	0	0	0	0	0	0	1	Male	Hispanic	23	NA	25	26	NA	28	29	30	31	33	35
3722	37	40	40	40	0	0	0	0	0	0	0	0	9.2	9.5	10.125	13	NA	NA	NA	NA	15.23	NA	NA	NA	6	7	6	8	NA	NA	NA	NA	5	NA	NA	NA	Female	Non-black/Non-Hispanic	21	22	23	24	NA	NA	NA	NA	29	NA	NA
3723	40	40	40	40	40	40	40	40	40	40	40	40	14	14.425	16.68	17	17.5	19.01	19.01	21	24	23.8	24	25	2	6	7	5	7	5	4	8	3	11	8	8	Male	Non-black/Non-Hispanic	21	22	23	24	25	26	27	28	29	31	33
3725	0	8	45	60	85	60	60	60	70	50	50	40	7.07	5.226667	5.06	6.583333	7.873333	12.05	12.79	12.82	12.36	18.46	12.95	14.52	NA	1	2	1	12	7	7	6	7	6	8	9	Male	Non-black/Non-Hispanic	20	21	22	22	24	25	25	26	27	29	32
3726	25	30	33	20	30	20	25	30	25	40	40	28	6.75	8.125	10	10	5.5	2.13	2.13	2.13	2.13	2.19	2.19	2.19	5	9	5	4	5	3	6	5	4	4	5	8	Female	Hispanic	22	23	24	25	26	27	28	29	30	32	34
3727	30	0	0	40	35	60	30	30	26	0	0	0	4.375	4.815	7.5	5.19	2.67	5.815	2.13	2.13	2.15	2.13	NA	NA	2	3	1	0	4	2	8	3	4	3	NA	NA	Female	Hispanic	20	21	22	23	24	25	26	27	28	31	32
3730	36	32	35	35	60	48	50	0	35	16	22	0	9.09	7.83	9.85	10.14	11.33333	12.115	12.98	11.26667	9.93	10.13	10	10.5	6	4	5	5	14	0	5	13	5	0	0	3	Female	Non-black/Non-Hispanic	20	21	22	23	24	25	26	28	28	31	32
3736	42	21	55	50	70	65	60	65	60	60	50	65	7.716667	7.29	9.64	14.88	6.2	7.395	18.33	11.365	15.71	16.345	22.815	19.41	3	0	6	6	6	6	6	14	7	7	14	6	Female	Non-black/Non-Hispanic	22	23	24	25	26	27	28	30	30	32	34
3738	40	30	30	40	40	40	35	50	60	65	65	9	5.85	2.13	2.13	9.575	18	20.24	25.7	26	31.99	35.84	38.5	42.69	4	7	8	5	6	7	4	8	7	8	7	10	Male	Hispanic	19	20	21	22	23	24	25	26	27	29	31
3740	0	0	40	40	40	40	40	40	40	40	40	57	7.5	8	3.5	8.696667	10	11	11	11.67	11.81	14.05	19	13.86667	NA	3	3	15	8	6	5	7	8	12	6	6	Female	Black	19	20	21	22	23	24	25	26	27	29	31
3747	0	0	12	40	0	0	0	0	35	0	0	48	7.063333	NA	8.33	12.15	10	NA	NA	NA	7.575	8	NA	16.555	2	NA	NA	3	0	NA	NA	NA	2	NA	NA	6	Female	Black	21	22	23	24	25	26	26	28	28	31	33
3753	20	40	60	52	53	40	42	46	35	32	50	28	2.35	3.5	3.5	6.25	6.25	7.016667	7.043333	8.27	9.613333	5.5325	8.525	10.11	2	NA	1	1	1	8	7	16	8	10	2	4	Female	Non-black/Non-Hispanic	21	22	23	24	25	26	26	27	28	31	33
3759	0	25	0	40	0	0	0	0	15	0	40	40	NA	4.25	3.13	NA	NA	NA	NA	NA	22.67	NA	10.43	11.98	NA	0	0	3	NA	NA	NA	NA	NA	NA	NA	5	Male	Black	22	23	24	25	26	27	28	29	30	32	34
3766	40	40	35	28	25	25	80	70	67	60	0	0	8	8	8.665	8.875	8.5	8.5	8.5	8.5	8.5	2.24	12	NA	0	0	6	0	1	2	1	NA	NA	NA	NA	NA	Female	Non-black/Non-Hispanic	20	21	22	23	24	25	26	27	27	30	31
3767	58	40	50	0	35	35	30	6	0	46	43	0	5	2.5	2.5	NA	1.8	3.55	12	14	2.13	16.68	41.14333	NA	0	0	2	NA	3	0	10	4	0	3	6	NA	Female	Non-black/Non-Hispanic	20	21	22	NA	24	24	25	26	27	30	31
3768	35	30	40	35	30	30	20	32	40	40	45	45	8.5	9.5	10	11	11	13	10	12	10.5	11	12.5	14	0	1	0	0	2	0	0	0	0	3	2	7	Male	Non-black/Non-Hispanic	23	24	25	26	27	28	29	30	31	33	35
3769	35	35	35	35	25	40	40	40	40	40	80	37	15.26	15	17	17	30	16.84	18.63	18.67	19.26	14.5025	18	22.5	0	0	0	0	0	4	6	5	5	5	0	1	Male	Non-black/Non-Hispanic	21	22	23	24	25	26	27	28	29	31	33
3770	30	40	0	40	40	0	40	40	0	40	40	40	2.15	5.065	NA	6.216667	10.66667	14	10.25	11.25	9	12.58333	13.875	18.71	0	0	NA	5	10	4	0	7	4	0	6	5	Male	Non-black/Non-Hispanic	20	21	NA	23	24	25	26	27	28	30	32
3773	40	40	40	44	40	45	40	40	43	40	41	40	12	13	14	82.75	16.5	8.5	15.3	16.36	16.87	24.59	24.475	13.65	3	3	1	3	2	1	1	2	6	6	6	7	Male	Non-black/Non-Hispanic	19	20	21	22	23	24	25	26	27	29	31
3778	0	0	0	0	0	0	0	0	0	0	0	0	NA	2.15	NA	6.25	NA	NA	9	NA	NA	NA	NA	NA	NA	NA	NA	0	NA	NA	NA	NA	NA	NA	NA	NA	Female	Non-black/Non-Hispanic	22	23	24	25	26	27	28	29	30	32	34
3791	40	40	32	47	55	45	50	34	46	64	74	80	13.405	18.75	21.72	33.60333	35.10333	39.57	27.57	35.665	27.31	26.31	24.66	23.905	7	7	4	9	6	6	8	5	5	5	6	8	Female	Black	23	24	25	26	27	28	29	30	31	33	35
3792	0	43	70	58	78	47	80	20	40	50	35	40	NA	9.2	11	10.79	21	31.5	31.5	40	26	21.5	18	15.625	NA	0	0	2	2	2	0	1	1	1	1	7	Male	Black	NA	22	23	24	25	26	27	28	29	31	33
3797	0	0	0	0	40	0	0	0	0	0	0	0	NA	NA	NA	NA	8.5	7.5	6.5	NA	NA	NA	NA	NA	NA	NA	NA	NA	5	4	NA	NA	NA	NA	NA	NA	Male	Black	20	21	22	23	24	25	26	26	27	29	31
3806	30	25	28	23	40	40	40	40	40	40	0	0	6.75	6.625	6.125	6.5	7.425	7.35	7.6	7.85	8.1	8.833333	9	NA	NA	0	3	4	7	5	2	0	0	2	3	NA	Female	Black	23	24	25	26	27	28	29	30	31	33	35
3810	12	0	0	0	30	40	40	0	0	0	0	40	4.816667	6	NA	NA	8.5	9	9	10.85	NA	NA	NA	11	NA	0	NA	NA	NA	9	10	10	NA	NA	NA	10	Female	Hispanic	22	23	24	25	26	27	28	29	30	NA	NA
3818	0	0	0	0	0	0	0	0	0	0	27	0	6.5	NA	NA	6.75	6.5	NA	NA	NA	NA	NA	5.25	9	NA	NA	NA	2	0	NA	NA	NA	NA	NA	NA	3	Female	Non-black/Non-Hispanic	22	23	24	25	26	27	28	29	30	32	34
3820	40	32	40	0	40	35	20	20	0	18	0	0	6	6.25	6.1	NA	2.15	5	8.125	7.75	7.25	7.75	9	NA	0	0	1	0	NA	6	0	NA	NA	0	1	NA	Female	Non-black/Non-Hispanic	20	21	22	23	24	25	26	27	28	30	32
3822	15	20	0	0	0	0	40	40	40	40	40	0	5.325	2.35	NA	13.75	18	13.25	22.42	25.12	29.33	42.5	37.5	38	2	0	NA	NA	NA	1	7	7	8	6	6	6	Female	Non-black/Non-Hispanic	21	22	23	24	25	26	27	28	29	31	33
3824	34	17	0	38	40	25	0	40	20	0	0	34	4.835	2.135	6.065	6.75	8.84	12.475	8.5	7.25	4.71	4.71	10	10	0	2	NA	9	12	5	0	0	3	0	NA	1	Female	Non-black/Non-Hispanic	22	23	24	25	26	27	28	29	30	32	34
3825	0	30	28	0	40	40	40	45	45	45	45	40	6.5	2.15	8.5	4.625	7	7.5	8.75	11.45	14.24	16.04	16.04	17	0	NA	0	0	1	0	0	4	6	5	6	7	Female	Non-black/Non-Hispanic	22	23	24	25	26	27	28	29	29	32	34
3832	40	40	40	40	40	0	39	40	40	40	50	45	12.5	13	13.5	14.5	15.75	16.75	15	16.835	23.16	22.825	20.29	25.64	3	3	4	3	2	2	1	6	8	12	11	5	Female	Non-black/Non-Hispanic	22	23	24	25	26	27	28	29	30	32	34
3837	0	19	15	38	35	30	12	12	17	37	25	35	5.666667	4.8	6.8	6.25	6.996667	7.083333	7.25	7.25	7.25	7.25	7.375	8	0	1	1	3	3	2	0	0	0	2	2	2	Female	Non-black/Non-Hispanic	20	21	22	23	24	25	26	27	28	30	32
3840	40	40	0	36	36	40	40	40	40	40	40	40	8.2	8.66	8.66	8.5	9	10.425	9	9	9	9	10.25	16	9	5	4	0	0	5	3	3	3	4	8	6	Male	Non-black/Non-Hispanic	20	22	22	24	24	25	26	27	28	30	32
3847	36	58	61	40	40	40	40	50	80	32	0	0	5.993333	6.1	7.5575	7.8	8.5	8.97	10.64	7.42	8.353333	9.15	10.425	10.33333	2	8	15	8	9	9	15	24	7	13	18	5	Female	Non-black/Non-Hispanic	19	20	21	22	23	24	25	26	27	29	31
3849	40	40	0	60	60	70	60	40	15	60	0	0	7	7.5	10.22333	1.065	0	0	15.83	25	11.75	20.5	21.145	42.71	0	0	2	12	3	3	2	3	4	5	9	6	Male	Non-black/Non-Hispanic	19	20	21	22	23	24	25	26	27	29	31
3851	40	30	40	15	0	0	72	15	30	25	37	40	10.8	10.8	26.83333	45.75	8.335	13.5	10.5	5.086667	2.63	2.63	7.74	6.065	8	8	17	5	4	0	0	0	5	0	3	13	Male	Non-black/Non-Hispanic	20	21	22	23	24	25	26	27	28	30	32
3852	60	55	55	40	40	40	40	40	40	40	40	55	8.33	9.96	8.895	12.42	16.93	17.44	17.95	18.07	19.1	18.865	24.415	24	1	2	5	8	7	8	8	8	7	5	10	8	Male	Non-black/Non-Hispanic	21	22	23	24	25	26	27	28	29	31	33
3853	30	40	40	30	24	40	40	0	0	0	0	40	8.5	9.5	9.56	11.01	11.19	11.36	12.24	NA	NA	14.34	NA	15.265	4	3	6	5	5	6	6	NA	NA	5	NA	12	Female	Non-black/Non-Hispanic	19	20	21	22	23	24	25	NA	NA	29	NA
3861	34	0	80	0	0	0	0	0	0	0	0	0	7	7	10.94	9.87	8.5	NA	NA	NA	NA	NA	NA	NA	NA	NA	7	6	NA	NA	NA	NA	NA	NA	NA	NA	Female	Black	21	23	24	24	25	NA	NA	NA	NA	NA	NA
3862	0	0	0	14	15	30	15	25	20	25	55	40	7	2.5	8.33	6.7	8.35	9.05	9.35	9.75	9.75	7.5	8	9.25	0	NA	NA	2	1	1	NA	1	0	1	1	4	Female	Black	20	21	22	23	24	25	26	27	28	30	32
3865	40	40	40	40	40	40	40	40	40	40	40	0	7	7	8.85	10.76	15.65	16.4	17.1	17.35	17.57	13.875	13	17.94	7	7	8	6	9	8	8	10	8	17	9	9	Female	Black	22	23	24	25	26	27	28	29	30	32	34
3866	0	0	24	40	40	20	10	5	24	26	0	20	NA	NA	7	8.5	8.375	9.25	5.125	10	12.875	15.25	11	10	NA	NA	NA	4	4	5	4	NA	10	9	2	4	Female	Black	19	20	21	22	23	24	25	26	28	29	31
3868	0	0	40	45	40	40	0	0	0	0	0	32	6.5	7.333333	6	6.25	6.625	7.75	8	NA	7.25	10	8.75	10.5	2	0	1	2	0	0	1	NA	0	7	4	5	Female	Black	20	21	22	23	24	25	25	27	27	30	32
3871	35	40	40	40	35	40	40	40	40	40	40	0	12.57	13.44	17.5	19.23	21.98	16.83	16.83	16.83	16.83	16.83	20	NA	1	0	1	0	0	1	0	0	0	0	0	NA	Male	Non-black/Non-Hispanic	21	23	24	25	25	27	27	29	29	31	33
3877	0	1	10	6	0	0	0	0	0	0	0	0	NA	9.065	11.5	12.5	10	0.57	NA	NA	NA	NA	NA	NA	NA	NA	1	1	0	1	NA	NA	NA	NA	NA	NA	Male	Black	20	20	21	22	23	24	25	26	27	30	31
3879	30	30	30	25	35	40	0	0	0	0	0	0	6	6	6.226667	8.083333	7.75	10	11.75	NA	NA	NA	NA	NA	NA	2	0	6	4	2	NA	NA	NA	NA	NA	NA	Female	Black	19	20	20	22	22	23	24	26	26	28	30
3886	0	0	0	0	0	0	0	0	8	0	0	0	NA	NA	NA	NA	NA	NA	NA	NA	7.75	10	7.4	8.625	NA	NA	NA	NA	NA	NA	NA	NA	1	NA	1	1	Male	Black	22	NA	25	25	26	27	28	29	30	32	34
3887	21	60	40	40	40	40	40	40	40	40	40	40	4.533333	11.46333	20	23	24	27.825	33.65	34.62	34.62	37.98	43	47.6	0	10	7	6	8	8	8	7	7	8	8	7	Female	Black	23	24	25	26	27	28	29	30	31	33	35
3889	60	0	20	45	40	0	40	0	0	0	0	0	10	17.25	9	5.15	16.9125	13	11	11	NA	NA	NA	NA	0	0	NA	NA	0	NA	4	NA	NA	NA	NA	NA	Male	Non-black/Non-Hispanic	23	24	26	26	27	29	29	30	32	33	36
3891	30	0	0	0	0	0	0	0	25	28	0	0	6	NA	NA	NA	NA	NA	NA	NA	7.66	8.875	9.416667	NA	0	NA	NA	NA	NA	NA	NA	NA	17	1	3	NA	Female	Hispanic	22	NA	NA	NA	NA	NA	NA	NA	30	32	33
3893	0	40	0	30	30	40	0	0	0	0	0	0	5.65	7	7.4	11.835	19.165	8.25	8.95	7.25	NA	10	NA	NA	0	0	8	0	0	4	0	NA	NA	NA	NA	NA	Male	Non-black/Non-Hispanic	21	22	23	24	25	26	27	28	29	31	33
3895	0	0	40	40	40	40	40	45	28	38	40	42	6.75	NA	11	8.745	11.46	11.5	11.46	11.46	7.25	8.4	11	20.175	0	NA	8	7	7	7	7	6	5	8	6	15	Male	Non-black/Non-Hispanic	22	23	24	25	26	27	28	29	30	32	34
3896	0	0	0	12	20	15	15	15	40	60	50	0	8.125	NA	5.5	8	20.93	28.85	28.68	27.91	16	25.555	18.46	NA	NA	NA	NA	1	0	4	3	1	6	8	4	NA	Male	Non-black/Non-Hispanic	18	19	20	22	22	24	24	25	26	29	31
3901	0	0	50	70	40	40	32	40	0	0	0	0	4.146667	NA	82	8.98	9.925	10.355	6.375	9.746667	NA	NA	NA	NA	NA	NA	9	4	NA	15	7	19	9	NA	NA	NA	Female	Non-black/Non-Hispanic	19	20	21	22	23	24	25	26	27	NA	NA
3903	40	40	40	45	45	55	75	65	60	0	0	0	12	15	22.5	21.11	18.33	18.18	13.33	7.69	NA	NA	NA	NA	3	11	6	7	3	5	4	10	6	NA	NA	NA	Male	Non-black/Non-Hispanic	23	24	24	25	26	28	28	30	30	NA	NA
3904	0	0	0	0	40	50	40	40	40	40	0	40	NA	NA	NA	NA	11.44	12.5	13	13.39	13.4	14.07	NA	17.48	NA	NA	NA	NA	NA	7	7	6	6	5	NA	7	Male	Non-black/Non-Hispanic	NA	NA	NA	25	26	27	28	29	30	32	NA
3909	0	0	0	35	40	33	0	0	40	0	0	0	NA	NA	NA	2.5	5.3	5.225	4.28	NA	8.75	NA	8.883333	NA	NA	NA	NA	NA	1	2	NA	NA	5	NA	14	NA	Female	Non-black/Non-Hispanic	20	21	22	23	24	25	26	NA	28	NA	32
3912	40	40	40	40	0	0	0	0	0	0	0	0	12	13	13.5	13.05	15	NA	NA	NA	NA	NA	NA	NA	7	8	6	8	7	NA	NA	NA	NA	NA	NA	NA	Female	Non-black/Non-Hispanic	23	24	25	26	27	28	29	NA	NA	33	NA
3938	20	20	20	19	35	32	24	24	24	24	30	50	9.45	9.47	10.13	10.32	10.335	10.56	11.22	11.33	13.37	13.66	14.7	14.56	6	6	6	6	6	8	7	6	7	3	6	7	Male	Non-black/Non-Hispanic	21	22	23	24	25	26	27	28	29	31	33
3939	19	6	0	25	20	0	0	0	40	40	36	29	6.125	4.348333	6.23	5.433333	4.95	3.99	NA	8.72	9.495	18.82	14.84	25.9875	0	0	0	1	0	0	NA	0	6	10	6	1	Female	Non-black/Non-Hispanic	21	22	23	24	25	26	27	28	29	31	33
3940	0	32	44	40	40	22	0	30	40	40	40	0	10.5	12.81	8.63	8.865	13.21	13.36	13.5	9	9	10.75	13.625	16.375	7	18	NA	6	7	4	0	4	3	6	16	19	Female	Black	20	21	22	22	23	25	25	27	27	30	31
3950	40	40	40	40	40	40	40	40	40	40	40	0	9.5	13	14	14.5	14.42	22.5	18.03	17.5	15.5	16.5	17.5	18.5	4	4	5	7	5	3	5	4	7	5	5	6	Male	Non-black/Non-Hispanic	23	24	25	26	27	28	28	29	30	33	34
3963	0	0	0	40	0	40	0	0	40	0	0	0	5.75	7	NA	13	NA	NA	NA	NA	23.26	NA	NA	NA	0	0	NA	10	NA	6	NA	NA	8	NA	NA	NA	Female	Non-black/Non-Hispanic	22	23	NA	25	NA	27	NA	NA	30	NA	NA
3966	40	40	38	12	13	14	37	40	40	40	0	40	8	9.5	11.25	14.19	14.44	14.44	24.23	26	25.09	28	29	30.5	5	5	5	1	0	1	6	2	5	8	5	11	Female	Non-black/Non-Hispanic	21	22	23	24	25	26	27	28	29	31	33
3970	0	40	0	40	0	0	0	0	0	0	0	0	7.8	8.5	8.375	5.916667	5.47	NA	NA	NA	NA	20.19	13.10333	14.5	0	4	1	4	NA	NA	NA	NA	NA	NA	NA	3	Female	Non-black/Non-Hispanic	23	24	25	26	27	28	29	30	31	33	35
3976	36	40	12	36	40	48	52	6	8	0	40	50	12	16	12.38	21	21.5	32	34.5	36	36.5	36	50	78.69	9	1	2	7	8	16	14	2	2	2	5	1	Female	Non-black/Non-Hispanic	20	21	22	23	24	25	26	27	28	30	32
3980	55	50	60	58	70	35	36	40	40	40	40	40	9	9	8.33	9.266667	8.42	8.855	10.5	16	11.33	11.44	15.02	14.31	1	0	2	8	6	2	5	5	5	10	5	9	Male	Non-black/Non-Hispanic	20	21	22	23	24	25	26	27	28	30	32
3982	30	72	42	0	40	40	0	0	40	0	0	0	12	9.726667	10.29	11.38	12.01	12.38	10.15	14.84	NA	21.36	NA	NA	4	5	5	4	3	5	4	1	4	5	NA	NA	Female	Non-black/Non-Hispanic	22	23	24	25	26	27	28	29	30	32	34
3984	0	38	0	52	65	0	0	0	0	0	0	0	7.345	2.14	5.7	8.5	9.5	9.666667	21.25	NA	NA	NA	NA	NA	0	0	0	0	0	0	NA	NA	NA	NA	NA	NA	Female	Non-black/Non-Hispanic	21	22	23	24	25	26	27	28	29	31	33
3991	50	50	50	30	40	0	50	56	40	0	40	0	6	6	56.25	5	9.62	NA	6	13.305	8	7.5	13	NA	0	1	1	NA	NA	NA	0	1	0	0	0	NA	Male	Non-black/Non-Hispanic	23	24	25	26	27	NA	29	30	31	33	35
3992	52	42	57	42	43	40	37	50	42	45	45	45	9.42	19.05	10.53	0	16.28	6.25	9.5	12.375	0	0	0	0	2	2	2	2	5	8	1	4	2	3	2	3	Female	Non-black/Non-Hispanic	23	24	25	26	27	28	28	30	31	33	35
3998	0	0	0	15	40	40	0	0	0	0	0	0	7	6.5	5.875	8	5.75	13	NA	NA	NA	NA	NA	NA	NA	NA	0	NA	1	0	NA	NA	NA	NA	NA	NA	Male	Non-black/Non-Hispanic	19	20	22	22	23	24	NA	NA	NA	NA	NA
4008	0	0	0	0	0	40	50	45	45	45	42	0	8	7.125	NA	NA	10.65	25.87	20.38	25.64	25.64	33.76	34.34	NA	NA	0	NA	NA	NA	7	6	5	6	6	7	NA	Male	Non-black/Non-Hispanic	20	21	22	23	24	25	26	27	28	30	32
4009	0	0	50	60	120	88	40	40	40	40	40	40	7.5	6.5	7	9	8.125	15	15	15	17	18.5	20	22	1	NA	0	1	1	1	1	1	1	3	4	4	Male	Non-black/Non-Hispanic	22	23	24	25	26	27	28	29	30	32	34
4012	40	20	0	40	40	40	40	40	48	44	40	37	9	8.75	8.75	12.5	14.04667	12.74	12.02	12.86	11.37	12.625	10.58	12	0	0	0	5	6	12	6	6	3	4	0	11	Female	Non-black/Non-Hispanic	21	22	23	24	25	26	27	28	29	31	33
4013	35	40	10	20	5	20	60	50	50	0	0	70	7.25	6.75	22	8.5	8.5	10	8	26.86667	48	NA	NA	41.24667	0	0	0	0	0	1	1	0	0	NA	NA	9	Male	Non-black/Non-Hispanic	19	20	21	22	23	24	25	26	27	NA	NA
4015	40	0	36	0	0	0	0	0	0	15	19	0	6.84	7	8.75	8.9	9.75	NA	NA	13	NA	9	18	16	NA	1	4	6	NA	NA	NA	6	NA	NA	NA	2	Female	Non-black/Non-Hispanic	19	20	21	22	23	24	25	26	27	29	31
4018	43	40	55	50	25	40	0	0	0	0	0	0	6.685	8.7575	8.833333	8.5	8.54	26.44	NA	NA	NA	NA	NA	NA	5	17	8	4	8	3	NA	NA	NA	NA	NA	NA	Female	Non-black/Non-Hispanic	23	24	25	26	27	28	NA	NA	NA	NA	NA
4020	35	40	38	40	37	40	40	38	48	40	40	47	6.85	7.775	7.73	10.63	12.16	12.02	12.19	9.9	15.625	13.13	14.235	14.25	4	6	9	5	6	6	5	4	1	4	3	10	Female	Non-black/Non-Hispanic	23	24	25	26	27	28	29	30	31	33	35
4024	0	20	0	0	55	57	55	45	30	25	25	55	NA	7	7	8.66	8.56	10.15333	24.135	17.33	33.33	47.16	20	12.39	NA	0	0	NA	8	6	4	4	NA	NA	NA	1	Female	Black	21	22	22	24	24	25	26	28	28	31	32
4026	0	0	0	0	23	0	4	4	2	3	20	10	NA	NA	NA	4.465	11.12	2	10	10	10	11	10	100	NA	NA	NA	0	0	1	3	1	1	0	2	NA	Female	Non-black/Non-Hispanic	22	23	24	25	26	27	28	29	30	32	34
4027	45	51	40	40	0	0	0	25	60	38	90	40	6.356667	9.93	7.618	10.61	6.475	NA	NA	14	12.75	17.78	12.93	15.765	0	17	6	6	5	NA	NA	NA	8	4	4	17	Female	Non-black/Non-Hispanic	21	22	23	24	25	26	27	28	29	31	33
4028	30	70	0	15	40	0	0	0	0	0	0	0	6.77	3.753333	2.885	5.275	6.875	9.22	NA	4	5	10.125	8.25	9.575	3	2	4	1	5	5	NA	0	NA	3	5	6	Female	Non-black/Non-Hispanic	22	23	24	25	26	27	27	29	30	32	34
4030	40	35	40	40	0	0	0	0	0	0	1	5	7.615	9.25	5.68	8	9.25	NA	NA	NA	NA	NA	348.84	65.12	NA	NA	NA	5	NA	NA	NA	NA	NA	NA	NA	NA	Male	Non-black/Non-Hispanic	21	22	23	24	25	26	27	28	29	32	34
4049	20	40	0	40	40	40	40	0	20	0	0	0	6.25	8.125	12	7	8.625	10.25	11.25	12.5	6.5	4.63	NA	NA	1	11	4	5	8	6	6	5	0	0	NA	NA	Female	Non-black/Non-Hispanic	22	24	24	25	26	27	28	29	30	32	34
4052	35	30	45	50	40	53	55	12	55	0	50	40	7.14	15	11.375	11	18.25	0	12.73	0	12.73	14.15	0	18.33333	0	0	0	0	0	0	0	0	0	0	1	2	Female	Non-black/Non-Hispanic	23	24	25	26	27	28	29	30	31	33	35
4053	0	0	20	40	50	40	40	45	40	45	40	40	5.5	NA	8.5	9.65	9.34	10.75	10.75	10.125	11	11.25	13.875	17.32	NA	NA	0	0	4	9	9	3	4	3	5	6	Female	Non-black/Non-Hispanic	23	24	25	26	27	27	28	30	30	33	35
4056	0	0	40	40	0	40	0	0	0	0	0	0	4.39	NA	12.75	14.75	23.5	18.5	21.5	15.75	10	NA	NA	NA	NA	NA	6	2	2	1	NA	2	0	NA	NA	NA	Male	Non-black/Non-Hispanic	21	NA	23	24	25	26	27	28	29	NA	NA
4057	0	40	40	40	40	75	70	70	40	50	70	55	NA	7.25	8.055	9.15	8.75	9.81	51.79	7.145	9.57	8.5	24.73	20.74	NA	0	5	5	6	5	4	7	15	8	10	8	Male	Non-black/Non-Hispanic	NA	23	24	25	26	27	28	29	30	32	34
4058	37	40	40	60	40	0	25	0	0	0	0	0	6.375	10.5	11	11	11	11	9	9.5	NA	NA	NA	NA	3	5	5	5	6	2	3	4	NA	NA	NA	NA	Female	Hispanic	21	22	23	24	25	26	26	28	28	31	33
4059	31	40	40	40	25	40	40	45	45	60	60	45	6.125	7.125	7.73	9.365	8.2	8.95	8.44	8.07	11.11	8.625	9.693333	7.22	1	NA	5	0	NA	7	0	1	1	1	1	2	Male	Non-black/Non-Hispanic	19	20	21	22	23	24	25	26	27	29	31
4060	0	0	0	0	25	72	0	0	0	0	32	0	8	NA	NA	NA	6	6.07	7	NA	NA	NA	7.625	NA	0	NA	NA	NA	1	0	NA	NA	NA	NA	1	NA	Female	Non-black/Non-Hispanic	20	21	22	23	24	24	25	26	27	30	32
4061	0	0	40	0	0	0	40	40	40	39	40	0	6.075	NA	8	8	NA	NA	11.41	11.68	12.21	11.375	11.375	NA	0	NA	0	6	NA	NA	NA	5	5	15	15	NA	Female	Non-black/Non-Hispanic	22	23	24	25	26	27	28	29	30	32	34
4065	40	25	0	25	0	0	1	0	20	0	0	0	8	8	6	7.2	6.375	6.395	7.5	9	7.25	NA	NA	NA	1	0	0	NA	0	NA	0	0	0	NA	NA	NA	Male	Non-black/Non-Hispanic	23	24	25	26	27	28	29	30	31	NA	NA
4066	40	40	40	40	40	40	56	40	40	40	40	40	7.75	8	10.625	14	14	15.25	12.135	12.095	15.65	18.75	19.91	19.9	0	0	4	4	2	2	2	2	3	4	4	7	Male	Non-black/Non-Hispanic	21	22	23	24	25	26	27	28	29	31	33
4102	35	30	45	35	40	80	0	0	0	0	0	0	12.86	7.5	10.69	13.8	19	18.75	NA	NA	NA	NA	NA	NA	0	0	1	9	3	0	NA	NA	NA	NA	NA	NA	Female	Non-black/Non-Hispanic	22	23	24	25	26	27	NA	NA	NA	NA	NA
4105	0	0	0	0	0	0	40	40	0	0	0	0	NA	NA	NA	NA	NA	NA	12	15	15	NA	NA	NA	NA	NA	NA	NA	NA	NA	NA	2	2	NA	NA	NA	Female	Non-black/Non-Hispanic	22	23	24	25	26	27	28	29	30	NA	34
4117	0	0	0	0	0	0	0	0	0	0	0	0	NA	NA	NA	NA	6.25	8	NA	NA	NA	NA	8	NA	NA	NA	NA	NA	NA	0	NA	NA	NA	NA	NA	NA	Female	Non-black/Non-Hispanic	NA	24	25	26	27	28	29	NA	NA	NA	35
4125	0	0	0	0	40	0	0	50	0	0	0	0	NA	NA	NA	NA	9.78	8.75	NA	9	9	NA	NA	NA	NA	NA	NA	NA	0	0	NA	NA	NA	NA	NA	NA	Male	Hispanic	22	NA	24	25	26	27	28	29	30	32	34
4127	0	15	37	0	35	20	25	37	35	35	40	35	NA	6	6.75	6.875	6.55	6.425	7.125	7.25	7.25	8	9.875	12	NA	NA	1	1	0	1	0	0	1	0	0	1	Female	Hispanic	NA	21	21	22	23	24	25	26	27	29	32
4130	40	55	40	0	0	0	6	0	0	0	0	0	14.58	11.19	15.41	NA	NA	NA	NA	8.5	NA	NA	NA	NA	1	7	7	NA	NA	NA	13	0	NA	NA	NA	NA	Female	Non-black/Non-Hispanic	20	21	22	NA	NA	NA	26	27	28	NA	32
4133	0	0	0	0	0	30	80	51	71	75	55	70	NA	NA	NA	7	NA	14.885	8.46	11.23667	9.96	9.73	15.73	32.11333	NA	NA	NA	NA	NA	2	4	5	6	8	5	9	Male	Non-black/Non-Hispanic	20	21	22	23	24	25	26	27	28	30	32
4134	35	0	0	0	25	0	0	0	0	0	40	0	7	NA	NA	NA	10	NA	NA	NA	NA	NA	20.25	NA	1	NA	NA	NA	1	NA	NA	NA	NA	NA	7	NA	Male	Non-black/Non-Hispanic	19	NA	NA	NA	23	NA	NA	NA	NA	NA	31
4138	40	8	6	5	40	80	40	48	0	29	20	0	18.25	24.6	18.37667	16.7875	9.666	9.775	10.74	9.585	NA	14.075	10.2	1.04	NA	0	0	0	7	0	8	8	NA	13	0	NA	Female	Non-black/Non-Hispanic	22	23	24	25	26	27	27	29	NA	32	34
4139	0	0	0	50	60	0	20	0	40	65	60	70	7	NA	7.5	12.5	15.06	13.36	10	10	29.07	19.68	38.46	56.455	1	1	0	6	6	3	NA	3	NA	NA	3	12	Male	Non-black/Non-Hispanic	20	21	22	23	24	25	26	27	28	30	32
4149	0	25	0	27	48	50	40	40	44	40	40	40	NA	19.125	NA	19.8	25	27.93	34.64	38.8	40	44	49.04	51.44	NA	0	NA	0	5	6	13	7	8	8	8	8	Male	Non-black/Non-Hispanic	NA	25	NA	26	27	28	29	30	31	33	35
4151	20	28	25	24	15	0	0	0	0	0	0	0	7.85	9.7	4	0	29.49	NA	NA	NA	NA	NA	NA	NA	1	0	0	0	1	NA	NA	NA	NA	NA	NA	NA	Female	Non-black/Non-Hispanic	19	21	22	23	24	NA	NA	NA	NA	NA	NA
4156	40	40	0	80	50	60	42	80	70	60	65	80	8.95	9.57	NA	16.045	15.29	16.125	5.955	15.375	56.105	31.065	13.25	20.05333	6	5	NA	4	4	5	4	7	4	5	5	9	Male	Non-black/Non-Hispanic	20	22	NA	24	24	25	26	27	28	30	32
4168	40	0	30	30	40	70	40	40	45	40	40	40	9.25	9.25	2.15	2.13	5.97	14.815	11	11.08	10.26	12.65	13.905	12.5475	3	4	4	1	5	5	6	6	3	5	8	12	Male	Black	21	22	23	24	25	26	27	28	28	31	33
4171	0	0	40	40	35	40	40	40	47	40	40	50	11	NA	10.5	10	12.73333	20.58	20.88	21.31	18.17	16.075	20.15	22.29	3	NA	4	7	6	4	5	4	6	5	10	7	Male	Black	21	22	23	24	25	26	27	28	29	31	33
4177	35	12	30	0	0	49	56	0	40	40	40	40	6.25	5.883333	6.15	6.733333	11.1	6.12	7.14	7.445	8	8.375	12.5	16	NA	0	1	1	2	0	0	0	0	4	7	6	Female	Black	21	22	23	24	25	26	27	28	29	31	33
4178	0	0	0	0	40	3	0	20	29	21	32	40	5.15	NA	NA	8	7.625	15	15	7.25	7.25	7.625	9.166667	14	2	NA	NA	NA	NA	NA	0	0	0	0	2	1	Female	Black	20	21	22	23	24	25	26	27	28	30	32
4180	4	0	50	0	20	0	0	0	0	0	12	0	16.25	22.5	15	75	19.67	19	NA	NA	NA	10.5	37.5	21	0	0	0	1	NA	NA	NA	NA	NA	NA	0	NA	Male	Non-black/Non-Hispanic	23	24	25	26	27	28	29	30	31	33	35
4181	0	0	0	0	0	0	0	0	0	0	0	0	9	NA	NA	NA	NA	NA	NA	NA	NA	NA	NA	NA	0	NA	NA	NA	NA	NA	NA	NA	NA	NA	NA	NA	Male	Non-black/Non-Hispanic	20	21	22	23	24	25	26	27	28	30	32
4192	40	0	40	40	0	25	28	0	0	12	10	15	8.25	9	9.5	8.916667	10	8	9	8	NA	62.5	34.88	33.33	9	5	NA	5	0	0	0	NA	NA	NA	NA	NA	Male	Hispanic	23	24	25	26	27	28	29	30	31	33	35
4194	40	50	40	46	50	55	63	40	42	50	95	70	9	10.2	19.23	18.8	14.5	16.61	31.61	63.42	15.48	13.95	28.4	15.45	0	1	3	1	1	2	2	7	2	2	3	1	Female	Hispanic	22	23	24	25	26	27	28	29	30	32	34
4197	30	0	38	40	0	0	0	0	40	0	18	40	6.75	8.5	9.5	10.7	14.75	NA	9.5	NA	9	14.34	NA	15	1	0	NA	3	2	NA	2	NA	NA	5	NA	2	Female	Hispanic	20	21	21	23	23	24	25	26	27	30	31
4203	0	50	45	50	45	60	40	40	45	40	40	40	NA	12.21	0.01	19.35	19.255	16.375	24.04	24.52	21.79	25	26.92	22.16	NA	6	6	7	14	10	5	6	3	5	4	13	Female	Non-black/Non-Hispanic	22	23	24	26	26	28	28	29	30	33	35
4212	0	0	0	49	0	0	0	0	0	40	0	40	NA	NA	NA	10	10	NA	NA	NA	NA	10	13	16.76	NA	NA	NA	NA	NA	NA	NA	NA	NA	0	3	5	Female	Hispanic	22	23	24	25	26	27	28	29	30	33	34
4215	0	0	0	0	40	90	40	0	0	0	0	0	NA	NA	10	10	9	8.5625	8.5625	8	NA	NA	NA	8	NA	NA	NA	NA	7	1	6	2	NA	NA	NA	NA	Female	Non-black/Non-Hispanic	21	22	23	24	25	26	27	28	29	31	33
4218	0	0	22	30	25	0	0	0	0	0	15	12	6	NA	7.75	7.116667	6.75	7.5	NA	NA	7.25	NA	10	10	1	NA	1	4	4	1	NA	NA	1	NA	NA	2	Female	Non-black/Non-Hispanic	23	24	24	25	26	28	28	29	30	33	35
4234	0	0	16	14	0	55	40	40	30	0	32	0	10	NA	7	7.575	8.125	5.83	3.13	3.895	9.5	NA	6.5	8.5	0	NA	NA	0	5	NA	NA	0	1	NA	4	2	Female	Non-black/Non-Hispanic	19	21	21	22	23	24	25	26	27	NA	31
4242	0	0	35	0	30	25	20	0	0	0	8	0	5.5	5.883333	4.375	5.4375	10	8.5	7.25	4.625	NA	NA	9.25	10	1	0	NA	NA	1	2	0	0	NA	NA	0	NA	Female	Black	18	20	21	21	22	23	24	26	26	28	30
4252	0	40	40	40	40	45	40	40	40	40	40	0	5.575	6.75	8	9	12	15	15	15.25	15.5	17	19	19	1	2	5	9	7	5	6	6	12	5	6	7	Male	Non-black/Non-Hispanic	18	19	20	21	22	24	24	25	26	28	30
4255	35	70	30	40	0	40	0	50	0	0	0	0	5.95	6.193333	6.933333	10	10.5	13.5	13.5	NA	NA	NA	0	NA	1	4	1	3	4	NA	NA	0	NA	NA	NA	NA	Female	Non-black/Non-Hispanic	22	23	24	25	26	27	28	29	NA	NA	34
4256	0	0	0	24	4	44	35	35	35	0	60	40	5.85	7	NA	9.5	13.125	12.8125	10	NA	19.265	23.75	16.825	13.81667	NA	0	NA	4	8	3	NA	NA	NA	NA	NA	13	Male	Non-black/Non-Hispanic	19	20	21	22	23	24	25	26	27	29	31
4261	33	40	40	0	40	50	40	40	40	40	50	60	7.5	9.76	10	9.625	14	11	18.5	25	25	25	27.5	38.76	6	2	5	9	0	0	0	0	2	5	4	1	Male	Hispanic	19	20	21	22	23	24	25	26	27	29	31
4262	40	0	0	35	35	0	0	0	0	0	0	0	3.69	2.13	4.25	2.14	5.065	8	NA	NA	7.5	NA	NA	9.125	1	NA	NA	NA	0	3	NA	NA	0	NA	NA	8	Female	Hispanic	22	23	24	25	26	27	28	29	30	NA	NA
4271	0	0	0	5	0	0	0	0	0	0	0	0	NA	NA	NA	10	10	NA	NA	27.875	NA	NA	NA	NA	NA	NA	NA	NA	NA	NA	NA	0	NA	NA	NA	NA	Female	Hispanic	NA	23	24	25	26	NA	NA	29	30	32	34
4272	30	29	24	0	0	8	55	50	55	40	34	50	6	7.333333	8	9	NA	8	8.775	4	8.33	9.833333	30.5	8.99	NA	0	0	0	NA	0	1	NA	NA	3	4	6	Female	Non-black/Non-Hispanic	23	24	25	26	27	28	29	30	31	33	35
4274	40	54	40	40	0	40	0	0	40	40	40	0	4	8.64	14.61	7.075	12	10	NA	10.75	17	16.875	20	NA	0	2	5	6	4	4	NA	NA	5	8	7	NA	Male	Non-black/Non-Hispanic	20	21	22	23	24	25	NA	27	28	30	32
4275	75	40	40	40	60	50	71	71	70	60	50	50	6.375	6.375	7.6	9.1	12.8	8.75	10.83333	9.5	14.25	18.25	19.25	27	6	1	4	4	5	16	10	5	9	11	5	6	Male	Non-black/Non-Hispanic	19	20	21	22	23	24	25	26	27	29	31
4282	9	5	4	0	40	40	40	40	40	0	0	0	8.5	10	12	10	16.4	17.5	18	18.8	18.25	19	NA	NA	NA	NA	NA	NA	6	6	7	9	7	7	NA	NA	Female	Non-black/Non-Hispanic	18	20	21	22	22	23	25	25	26	29	30
4286	0	0	0	55	0	0	0	0	1	0	40	0	5.82	5.9375	NA	8.166667	8.25	4.675	8	8	7.25	7.5875	9.0625	8.75	1	NA	NA	0	3	0	NA	NA	2	NA	NA	1	Male	Non-black/Non-Hispanic	22	23	24	25	26	27	28	29	30	32	34
4292	38	0	0	0	0	0	0	0	0	16	0	0	5.5	NA	NA	NA	NA	NA	NA	NA	NA	6.875	NA	NA	7	NA	NA	NA	NA	NA	NA	NA	NA	4	NA	NA	Male	Hispanic	20	NA	NA	NA	NA	NA	NA	NA	NA	30	NA
4293	30	15	10	6	42	38	15	30	34	0	0	0	4.565	20	16	20	15.2125	20.575	13.036	16.555	8	NA	NA	NA	0	0	0	1	7	3	1	0	1	NA	NA	NA	Female	Non-black/Non-Hispanic	23	24	25	26	27	28	28	30	30	NA	NA
4298	23	0	0	40	0	0	0	0	0	0	0	40	5.75	5.5	NA	17.44	NA	11.04	NA	NA	NA	NA	NA	29.17	0	0	NA	5	NA	4	NA	NA	NA	NA	NA	5	Female	Non-black/Non-Hispanic	21	22	23	24	NA	26	26	28	29	31	NA
4299	0	0	40	40	0	0	0	0	0	40	40	50	NA	NA	14	15.5	16	NA	NA	NA	NA	19	16.08333	26.5	NA	NA	1	0	NA	NA	NA	NA	NA	7	8	5	Male	Non-black/Non-Hispanic	22	23	24	25	26	27	27	29	30	32	34
4301	40	40	0	0	0	0	0	0	0	0	0	0	10.25	12.5	NA	NA	NA	NA	NA	NA	NA	NA	NA	NA	0	10	NA	NA	NA	NA	NA	NA	NA	NA	NA	NA	Female	Hispanic	22	23	NA	NA	NA	NA	NA	NA	NA	NA	NA
4303	0	30	38	20	25	28	8	25	28	28	22	0	NA	6.59	6.71	5.15	5.15	7	8	8	8	8.5	8.5	NA	NA	0	3	0	0	2	1	1	1	0	0	NA	Female	Hispanic	23	24	26	26	27	28	29	30	31	33	35
4304	40	40	40	40	40	40	40	40	40	40	40	40	8	7.375	10.965	15	13.87	11.85	16.83	15.495	15.46	20.19	21.66	26.44	6	7	5	5	6	4	4	5	5	10	5	5	Female	Non-black/Non-Hispanic	21	22	23	24	25	26	27	28	29	31	33
4310	0	40	60	40	40	0	0	0	0	0	25	0	NA	6.5	7	6.5	6.25	6	NA	NA	NA	NA	8	10.13	NA	0	0	4	0	NA	NA	NA	NA	NA	NA	NA	Male	Hispanic	18	20	20	21	22	24	25	25	27	29	30
4311	40	55	40	40	40	40	42	42	0	51	64	5	10	11	14.16667	15.5	13.375	11.68	12.25	30.39	107.85	20.06	24.585	35	NA	5	6	6	11	8	7	6	7	7	6	7	Male	Hispanic	22	23	24	25	26	27	28	29	30	32	34
4314	20	30	45	95	30	30	47	47	40	43	40	40	2.13	3.64	6.105	10.0375	7.85	13.625	15.1	15.3	16.05	22.91	16.875	22.5	5	0	1	2	0	1	2	1	7	6	6	9	Female	Hispanic	21	22	23	24	25	26	27	28	29	31	33
4322	20	40	0	0	0	0	0	35	0	0	0	30	5.4	7	8.625	6	7	5.143333	NA	12	10.375	3.13	NA	8	NA	0	6	0	5	0	NA	4	6	NA	NA	1	Male	Hispanic	18	19	20	22	22	23	25	26	26	29	30
4325	6	0	0	0	0	0	0	0	0	40	40	0	5.75	NA	NA	NA	NA	NA	NA	NA	NA	10.7	13.35	NA	3	NA	NA	NA	NA	NA	NA	NA	NA	7	5	NA	Female	Hispanic	20	NA	NA	NA	NA	NA	NA	NA	NA	30	32
4333	0	0	15	0	0	0	0	40	0	0	0	0	6.575	NA	6.25	7.85	NA	NA	NA	8	8	NA	NA	8.415	0	NA	NA	NA	NA	NA	NA	0	NA	NA	NA	NA	Female	Hispanic	24	24	25	26	NA	NA	NA	30	31	NA	NA
4349	36	156	0	68	18	40	40	26	41	40	30	35	12.71667	7.41	26.87667	8.54	20.315	8.506667	10.5	13.52	9.765	15.165	11.17	7.425	5	0	0	0	8	3	2	3	3	4	0	6	Male	Non-black/Non-Hispanic	20	21	22	23	24	25	26	27	28	30	32
4359	40	0	0	60	38	0	0	0	30	12	40	45	7.0625	NA	NA	7.23	9.96	10.5	NA	NA	9.35	10.75	6.435	12.775	7	NA	NA	16	5	3	NA	NA	1	0	6	8	Male	Non-black/Non-Hispanic	21	NA	NA	24	25	26	NA	NA	29	31	33
4361	20	40	0	0	40	40	40	0	40	0	40	40	6	6.7	9.58	NA	10.35	12.04	15.14	11.94	10.5	NA	11.5	12.87	0	3	9	NA	9	9	8	8	NA	NA	10	10	Female	Hispanic	23	24	25	26	27	28	29	30	31	NA	35
4365	0	12	18	30	40	45	55	55	45	45	48	49	6.75	3.6	8.833333	7.635	15.21333	24.49	19.86	23.08	30.77	43.16	39.905	37.09	NA	1	3	2	2	7	7	7	7	7	9	10	Female	Non-black/Non-Hispanic	19	20	21	22	23	24	25	26	27	29	31
4369	0	0	35	0	40	35	0	40	42	42	40	42	7.12	NA	6	7.666667	4.8	3.25	5.575	8.625	10.5	11.5	12	13	3	NA	NA	0	0	3	2	5	2	2	5	6	Female	Non-black/Non-Hispanic	20	21	22	24	24	25	26	27	28	30	32
4371	17	0	0	0	0	20	0	35	0	40	40	0	6.435	NA	7.2	NA	NA	8	9	7.28	7.48	13.08	17.33	NA	0	NA	NA	NA	NA	1	1	NA	1	4	3	NA	Female	Hispanic	21	NA	23	24	25	26	27	28	29	31	34
4375	24	30	30	30	16	24	50	36	36	36	36	34	6.95	7.35	7.955	8.85	10.55	13	12.02	25.77	26.8	24.83	30.58	46.95667	5	10	5	7	3	3	0	10	9	6	6	15	Female	Hispanic	20	21	22	23	24	25	26	27	28	30	32
4390	0	0	0	38	0	0	0	40	68	45	40	0	10	NA	NA	8	8	9	NA	8	9.25	12.05	15.87	NA	NA	NA	NA	NA	2	2	NA	3	4	6	3	NA	Male	Hispanic	20	21	22	23	24	25	26	27	28	30	32
4391	25	12	51	30	30	25	25	40	40	40	40	40	7.875	11.05	11.08	9.84	11.25	12.35	13.25	15	15.5	17	16.95	21.5	NA	9	10	6	8	8	8	9	10	9	10	10	Female	Hispanic	20	21	22	23	24	25	26	27	28	30	32
4394	13	15	9	16	9	2	0	0	0	0	0	4	NA	5.25	5.15	5.15	3.33	5.15	5.9	NA	NA	NA	NA	10	NA	0	0	1	0	0	0	NA	NA	NA	NA	NA	Female	Hispanic	23	24	25	26	27	28	28	30	31	33	35
4395	0	15	40	0	0	0	0	36	40	40	40	40	7.2	6.95	6.95	7	NA	7.75	NA	11.225	13.75	20.13333	13.69	14	2	0	NA	NA	NA	1	NA	3	13	20	8	2	Female	Hispanic	19	20	21	22	23	24	25	26	27	29	31
4397	40	35	40	40	44	40	40	45	0	40	40	0	8	9.333333	11	18.25	43.5	15.875	11	12	14	11	15	NA	0	0	0	0	0	0	0	0	1	0	0	NA	Male	Hispanic	19	20	21	22	23	24	25	26	27	29	31
4408	0	40	0	40	25	0	0	0	0	15	40	50	8.625	10	10.3	9.666667	11.25	11.25	NA	NA	NA	15.08	16.9	16	5	7	7	9	1	2	NA	NA	NA	NA	0	6	Female	Hispanic	20	21	22	23	24	25	26	27	28	30	32
4410	70	70	0	0	80	0	75	65	40	0	40	75	NA	NA	0	NA	36.06	24.73	0	NA	12	0	13.25	34.95	8	6	6	NA	7	4	7	9	9	9	2	2	Female	Non-black/Non-Hispanic	23	24	25	25	27	28	28	30	30	33	35
4415	28	40	0	0	0	0	0	0	0	0	0	0	7	14.94	NA	NA	NA	NA	NA	NA	NA	NA	NA	NA	0	3	NA	NA	NA	NA	NA	NA	NA	NA	NA	NA	Male	Hispanic	22	23	NA	NA	NA	NA	NA	NA	NA	NA	NA
4416	0	0	40	40	40	40	40	44	40	0	0	0	13	6.5	8.325	14.43	14.91	15.83	20.92	21.19	22	NA	NA	NA	NA	0	8	7	7	7	7	6	7	NA	NA	NA	Male	Hispanic	21	22	23	24	25	26	26	28	28	NA	NA
4423	0	37	63	70	76	71	57	0	30	40	30	35	7.343333	6.065	5.315	9.036667	9.623333	10.06667	14.235	13.475	NA	23.26	35.66	31.5	4	14	12	21	17	18	13	12	4	3	4	4	Female	Black	20	21	22	23	24	25	26	27	28	30	32
4432	0	20	40	45	55	40	40	40	168	120	84	0	NA	3.625	12.935	12.14667	7.19	5	10	10	10	6.99	6.18	6	NA	2	0	0	NA	2	0	2	1	NA	NA	3	Male	Hispanic	NA	20	21	22	23	24	25	26	27	29	31
4435	70	70	60	0	55	40	40	40	40	40	35	40	6.43	11.13333	8.5375	NA	4.72	3.77	4.75	4.75	4.74	4.13	5.75	39.625	6	16	8	NA	9	1	1	0	1	1	0	9	Female	Non-black/Non-Hispanic	19	20	21	NA	23	24	25	26	27	29	31
4446	0	0	23	0	40	40	0	60	50	40	60	40	5.7	10.075	16	32.75	25	30	17.5	15.08667	0	0	55.93	158.65	0	0	2	2	0	1	2	NA	NA	NA	NA	NA	Male	Non-black/Non-Hispanic	23	24	25	26	27	28	29	30	31	33	35
4449	42	40	30	20	56	48	41	40	40	50	36	36	9.3	9.315	11.02	11.62	25.75	30.06667	32.25	30.5	35.25	32.69	42.42	46.92	5	3	1	1	8	7	8	16	7	7	7	9	Female	Hispanic	22	23	24	25	26	27	28	29	30	32	34
4455	10	20	0	38	45	25	15	40	40	20	35	40	6.216667	8.075	6.075	9.3125	8.416667	8.5	10	14	11.5	12.475	10.855	19.66667	0	1	1	2	4	5	1	1	NA	NA	1	7	Male	Non-black/Non-Hispanic	19	20	20	22	22	23	24	26	26	29	30
4458	27	40	40	39	39	38	37	30	40	28	29	35	7.75	9.75	13.24	12	10.5	10.75	7.555	3.26	10	6.665	7.33	6	0	0	8	11	2	1	4	2	1	1	5	6	Male	Non-black/Non-Hispanic	19	20	21	22	23	24	25	26	27	29	31
4459	36	32	40	40	40	30	32	36	40	40	40	44	7.5	7.73	9	4.635	9.775	9.345	9	17.01	26.49	25.36	36	40.15	6	7	6	5	6	2	2	7	8	7	5	7	Female	Non-black/Non-Hispanic	22	23	24	25	26	27	28	29	30	32	34
4460	18	61	25	87	95	40	65	80	70	80	40	55	6.803333	8.2825	10.46333	15.04333	3.695	25	11.24	12.02	13.74	11.9075	14.9	20.19	0	1	1	5	1	4	6	5	5	10	5	4	Male	Non-black/Non-Hispanic	20	21	22	23	24	25	26	27	28	30	32
4470	9	28	28	30	30	34	37	34	33	25	30	30	11.252	8.93	5.75	55	33.33	29.165	23.82	22.54	21.415	29.605	22.44	48.08	2	NA	NA	NA	NA	NA	0	0	1	NA	NA	NA	Female	Non-black/Non-Hispanic	23	24	25	26	27	28	29	30	31	33	35
4477	40	40	40	40	40	40	40	30	60	40	70	70	10.25	9.666667	10.5	9.833333	12	12.5	14.5	15.5	12.5	13.16667	13.93	14.29	1	1	7	5	2	1	1	0	NA	1	3	4	Male	Non-black/Non-Hispanic	23	24	25	26	27	28	29	30	31	33	35
4487	18	30	0	40	40	40	40	40	40	40	40	0	7.25	7.75	NA	10.75	10.75	11	11.25	12	12.5	12	12.75	13	2	1	NA	1	1	2	2	1	1	1	2	3	Female	Non-black/Non-Hispanic	20	21	NA	23	24	25	26	27	28	30	32
4490	25	35	30	35	35	35	35	30	35	40	40	40	6.25	6.25	7	8	9	9	9	9.25	9.75	9.5	11	13.06	1	1	1	4	4	4	1	1	2	4	2	8	Female	Hispanic	20	21	22	23	24	25	26	27	28	30	32
4495	40	40	40	40	40	40	40	40	40	40	40	44	9.525	8.75	9.75	11.4	11.9	12.44	12.44	12.75	13.06	15.19	19.81	16	5	15	10	9	8	9	7	7	9	10	10	10	Female	Hispanic	21	22	23	24	25	26	27	28	29	31	33
4496	40	0	0	0	0	0	0	0	0	0	40	40	6.75	9	NA	NA	NA	NA	NA	NA	NA	NA	12	13	4	3	NA	NA	NA	NA	NA	NA	NA	NA	5	7	Female	Hispanic	20	21	22	23	NA	25	26	27	28	30	32
4500	4	9	24	0	0	0	0	0	0	25	0	30	NA	5.83	5.75	7	NA	19.5	8.8	NA	NA	8	11.165	9.416667	NA	NA	0	0	NA	NA	1	NA	NA	1	3	6	Male	Hispanic	19	20	21	22	23	24	25	26	27	29	31
4501	0	0	30	0	0	0	0	0	0	0	0	0	NA	NA	5.75	7	7.25	NA	NA	10	NA	7.67	NA	NA	NA	NA	3	0	0	NA	NA	NA	NA	0	NA	NA	Female	Hispanic	19	20	22	22	23	24	25	26	27	29	31
4514	32	40	40	0	40	40	40	40	40	40	40	0	6.65	8.8	9.2	9.025	16.8	17.86	17.86	17.86	18.01	13.73	24	25.2	6	9	7	8	5	6	5	5	6	6	6	6	Male	Non-black/Non-Hispanic	20	21	22	23	24	25	26	27	28	30	32
4517	25	36	24	24	36	36	36	16	28	6	0	50	3.565	5.525	9.4	9.4	23.5	26.5	26.5	24.33333	24.75	25.75	31.665	26	0	9	7	8	7	8	6	10	3	3	2	5	Female	Non-black/Non-Hispanic	20	21	22	23	24	25	26	27	28	30	32
4524	37	37	20	20	38	40	45	45	47	46	50	40	9.363333	10.445	9.695	10	10	21.77	14.53	22.6	22.5	32.21	15.38	45.39	1	4	7	1	7	6	5	6	7	7	7	6	Female	Hispanic	20	21	22	23	24	25	26	27	28	30	32
4532	5	10	0	0	0	0	0	0	70	75	65	0	9.1	10	11	NA	NA	11	NA	NA	13.73	25.64	41.42	46.47	NA	0	NA	NA	NA	0	NA	NA	NA	7	8	7	Female	Non-black/Non-Hispanic	19	20	21	22	23	24	25	26	27	29	31
4544	20	0	40	0	40	40	0	0	0	0	40	0	6.666667	9.5	9.666667	NA	12.86667	15	12	35	NA	9.5	12	12	0	3	0	NA	3	10	3	NA	NA	NA	NA	NA	Male	Non-black/Non-Hispanic	19	20	21	NA	23	24	25	26	NA	29	31
4550	7	30	45	43	40	40	50	40	14	53	15	20	7.833333	6.563333	8.063333	10.435	10.2225	15.485	20.22	14.42	14.7	9.806667	13.34	10.415	0	0	7	9	5	5	4	4	4	1	2	2	Female	Non-black/Non-Hispanic	19	20	21	22	23	24	25	26	27	29	31
4558	33	0	40	40	40	40	40	80	40	0	0	0	7.88	8.43	9.75	11.25	10.5	10.92	10.9	6.25	11.25	9.5	NA	NA	NA	6	0	4	4	4	3	4	4	3	NA	NA	Female	Non-black/Non-Hispanic	21	22	23	23	24	26	26	28	28	31	33
4560	40	35	36	32	78	0	10	35	0	0	40	0	9.5	8.033333	7.5	6.733333	8	7.975	8	8	8	8.475	19.6	20.16	9	8	0	0	2	0	0	1	2	0	4	4	Female	Non-black/Non-Hispanic	20	21	22	23	24	25	26	27	28	30	32
4568	18	16	15	0	3	40	20	50	40	40	40	40	9.15	10.05	10.95	11.95	13.5	18.625	13.1875	13.33333	11.25	14.5	16	20.1	0	1	0	0	0	5	0	6	6	7	5	5	Female	Non-black/Non-Hispanic	22	23	24	25	26	27	28	29	30	32	34
4574	0	30	8	2	58	0	0	41	37	40	40	0	NA	7.9375	7.8	5.315	9.366667	NA	NA	12.2	14.125	12.33333	23.94	NA	NA	NA	1	0	3	NA	NA	9	4	3	3	5	Male	Non-black/Non-Hispanic	20	21	22	23	24	NA	NA	27	28	30	32
4577	0	10	14	20	42	31	54	30	60	55	55	48	8	6.25	8.833333	16.83333	25.33333	12.5	15.5	14.25	16.85	32.865	23.96	39.53	6	0	0	0	1	5	0	3	9	5	8	7	Male	Non-black/Non-Hispanic	19	20	21	22	23	24	25	26	26	29	31
4580	40	40	40	40	40	40	40	0	40	40	40	0	9.75	15	17.35	18	19	19.75	24.33333	27.47667	25.125	43.5	29.5	35	3	3	4	3	3	4	3	1	5	6	6	6	Male	Non-black/Non-Hispanic	20	21	22	22	23	24	25	27	27	30	31
4582	35	40	40	40	0	0	0	0	40	38	60	0	10	11.5	13.5	21.75	23.5	12.5	15	18	17	14.54333	6.67	NA	0	0	4	0	1	0	NA	NA	6	6	1	NA	Male	Non-black/Non-Hispanic	19	20	21	22	23	24	25	26	27	29	31
4584	15	10	0	40	40	0	0	0	65	20	0	0	9.25	9.25	NA	12	15.75	NA	NA	NA	29.59	20.355	NA	NA	0	0	NA	1	10	NA	NA	NA	7	6	NA	NA	Female	Non-black/Non-Hispanic	21	22	NA	24	25	NA	NA	NA	29	31	33
4585	27	30	30	30	21	0	30	30	36	64	40	0	7.75	7.75	7.75	7.75	7.875	8.25	8.55	8.55	8.8	9.768	11.55	14.77	1	1	1	2	1	0	0	0	1	2	4	8	Male	Non-black/Non-Hispanic	21	22	23	24	25	26	27	28	29	31	33
4592	23	0	50	20	40	40	42	40	40	40	40	40	6.956667	7.225	7.75	8	9	9.333333	9.126667	9.776667	12	12.61	13.7	14	NA	NA	0	0	1	1	3	6	5	7	6	5	Male	Hispanic	20	20	21	22	23	24	25	26	27	29	31
4599	8	22	19	10	5	6	4	7	8	20	30	12	11.71667	5.283333	10.44333	11.44	32.4	25	20.75	21.43	9.68	13.75	16	27.42	NA	8	2	0	2	0	1	3	1	3	6	7	Female	Non-black/Non-Hispanic	20	21	22	23	24	25	26	27	28	30	32
4603	15	53	40	32	40	40	40	36	44	32	16	8	6.6875	8.6775	21	23	23	21	22	23.1	25.55	26.685	34	30.82	4	7	7	7	5	7	6	7	7	13	3	4	Female	Non-black/Non-Hispanic	20	21	22	23	24	25	26	27	27	30	32
4607	35	33	47	40	40	40	30	30	35	32	40	40	7.01	7.58	8.453333	9.335	10	11	11.2	13.65	13.65	13.825	15.5	16.5	0	0	0	0	2	0	0	0	1	1	4	3	Female	Non-black/Non-Hispanic	19	20	21	22	23	24	25	26	27	29	31
4610	0	0	0	0	0	0	0	0	0	0	0	0	NA	NA	NA	NA	NA	NA	NA	NA	NA	NA	NA	NA	NA	NA	NA	NA	NA	NA	NA	NA	NA	NA	NA	NA	Female	Non-black/Non-Hispanic	NA	NA	NA	NA	NA	NA	NA	NA	NA	NA	NA
4612	10	20	25	13	58	45	50	50	45	60	0	0	8.125	8.125	7.7	9.3	10.15	17.225	NA	14.62	21.21	24.6	NA	NA	0	1	2	1	1	5	5	5	5	5	NA	NA	Female	Non-black/Non-Hispanic	19	20	21	22	23	24	25	26	27	29	NA
4614	40	40	45	50	50	0	40	40	40	40	40	0	11.25	11.66667	17.09	15.77	18.08	20.255	17.5	17.94	19.18	23.34	27.88	NA	3	5	5	6	7	11	5	6	13	5	4	7	Male	Hispanic	22	23	24	25	26	28	28	29	30	32	34
4616	46	40	45	40	60	44	75	40	50	40	40	0	12.64	11.63	14.47	18.75	11.63	17.97	13.33	17.44	13.95	17.44	17.44	NA	1	1	0	1	1	1	1	1	0	1	1	NA	Male	Non-black/Non-Hispanic	22	23	25	25	26	27	28	29	30	32	34
4623	75	55	55	55	60	60	80	64	54	36	40	0	11.95	12.4275	12.56667	11.825	14.525	15.05	15.905	16.5	16.655	19.90333	43.84	52.45	13	14	13	9	11	11	14	13	10	13	6	5	Male	Non-black/Non-Hispanic	19	20	21	22	23	24	25	26	27	29	31
4625	0	0	0	0	0	0	0	0	0	0	0	0	NA	NA	NA	NA	NA	NA	NA	NA	NA	NA	NA	NA	NA	NA	NA	NA	NA	NA	NA	NA	NA	NA	NA	NA	Male	Black	22	22	23	24	25	26	27	28	29	31	33
4626	0	35	35	30	75	40	40	40	40	40	40	40	10	8.81	9.21	9.305	9.68	10	10.25	10.25	11	11.5	12.5	13.5	NA	1	5	0	9	5	5	6	5	4	5	8	Female	Non-black/Non-Hispanic	21	22	23	24	25	26	27	28	29	31	33
4627	0	0	0	0	0	40	30	40	0	0	0	0	NA	6	NA	NA	NA	10	18	10	11	NA	NA	NA	NA	0	NA	NA	NA	NA	0	0	0	NA	NA	NA	Male	Non-black/Non-Hispanic	22	23	24	25	26	27	28	29	30	NA	NA
4629	6	15	0	10	35	10	20	45	0	24	45	37	6.866667	7.5	6.44	8.13	7.581667	10	10.44	12.125	12.16667	11.9525	14.15429	16.625	2	0	0	NA	0	2	2	2	1	2	2	7	Male	Non-black/Non-Hispanic	22	23	24	25	26	27	28	29	30	32	34
4634	0	5	0	15	15	15	15	15	16	30	30	30	7.5	5	4	9.75	10.61	11.25	12.02	12.11	12.11	14.65	16.135	20.12	NA	0	0	NA	0	0	1	0	0	5	6	6	Female	Non-black/Non-Hispanic	21	22	23	24	25	26	27	28	29	31	33
4635	40	20	25	20	40	30	55	20	20	20	30	8	7.51	7.16	7.54	7.63	7.93	9.005	9.275	9.275	8.75	12.5	33.78333	15.05	1	1	0	4	2	2	0	3	1	1	2	9	Female	Non-black/Non-Hispanic	20	21	22	23	24	25	25	26	27	30	31
4636	20	17	20	20	20	50	30	33	20	0	0	0	18.75	4.32	8	7.9	9.15	8.72	7.955	10.75	11.25	NA	NA	NA	NA	0	1	9	7	9	9	8	7	NA	NA	NA	Male	Hispanic	20	21	22	23	23	24	25	26	27	NA	NA
4639	25	0	0	0	0	0	0	0	0	40	0	0	9	9	NA	NA	NA	NA	NA	NA	NA	0.4	0.62	NA	NA	NA	NA	NA	NA	NA	NA	NA	NA	NA	4	NA	Male	Black	20	21	NA	23	24	25	26	27	28	30	32
4646	11	0	7	24	15	20	60	40	20	40	40	55	10.4	10.56667	11.05	15.38667	19.92	30.8	7.75	9.88	34.88	42.55	38.46	36.01	1	1	0	2	4	12	5	6	5	12	8	7	Male	Non-black/Non-Hispanic	20	21	22	23	24	25	26	27	27	30	32
4648	15	3	35	0	0	0	0	0	0	40	40	60	7.0775	7.25	7.875	8.5	NA	NA	10.6	25	NA	NA	16.79	10.7	1	0	0	2	NA	5	6	1	NA	7	6	6	Female	Non-black/Non-Hispanic	19	20	21	22	23	24	25	26	27	29	31
4649	40	30	35	0	25	15	0	24	25	25	32	28	8.003333	7.79	7.16	7.653333	9.166667	9.25	9.75	9.5	9.1	10.7	10.575	13.75	1	2	1	0	0	2	1	1	1	1	3	4	Female	Non-black/Non-Hispanic	22	23	24	25	26	27	28	29	30	32	34
4650	0	3	0	0	0	0	0	0	0	0	0	0	1.22	NA	6.25	NA	NA	NA	NA	NA	NA	NA	NA	NA	NA	NA	NA	NA	NA	NA	NA	NA	NA	NA	NA	NA	Female	Black	23	24	25	26	27	28	29	30	31	34	35
4651	0	0	0	20	0	0	0	0	0	0	0	0	7.5	NA	NA	8.5	8.1625	NA	8.85	NA	NA	NA	NA	NA	0	NA	NA	NA	1	NA	2	NA	NA	NA	NA	NA	Female	Black	20	21	22	23	24	NA	26	NA	28	30	32
4655	0	0	0	0	0	49	0	3	3	20	0	0	34.75	NA	NA	NA	NA	25.125	18	13.33	8.25	8.51	11.875	NA	1	NA	NA	NA	NA	NA	1	NA	NA	0	2	NA	Female	Non-black/Non-Hispanic	22	23	24	25	26	27	28	29	30	32	34
4658	40	40	25	0	33	15	15	0	0	36	0	0	10.42	10.34	10	10	11	12.5	12	12.5	NA	10.2	11	11	7	5	1	1	1	1	0	1	NA	1	0	NA	Female	Black	23	24	25	27	27	28	29	30	31	33	35
4668	0	40	40	0	40	0	40	40	20	20	40	40	10	17	17.5	146.75	17.5	17.5	12.5	10.75	14.97667	34.62	12.66667	17	1	3	4	3	2	1	1	2	1	NA	NA	7	Male	Hispanic	21	22	23	24	25	26	27	28	29	31	33
4670	40	70	40	35	30	0	0	40	0	28	5	0	7.5	8.25	9.5	9.5	9.375	9.65	NA	9	9	12.6	15.66667	14.09	1	1	1	0	0	3	NA	0	6	1	0	NA	Female	Hispanic	21	23	24	24	26	26	27	28	29	32	33
4678	0	0	0	0	0	0	0	0	0	0	0	0	NA	NA	NA	NA	NA	NA	NA	NA	NA	NA	NA	NA	NA	NA	NA	NA	NA	NA	NA	NA	NA	NA	NA	NA	Female	Hispanic	22	23	24	25	26	27	28	29	30	32	34
4680	18	0	45	40	0	0	40	30	40	0	20	0	7.5	8.375	10.67	7.7275	7.603333	10	8.75	11.83333	11	12.875	12.5	11	NA	1	0	0	2	0	0	0	3	5	NA	NA	Male	Non-black/Non-Hispanic	21	22	23	24	25	26	27	28	29	31	33
4687	28	3	40	40	40	40	40	40	40	40	40	40	7.25	10.99667	10.33333	8.73	11.65	11.6	12.65	15.05	15.5	16.5	13.99	17.5	3	2	4	6	6	8	9	7	5	9	4	3	Female	Non-black/Non-Hispanic	18	19	20	21	22	23	24	25	26	28	30
4691	0	40	0	0	40	40	0	60	0	40	40	0	10	15	15	9	14.61	14.66	14.71	12.595	12.8	28.715	29.1	39.93	NA	NA	NA	0	4	5	2	3	0	NA	6	7	Male	Non-black/Non-Hispanic	20	22	22	23	24	25	26	27	28	30	32
4697	0	0	14	24	25	12	8	12	40	40	40	40	NA	NA	9.05	9.23	9.5	9.78	7.73	9.75	14.18	16.62	27	30.61	NA	NA	0	0	0	0	0	0	5	5	6	6	Female	Non-black/Non-Hispanic	19	20	21	22	23	24	25	26	27	29	31
4708	1	2	54	56	0	0	0	0	0	0	0	0	17.86667	25	13.5	8.5	NA	8.5	NA	NA	NA	NA	NA	NA	12	1	7	4	NA	NA	NA	NA	NA	NA	NA	NA	Female	Non-black/Non-Hispanic	21	22	23	25	25	26	27	28	29	31	33
4709	25	55	38	40	0	30	0	0	54	37	40	0	7.416667	8.5	9.5	9.1	12.97	5.413333	10.51333	16.94	8.83	13.20667	21.53	NA	1	2	6	9	5	NA	NA	NA	NA	0	5	NA	Male	Non-black/Non-Hispanic	20	21	22	23	24	25	26	27	28	30	32
4710	3	30	8	56	42	40	48	40	36	0	40	55	8	9.683333	12.68	13.96	17.07667	17.6	26.24	27.9	28.72	27.9	48.75	54.56667	0	4	1	8	14	7	6	7	5	0	0	10	Male	Non-black/Non-Hispanic	23	24	25	26	27	28	29	30	31	33	35
4711	20	35	30	8	14	0	0	0	32	35	40	40	11.875	10	8	8	13.965	19.93	NA	NA	8.5	9.833333	29.81	29.81	1	3	1	1	0	NA	NA	NA	7	4	5	7	Female	Non-black/Non-Hispanic	21	22	23	24	25	26	27	28	29	31	33
4716	38	40	35	32	0	30	40	0	0	0	2	0	8.875	9.75	10	11	10.5	10	10.66667	10	11	NA	17.44	30	0	1	4	5	3	1	5	4	NA	NA	NA	2	Female	Non-black/Non-Hispanic	19	20	21	22	23	24	25	26	27	29	31
4722	40	40	40	40	40	40	40	40	40	25	40	40	9.19	9.93	10.67	10.99	11.53	12	12.48	12.68	12.68	10.715	10	12.08333	6	4	4	4	5	6	7	6	6	6	1	2	Female	Non-black/Non-Hispanic	21	22	23	24	25	26	27	28	29	31	33
4730	30	45	45	40	50	47	0	9	13	11	18	0	7.375	9.605	15.5	12.5	13.49	27.18	22.33	31.01	28.62	71.88	30.815	NA	0	8	5	4	5	7	6	4	4	7	8	NA	Female	Non-black/Non-Hispanic	22	23	24	25	26	27	28	29	30	32	35
4732	2	0	10	0	40	40	45	50	45	45	45	40	8.125	8.233333	17	19	195	37.5	33.65	40	36.32	44.44	56.44	67.31	0	0	1	3	0	7	10	9	9	8	9	10	Female	Non-black/Non-Hispanic	20	21	22	23	23	25	26	27	28	30	32
4733	0	40	40	40	0	44	0	0	0	0	0	14	6.875	8	9.5	9.5	9.5	9.5	8	NA	NA	8	NA	25	0	0	1	1	0	1	1	NA	NA	NA	NA	NA	Female	Hispanic	20	21	21	22	23	24	25	26	27	30	31
4736	20	70	40	0	10	24	2	4	0	0	12	50	7.416667	7.15	7.4375	8.32	5	7.615	10.375	10.485	8	NA	10	25.18667	0	2	2	4	NA	6	0	0	0	NA	NA	3	Male	Non-black/Non-Hispanic	19	20	21	22	23	24	25	26	27	29	31
4748	0	0	0	0	0	0	0	0	0	0	0	0	7	NA	NA	NA	NA	NA	NA	NA	NA	NA	NA	NA	NA	NA	NA	NA	NA	NA	NA	NA	NA	NA	NA	NA	Female	Non-black/Non-Hispanic	20	21	22	23	24	25	26	27	28	30	32
4749	0	38	40	40	40	40	40	40	60	40	40	38	20	3.9	8.4	9.6	9.75	10.4	11.4	14	10.875	12.95	18.5	19.65	NA	7	7	8	7	8	7	7	7	8	5	7	Male	Non-black/Non-Hispanic	23	24	25	26	27	28	29	30	31	33	35
4750	40	40	0	40	40	40	40	40	40	40	40	25	10.8	19.19	17.81	10	12.69	14.25	14.75	14.75	23.56	28.29	28.75	22.5	6	6	6	9	9	10	8	8	8	9	8	18	Male	Non-black/Non-Hispanic	21	21	22	24	24	25	27	27	28	31	32
4752	0	40	40	25	25	50	50	32	20	25	30	30	7.5	9.17	9.17	10.75	16	14.37	14.595	14.715	18	18	18.81	19.65	0	4	4	11	9	8	15	7	3	8	3	3	Male	Non-black/Non-Hispanic	22	24	24	25	26	27	28	29	30	33	34
4762	32	36	27	30	38	0	13	0	30	45	0	45	21.91667	9	8.375	7	10	NA	9.75	NA	7.835	15.35	NA	25.56333	0	3	3	0	0	NA	4	NA	2	4	NA	9	Male	Hispanic	19	20	21	22	23	NA	25	NA	27	29	NA
4780	17	15	8	12	12	10	13	11	11	12	14	10	33.04333	29.316	50.93	48.45	46.51	55.81	25.04	23.26	52.85	46.51	41.21	58.14	0	1	NA	NA	NA	NA	NA	NA	NA	NA	NA	NA	Male	Hispanic	23	24	25	26	27	28	29	30	31	33	35
4790	0	0	0	0	0	0	0	30	0	0	0	0	NA	1.25	NA	NA	NA	NA	NA	8	8	NA	NA	NA	NA	1	NA	NA	NA	NA	NA	1	1	NA	NA	NA	Male	Non-black/Non-Hispanic	20	21	22	23	24	25	26	27	28	30	32
4796	10	12	17	16	36	32	36	0	0	0	0	0	7.5	7.5	7.5	8	13	14	11.83333	13	11	8	NA	NA	1	1	1	2	2	1	5	2	1	NA	NA	NA	Female	Non-black/Non-Hispanic	22	23	24	25	26	27	28	29	30	32	34
4810	0	0	0	0	30	23	0	10	0	0	40	0	NA	9.15	NA	NA	8.5	8.666667	10	9	10	NA	12.5	12.5	NA	0	NA	NA	3	9	0	NA	NA	NA	NA	NA	Male	Non-black/Non-Hispanic	21	22	24	24	25	27	27	28	29	NA	33
4811	0	40	40	40	40	40	0	0	0	0	25	40	9	4.95	10.5	13.5	14.5	16	11.75	NA	NA	17	17.75	18.3	3	0	8	6	5	6	13	NA	NA	0	0	9	Female	Non-black/Non-Hispanic	19	20	21	22	23	24	25	26	27	29	31
4820	40	50	55	50	55	0	50	50	45	45	45	45	13.2	13.82	15.03	16.54	17.83	NA	23.85	23.08	26.5	26.92	30.77	39.32	7	6	9	8	6	NA	8	7	8	7	7	7	Male	Non-black/Non-Hispanic	21	22	23	24	25	NA	27	28	29	31	33
4822	12	24	40	20	15	30	40	35	0	21	12	0	8.22	5.9	7.375	5.343333	5.8	9.333333	16.75	8	2.64	7.705	8	NA	2	2	2	2	1	6	8	8	0	1	1	NA	Female	Non-black/Non-Hispanic	20	21	22	23	24	25	26	27	27	30	31
4851	0	40	40	40	40	40	60	60	40	50	65	0	9.75	7.685	9.83	14.52	15.87	17	18.355	15.7	25	21.36	17.92	25	NA	NA	9	7	8	9	5	6	7	8	8	7	Male	Non-black/Non-Hispanic	19	20	21	22	23	24	25	26	27	29	31
4852	32	30	92	64	35	75	50	40	48	60	50	40	4.94	4.94	14.2	19.23667	10.595	8.9	17.07	11.035	17.715	15.615	28.65	43.27	1	1	1	1	0	7	7	6	6	7	7	7	Female	Non-black/Non-Hispanic	23	24	25	26	27	28	29	30	30	33	35
4853	0	0	0	0	40	40	40	40	40	40	44	40	11.5	7.75	9.5	12	14	14	14.5	15.5	18	20.3	22.7	25.63	NA	NA	0	NA	1	6	5	4	6	5	6	9	Male	Non-black/Non-Hispanic	19	20	21	22	23	24	25	26	27	29	31
4855	12	0	35	48	35	0	8	20	15	42	40	0	7.9	8.75	9.125	11.65	12.55	13.8	10.5	10.5	10.5	10	11.5	14	2	1	2	12	7	2	1	1	0	6	8	8	Female	Non-black/Non-Hispanic	20	21	22	23	24	25	26	27	28	30	32
4857	16	15	10	32	32	7	0	0	0	0	0	0	2.5	8.5	9.5	7.5	9	8.375	9.75	NA	NA	NA	NA	NA	NA	1	5	4	3	4	0	NA	NA	NA	NA	NA	Female	Hispanic	19	20	21	22	23	24	25	26	26	29	31
4864	0	24	30	0	0	0	0	35	31	26	15	40	NA	10	9.625	9	NA	NA	NA	9.5	9.45	10.2	12.85	10.825	NA	NA	0	0	NA	NA	NA	0	5	5	6	NA	Male	Non-black/Non-Hispanic	19	20	21	22	23	24	NA	26	27	29	31
4870	35	58	48	0	48	40	40	40	40	40	40	40	6.5	7.91	9.225	9.355	9.31	10.425	11.69	11.82	12.94	13.68	16.35	19.86	0	7	6	7	12	8	6	4	5	6	5	6	Male	Non-black/Non-Hispanic	23	24	25	26	27	28	29	30	31	33	35
4874	35	40	40	0	0	40	40	60	40	50	40	40	6.466667	7.3125	8.25	7.5	9.75	11	12.5	16.215	16.625	11.625	14	14	0	2	2	NA	2	7	1	2	8	4	0	5	Male	Non-black/Non-Hispanic	19	20	21	22	23	24	25	26	27	29	31
4875	0	45	38	0	40	39	35	40	35	30	40	45	6	6.875	8.05	7.125	18.75	23.215	32.855	24.73	32.14	24.645	30.29	16.875	0	0	0	0	6	5	4	4	5	13	6	12	Female	Non-black/Non-Hispanic	20	22	23	24	25	25	26	28	28	31	33
4885	23	23	24	40	40	40	40	40	40	40	35	35	5.5	5.98	6.24	7.05	7.12	7.12	7.15	7.29	7.52	12	13.825	15.08	1	1	1	4	7	6	6	7	5	7	8	7	Female	Non-black/Non-Hispanic	20	21	22	23	24	25	26	27	28	30	32
4890	0	0	0	20	0	140	0	0	0	0	0	0	9.5	10.5	8.75	9.375	9.8	10	NA	NA	NA	NA	NA	NA	0	0	1	NA	0	8	NA	NA	NA	NA	NA	NA	Male	Non-black/Non-Hispanic	20	21	22	23	24	25	NA	27	28	30	32
4893	0	0	0	0	0	0	0	30	0	0	30	0	NA	NA	NA	NA	3.983333	12	NA	7.25	6.61	NA	8.333333	NA	NA	NA	NA	NA	0	0	NA	0	NA	NA	0	NA	Female	Non-black/Non-Hispanic	NA	NA	NA	NA	27	28	NA	30	31	NA	35
4894	40	60	40	0	42	0	40	0	0	40	40	42	8.495	7.206667	10.97	10.04	9.97	7.115	8	8.5	NA	12	10.975	17.48	2	3	7	6	NA	3	3	3	NA	NA	0	4	Male	Non-black/Non-Hispanic	23	24	25	26	27	28	29	30	31	33	35
4899	21	40	35	0	35	35	35	35	35	35	35	35	5.75	6.575	12.25	16.5	16.5	20.02	20	22	20	27	22.18	15.565	0	1	0	4	5	4	5	5	4	6	4	8	Female	Non-black/Non-Hispanic	21	22	23	24	25	26	26	27	28	31	33
4901	0	0	0	0	0	0	0	0	0	0	0	0	NA	NA	NA	NA	8	NA	NA	NA	NA	NA	NA	NA	NA	NA	NA	NA	NA	NA	NA	NA	NA	NA	NA	NA	Female	Non-black/Non-Hispanic	23	24	25	26	27	28	29	30	31	33	35
4904	0	0	0	0	40	40	0	40	40	30	40	32	6.833333	10	10	12	13	15	15	15	16	14.5	13.45	17.31	0	NA	1	1	2	0	1	2	1	0	7	13	Female	Non-black/Non-Hispanic	22	23	24	25	26	27	28	29	30	32	34
4910	0	0	0	0	0	0	0	0	40	0	0	0	NA	NA	4.5	10	NA	NA	NA	NA	10	8	NA	NA	NA	NA	NA	0	NA	NA	NA	NA	NA	0	NA	NA	Male	Non-black/Non-Hispanic	19	NA	21	22	23	24	NA	26	27	29	31
4920	0	40	40	40	40	40	40	40	40	0	40	40	6.25	8.5	10	10	11	11	12	12	13	NA	16.25	19.5	0	0	0	0	0	1	4	1	3	NA	3	7	Male	Non-black/Non-Hispanic	18	19	20	21	22	24	24	25	26	NA	30
4933	0	0	0	0	0	0	0	0	0	0	0	0	NA	NA	NA	NA	NA	NA	NA	NA	NA	NA	NA	NA	NA	NA	NA	NA	NA	NA	NA	NA	NA	NA	NA	NA	Female	Non-black/Non-Hispanic	21	NA	NA	NA	NA	NA	NA	NA	NA	NA	NA
4936	0	0	0	30	30	6	20	0	0	0	40	0	7.75	NA	0.22	0.27	0.44	42	0	NA	NA	7.45	0.23	4.21	0	NA	0	0	0	0	0	NA	NA	NA	0	NA	Male	Black	20	NA	23	24	25	26	27	28	29	31	33
4938	40	0	0	7	30	0	40	40	47	45	40	40	6.75	7.1	6.75	5.15	6.075	7.25	10.375	12	10.75	11.355	12.25	16.4	0	0	NA	NA	0	1	9	7	7	6	10	8	Female	Non-black/Non-Hispanic	20	21	22	23	24	25	26	27	28	30	32
4944	40	40	40	40	32	45	0	40	40	60	40	0	3.04	6.075	10.15	10.33333	12	7.275	7.275	15.67	24.35667	10.52167	9.84	19.875	1	6	9	13	0	3	2	8	23	6	15	7	Female	Non-black/Non-Hispanic	20	21	22	23	24	25	26	27	28	30	32
4949	0	0	0	0	0	0	0	0	0	0	0	0	NA	NA	NA	NA	NA	NA	NA	NA	NA	NA	NA	NA	NA	NA	NA	NA	NA	NA	NA	NA	NA	NA	NA	NA	Female	Non-black/Non-Hispanic	20	NA	NA	NA	NA	NA	NA	NA	NA	NA	NA
4952	36	55	40	40	40	40	40	30	20	8	40	40	7.25	7.5	8	10	10.25	11.07	11.07	11.7	13.5	14	25.5	27.5	1	4	3	3	4	6	6	6	6	0	7	7	Female	Non-black/Non-Hispanic	19	20	21	22	23	24	25	26	27	29	31
4956	0	0	0	0	0	0	0	40	0	60	0	55	NA	NA	7.505	NA	NA	NA	NA	12.35	NA	11.92	NA	20.98	NA	NA	7	NA	NA	NA	NA	7	NA	10	NA	8	Female	Non-black/Non-Hispanic	NA	NA	21	22	22	24	24	26	NA	29	NA
4959	37	0	40	0	40	0	30	20	25	0	0	0	6.99	7.4425	21.5	NA	11.36	15.56	65	35	75	24	NA	NA	0	1	1	NA	5	6	NA	NA	NA	NA	NA	NA	Female	Non-black/Non-Hispanic	18	19	20	21	22	23	24	25	26	28	30
4960	8	25	43	43	0	10	10	40	21	39	10	35	7	15.15333	5.425	14.875	12.17667	14	10	22	46.25	49.69	72.5	58.33333	1	NA	2	6	5	0	1	5	9	6	2	4	Female	Non-black/Non-Hispanic	23	24	25	26	27	28	29	30	31	33	35
4973	60	40	40	40	40	40	40	40	40	36	40	0	8.715	9.85	14.07	15.63	17.71	18.09	14.3	13.01	13.25	15.5	13.75833	22.81333	6	7	6	4	5	7	6	7	7	8	11	12	Female	Non-black/Non-Hispanic	23	24	25	26	27	28	29	30	31	33	35
4974	0	27	40	25	40	0	0	0	0	0	32	32	5.61	7.41	9.41	8.9375	10.04	11.43	NA	NA	25	15.25	17.25	11	6	NA	5	0	7	7	NA	NA	NA	0	0	2	Female	Non-black/Non-Hispanic	22	23	24	25	26	27	28	29	30	32	34
4977	0	0	0	0	40	0	0	0	0	40	40	0	6.5	8.92	9.5	8	11.35	11.25	NA	NA	12.5	12.125	11	11.75	NA	3	3	0	NA	4	NA	NA	0	NA	NA	4	Male	Non-black/Non-Hispanic	19	20	21	22	23	24	24	26	27	29	31
4981	0	0	0	42	0	0	32	0	35	0	0	0	NA	7.75	NA	7.75	NA	NA	7.993333	8.046667	16.61	NA	14	NA	NA	0	NA	4	NA	NA	0	0	NA	NA	0	NA	Male	Non-black/Non-Hispanic	NA	20	NA	22	NA	NA	25	26	27	NA	31
4986	15	54	35	0	40	52	55	12	46	60	60	40	10.25	6.898	1.575	NA	7.75	10.25	14.345	12.815	184	34.07	17.63	26.44	4	4	3	NA	0	0	2	NA	6	5	9	7	Male	Non-black/Non-Hispanic	22	23	24	NA	26	27	28	29	30	32	34
4988	0	0	0	10	0	0	25	0	30	30	0	0	NA	NA	NA	3.65	3.65	NA	2.63	3.67	5.5	4.385	4	NA	NA	NA	NA	0	NA	NA	0	0	0	0	3	NA	Female	Non-black/Non-Hispanic	23	24	25	26	27	28	29	30	31	33	35
4990	0	0	0	40	53	0	40	40	25	40	40	40	7.195	NA	NA	16.56	16.685	6.64	16.375	15.865	25.12	20.19	22.09	24.04	0	NA	NA	6	6	7	10	13	10	10	8	8	Female	Non-black/Non-Hispanic	21	23	NA	24	25	26	28	29	29	32	33
4993	25	41	53	54	40	35	49	25	48	25	40	40	9.7375	11.385	45.89	17.87	16.886	7.333333	15.33333	20.3125	10.875	10.125	12.5	15.865	0	5	4	7	2	8	3	3	4	2	0	4	Female	Non-black/Non-Hispanic	21	22	23	24	25	26	26	28	28	31	32
5004	0	20	0	0	0	0	0	0	0	0	0	0	10	9	NA	NA	NA	NA	NA	NA	NA	NA	NA	NA	0	0	NA	NA	NA	NA	NA	NA	NA	NA	NA	NA	Male	Non-black/Non-Hispanic	20	21	NA	NA	NA	NA	NA	NA	NA	NA	NA
5010	40	40	40	40	30	30	32	35	50	48	48	40	9.03	10.77	12.98	13.17	18.18	14.5	12.92	15.96667	12.53	16.92	16.33333	18.16667	5	6	6	6	6	6	6	10	7	7	6	18	Male	Non-black/Non-Hispanic	23	24	25	26	27	28	29	30	31	33	35
5013	42	20	37	40	40	20	40	40	35	45	40	40	9.23	9.365	8.69	8.5	10	11	11	10.71	11.25	14.66	16.3	18.5	0	0	0	3	1	0	3	5	4	5	5	4	Male	Non-black/Non-Hispanic	21	22	23	24	25	26	26	28	29	31	33
5018	0	0	0	0	0	40	40	53	48	0	37	30	7.5	8.75	9	11	11.5	10	11	10.5	11	11.16667	13	17	NA	NA	0	1	NA	1	1	0	0	1	2	1	Female	Non-black/Non-Hispanic	19	20	21	22	23	24	24	26	26	29	31
5029	40	40	40	40	40	40	40	35	40	40	46	40	12.06	13.26	14.21	14.97	15.64	15.34	15.64	15.96	15.96	16.52	16.85	17.95	2	3	3	4	4	1	5	5	4	4	5	3	Male	Non-black/Non-Hispanic	20	21	22	23	24	25	26	28	28	31	32
5030	0	0	0	7	60	0	40	0	12	40	40	56	6.075	1.85	8.875	6.68	7.62	9.95	7.5	8.298	8.833333	10.775	14.75	13.5	0	0	0	0	7	7	0	1	1	4	6	7	Male	Non-black/Non-Hispanic	20	21	22	23	24	25	26	27	28	30	32
5036	0	50	40	84	19	70	50	48	10	0	0	0	NA	1.935	12.21	8.93	0.05	3.85	9.23	9.69	NA	NA	NA	NA	NA	0	0	0	1	0	1	1	1	NA	NA	NA	Male	Non-black/Non-Hispanic	NA	24	25	26	27	28	29	30	31	NA	NA
5038	0	0	0	0	40	13	40	0	32	40	40	40	8	9.7	9	NA	9.25	6.86	8.25	9	8.25	8.25	10.725	16	NA	0	0	NA	3	2	0	2	0	0	5	7	Male	Non-black/Non-Hispanic	22	23	24	NA	26	27	28	29	30	33	34
5039	0	28	0	0	0	0	0	0	0	0	0	0	NA	7	6.75	NA	NA	NA	8	0	8.5	10	7.825	10	NA	NA	NA	NA	NA	NA	NA	0	0	NA	NA	7	Female	Non-black/Non-Hispanic	21	22	23	24	24	26	26	28	29	31	33
5043	27	0	0	0	40	40	20	45	45	20	0	0	2002.06	4.516667	9.38	NA	17.3	15	20.75	35.205	30.465	23.26	NA	111.11	0	2	NA	NA	1	0	2	1	1	1	NA	NA	Female	Hispanic	19	20	21	22	23	24	25	26	27	29	NA
5044	0	0	0	25	0	0	0	0	10	32	40	40	7.15	NA	NA	7.5	7.175	5.65	NA	NA	6.5	12	10.075	23.135	1	NA	NA	2	0	1	NA	NA	NA	0	2	9	Male	Non-black/Non-Hispanic	22	NA	25	25	26	28	28	29	30	32	34
5051	0	0	0	0	0	20	0	36	34	15	0	6	NA	NA	NA	NA	NA	8	8.25	10.056	11.59667	6.443333	20	6.59	NA	NA	NA	NA	NA	0	4	1	2	0	NA	1	Female	Non-black/Non-Hispanic	22	23	24	25	26	27	28	29	30	32	34
5055	0	0	2	5	6	0	0	4	2	0	0	0	NA	20	35	8.915	4.155	2.25	10	NA	0	3.75	NA	2.33	NA	0	NA	0	0	0	0	0	0	0	NA	NA	Male	Non-black/Non-Hispanic	20	21	22	23	24	25	26	27	28	30	32
5057	36	30	0	0	40	0	40	80	78	47	42	40	6.6275	9.25	7.5	1.975	12.625	7.5	7.683333	8.483333	20.68333	20.88333	17.85	24	0	1	0	0	4	3	1	NA	NA	6	6	9	Female	Black	21	22	23	24	25	25	26	27	28	31	33
5071	40	40	40	0	0	0	40	50	0	0	0	0	5.875	12.4	35	NA	NA	NA	18.5	25.5	NA	NA	NA	NA	NA	4	4	NA	NA	NA	7	8	NA	NA	NA	NA	Male	Non-black/Non-Hispanic	21	22	23	NA	NA	NA	27	28	NA	NA	NA
5079	0	0	0	0	0	0	20	0	0	0	0	0	NA	NA	4.043333	NA	11.25	7.5	7.25	7.25	NA	NA	NA	NA	NA	NA	6	NA	0	NA	NA	2	NA	NA	NA	NA	Female	Non-black/Non-Hispanic	NA	NA	25	NA	27	28	29	30	NA	NA	35
5081	0	40	0	0	0	0	40	40	40	40	40	40	8	8	NA	10.25	NA	NA	21.575	14.75	12	12.5	16	18	0	NA	NA	0	NA	NA	13	1	0	0	0	NA	Male	Non-black/Non-Hispanic	20	21	NA	23	NA	NA	26	27	28	30	32
5089	0	0	0	0	40	0	0	12	20	0	0	12	6.5	4	NA	NA	7	7.5	NA	8.5	8	7.5	NA	9	0	NA	NA	NA	NA	3	NA	2	2	NA	NA	2	Female	Non-black/Non-Hispanic	19	20	21	NA	23	24	25	26	27	29	31
5092	25	25	0	0	72	0	50	30	23	0	0	0	6.75	7.125	7	NA	19.44	NA	10	12.25	12	8.7	9.833333	12.475	NA	0	3	NA	0	NA	0	2	1	0	1	3	Female	Non-black/Non-Hispanic	23	24	25	NA	27	NA	29	30	31	33	35
5100	40	0	0	0	0	0	0	0	0	0	0	0	8.5	12.335	NA	NA	NA	NA	NA	NA	NA	NA	19.75	NA	0	0	NA	NA	NA	NA	NA	NA	NA	NA	5	NA	Male	Non-black/Non-Hispanic	21	22	NA	24	NA	NA	NA	28	NA	31	33
5102	69	57	70	0	0	0	0	0	0	40	35	0	25.0625	10.7	10.64667	NA	NA	NA	NA	NA	NA	12.0625	12	13.66667	7	7	10	NA	NA	NA	NA	NA	NA	3	0	NA	Male	Hispanic	23	24	25	NA	NA	NA	NA	NA	NA	34	35
5104	0	25	30	20	30	0	0	0	40	16	0	0	5.75	6	5.85	6.1	6.4	5.6	7.25	NA	8	9	10.5	NA	0	0	0	1	1	1	NA	NA	NA	NA	NA	NA	Female	Non-black/Non-Hispanic	19	20	21	22	23	24	25	26	27	30	31
5108	40	40	40	40	40	40	40	40	40	45	40	40	10	12	12	13	13	13	15	12.5	12	15	15	15	0	0	1	0	2	0	0	0	0	0	2	2	Male	Non-black/Non-Hispanic	21	22	23	24	25	26	27	28	29	31	33
5113	0	0	0	40	0	27	18	50	16	0	0	40	7.5	5.5	6.5	6.625	8	7.9025	2.78	5.19	7.375	12.5	7.5	14.25	0	NA	NA	NA	NA	0	0	0	0	0	0	5	Female	Non-black/Non-Hispanic	19	20	21	22	23	24	25	26	27	29	31
5119	0	48	0	0	0	0	0	0	0	0	0	0	NA	9	NA	NA	NA	NA	NA	NA	NA	NA	NA	NA	NA	7	NA	NA	NA	NA	NA	NA	NA	NA	NA	NA	Male	Non-black/Non-Hispanic	NA	20	NA	NA	NA	NA	NA	NA	NA	NA	NA
5131	0	0	40	40	40	0	0	57	57	36	36	40	9.266667	7	9.335	12	11.05	13.95	NA	22.75	23.75	23.25	35	40	1	1	6	2	6	5	NA	7	7	7	8	7	Female	Non-black/Non-Hispanic	20	21	22	23	24	25	26	27	28	30	32
5140	35	45	40	40	50	50	50	55	50	50	10	60	8.2	8.566667	8.75	10	9.475	12.5	15.07	10.91	16.2	15	90	17.5	4	4	10	6	6	NA	NA	NA	NA	NA	NA	NA	Female	Hispanic	19	20	21	22	23	24	25	26	27	29	31
5147	0	10	20	0	0	0	0	0	0	0	0	0	5.825	7.75	7.5	NA	NA	NA	NA	NA	NA	NA	NA	NA	1	2	1	NA	NA	NA	NA	NA	NA	NA	NA	NA	Male	Non-black/Non-Hispanic	20	21	22	NA	NA	NA	NA	NA	NA	NA	NA
5149	30	0	0	40	0	10	0	0	0	0	0	0	13.33	5	NA	15	8	10	NA	10	NA	NA	NA	NA	NA	NA	NA	NA	NA	NA	NA	NA	NA	NA	NA	NA	Female	Non-black/Non-Hispanic	22	23	24	25	26	27	NA	29	NA	NA	NA
5153	10	15	60	35	35	26	28	0	40	40	43	95	6.15	6.066667	6.25	6.333333	8.125	10.35	11.85	12.25	12.5	13	9.666667	10.16667	1	3	2	3	2	1	1	2	6	7	5	12	Male	Black	20	22	23	23	25	26	27	28	29	31	32
5157	40	0	40	40	40	40	0	0	40	40	40	50	7.5	6.45	10	9.166667	11.5	21.125	11	16.5	15	19	26.5	26.67	9	7	0	0	0	2	0	1	1	0	3	NA	Male	Non-black/Non-Hispanic	22	23	24	25	26	27	28	29	29	32	34
5162	20	24	20	0	20	35	40	45	40	40	40	45	6.7	6.25	5.25	5.5	7.925	9.375	11.46667	19.66	16.83	33.97667	34.485	40	2	2	7	5	2	5	8	8	7	15	16	9	Male	Non-black/Non-Hispanic	21	22	23	24	25	26	27	28	29	31	33
5167	0	0	0	40	40	0	0	0	0	18	33	40	NA	NA	NA	5.8	5.15	5.575	8	NA	NA	8.825	9.585	9.323333	NA	NA	NA	1	0	1	1	NA	NA	5	0	9	Female	Non-black/Non-Hispanic	20	21	22	22	24	25	26	27	27	30	32
5172	45	40	40	40	40	40	50	110	60	38	50	0	4.44	9.275	14.375	15.5	18	21.92	21	15.45	24.81	21	19.23	NA	0	4	8	6	5	7	7	7	6	11	6	6	Male	Non-black/Non-Hispanic	22	23	24	25	26	27	28	29	30	32	34
5173	2	55	40	0	0	0	0	0	0	0	35	34	17.33333	2.555	1.175	NA	50	NA	NA	NA	NA	NA	4.275	10.15	1	0	NA	NA	NA	NA	NA	NA	NA	NA	NA	6	Female	Non-black/Non-Hispanic	20	21	22	23	24	25	26	27	28	30	32
5177	32	40	35	34	40	28	2	30	40	20	40	0	5.7	6.35	7.1	7.4	8.1625	7.566667	17.83333	7.33	5.5	8.5	10.92	15.38	1	4	5	0	3	6	0	0	0	1	1	3	Female	Hispanic	21	23	24	24	26	27	27	28	29	32	33
5197	6	30	40	42	40	45	42	50	50	45	45	42	10	9.25	15	15.45	17.98	16.67	18.01	15.19	16.92	20.73	27.78	29.76	1	1	3	5	7	6	7	6	6	7	7	7	Male	Non-black/Non-Hispanic	22	23	24	25	26	26	27	28	29	31	34
5200	0	0	0	0	0	0	0	0	0	0	0	0	NA	NA	NA	NA	NA	NA	NA	NA	NA	NA	NA	NA	NA	NA	NA	NA	NA	NA	NA	NA	NA	NA	NA	NA	Female	Non-black/Non-Hispanic	19	20	21	22	23	24	25	26	27	29	NA
5237	63	30	25	45	42	33	30	18	34	25	20	50	8.791667	8.75	8.75	8.75	20.915	11.08	6.606667	13.61	25.2	14.33333	NA	28.89	4	1	1	1	4	2	3	3	1	0	0	5	Female	Non-black/Non-Hispanic	22	23	24	25	26	27	28	29	30	32	34
5240	0	0	20	60	35	35	40	15	40	0	0	0	NA	9.7	7	8.666667	7.75	8	9.25	9.75	9.75	NA	NA	NA	NA	NA	0	0	0	0	4	0	3	NA	NA	NA	Male	Hispanic	NA	24	25	26	27	28	29	30	31	33	NA
5241	0	35	25	40	40	0	30	40	30	35	35	30	8.5	6.533333	7	7.5	8.15	8.1	9.5	10	8.933333	10.98	11.94	11.34	3	0	0	0	4	3	0	2	5	3	5	3	Female	Non-black/Non-Hispanic	20	21	22	23	24	25	26	27	28	30	32
5243	30	40	35	36	40	0	0	33	0	5	0	0	7.035	8.06	8.06	8.26	8.04	6.975	6.15	3.52	3.65	8.49	NA	NA	4	6	6	3	5	0	NA	0	0	0	NA	NA	Female	Non-black/Non-Hispanic	20	21	22	23	24	25	26	27	28	30	32
5256	0	0	0	35	40	0	0	0	0	20	45	0	6.45	5.3	NA	5.15	7.415	10.01	NA	6.25	7.5	8.125	8.43	NA	0	3	NA	0	7	7	NA	NA	NA	NA	10	NA	Female	Non-black/Non-Hispanic	19	20	21	22	23	24	25	26	27	29	31
5263	0	0	0	40	0	0	0	0	8	0	0	0	9.25	NA	NA	12.05	9.75	NA	NA	NA	5	NA	NA	NA	0	NA	NA	0	1	NA	NA	NA	NA	NA	NA	NA	Female	Non-black/Non-Hispanic	19	20	21	22	23	24	25	26	27	29	31
5264	20	15	0	0	0	0	5	6	0	20	8	0	8.5	8	8	NA	NA	NA	300	13.46	10.25	10	10	13	0	2	0	NA	NA	NA	NA	0	1	NA	2	NA	Female	Non-black/Non-Hispanic	23	24	25	26	27	28	29	30	31	33	35
5265	0	40	40	40	40	40	40	40	40	40	40	41	NA	7.875	9.2	9.66	15	16.02	16.04	16.32	16.9	17.52	19.02	19.96	NA	0	6	6	6	6	5	5	5	4	6	11	Female	Non-black/Non-Hispanic	22	23	24	25	26	27	28	29	30	32	34
5266	40	40	30	35	30	30	40	40	40	40	40	40	7.345	10	6.67	5.71	10.835	13.33	12.5	14.25	12.5	10	19.23	12.5	0	NA	NA	NA	NA	NA	NA	NA	NA	NA	NA	NA	Male	Non-black/Non-Hispanic	19	20	21	22	23	24	25	26	27	29	31
5277	0	20	0	25	40	40	60	40	40	0	0	70	6.5	10	10.66	10.5	13.875	19.755	20.5	22	31.68	19.41	27.25	26.86	NA	NA	1	0	4	6	4	9	6	4	5	9	Male	Non-black/Non-Hispanic	20	22	22	23	24	25	26	28	28	31	32
5282	40	40	40	40	40	40	44	40	40	59	40	40	7.5	9	10	11	11.5	11.85	6.665	6.04	12.32	11.13	11.39	15.2	1	2	2	3	3	3	3	2	4	8	7	4	Male	Non-black/Non-Hispanic	19	20	21	22	23	24	25	26	27	29	31
5283	30	52	45	65	60	60	60	70	60	0	0	0	15.17	6.63	14.8	16.375	16.25	15	18.33	21.43	15.655	NA	NA	NA	7	4	6	8	5	2	2	3	2	NA	NA	NA	Male	Non-black/Non-Hispanic	21	22	23	24	25	26	27	28	29	NA	NA
5284	0	0	0	40	60	50	0	0	0	0	45	0	NA	16.75	10.89	21.5	11.83333	30	15	20	NA	NA	17.46667	NA	NA	NA	NA	NA	NA	NA	NA	NA	NA	NA	NA	NA	Male	Non-black/Non-Hispanic	23	25	26	26	27	28	29	31	32	NA	36
5286	0	10	40	0	0	0	0	30	0	0	0	0	40	10	9.125	15.665	31.56	NA	NA	8	8.5	NA	13.89	NA	1	1	0	3	NA	NA	NA	NA	0	NA	0	NA	Male	Non-black/Non-Hispanic	21	22	23	24	25	26	27	28	29	NA	33
5289	32	12	5	20	40	40	40	55	20	21	35	50	7.65	7.21	7.35	6.55	8.056667	10.35	10.35	41.04333	18.46333	12.8725	11.54	35.48	4	13	3	4	8	9	9	10	0	0	0	1	Female	Non-black/Non-Hispanic	19	20	21	22	23	24	25	26	27	29	31
5292	30	0	40	40	40	45	40	0	0	0	0	40	6.916667	5.6025	9	10.25	15.38	20	13.94	NA	NA	NA	NA	14.95667	0	0	3	4	5	4	1	NA	NA	NA	NA	16	Male	Non-black/Non-Hispanic	20	21	22	23	24	25	26	NA	NA	NA	NA
5294	40	30	40	40	35	1	0	0	10	0	0	25	7.8	7	5.8	5.35	5.35	13	5.85	7.25	0	8.445	NA	8.5	0	3	1	0	0	0	NA	0	NA	NA	NA	NA	Female	Non-black/Non-Hispanic	20	21	22	23	24	25	26	27	28	30	32
5300	35	40	40	1	0	0	0	0	0	0	0	0	11.645	10.38667	16	12.5	15	NA	17.5	NA	NA	NA	NA	NA	0	14	5	5	NA	NA	0	NA	NA	NA	NA	NA	Female	Non-black/Non-Hispanic	22	24	24	25	26	27	28	29	30	33	34
5301	0	40	37	0	40	22	20	32	40	0	41	40	7.875	9.75	9.166667	8.75	7.5	10.75	11.5	12.01333	14.125	14.475	11	16	0	4	10	0	0	1	1	0	7	8	0	2	Male	Non-black/Non-Hispanic	19	20	21	22	23	24	25	26	27	29	31
5302	6	40	40	44	42	40	40	33	32	32	25	30	11.29	11.8	11.99	12.1875	14.79	22.76333	13.26	13.99	14.3	14.61	8.333333	11.5	8	8	6	8	8	8	5	9	6	7	5	5	Female	Non-black/Non-Hispanic	21	22	23	24	24	26	26	27	28	31	33
5303	40	38	40	40	40	0	32	24	24	40	36	32	6.6	8.71	9.49	8.04	11	6.79	9.11	9.47	9.8	10.04	10.67	7.27	10	7	8	6	9	7	7	7	6	7	13	6	Female	Hispanic	22	23	24	25	26	27	28	29	30	32	34
5310	38	45	50	55	0	15	16	8	40	35	35	40	10	10.67	13	10.49	10	6.703333	10.625	NA	6.583333	5.42	10.99	10.47	5	4	4	5	0	NA	0	0	1	5	4	5	Female	Hispanic	23	24	25	26	27	28	29	30	31	33	35
5315	2	40	0	0	32	30	40	30	25	10	5	10	7.736	6.563333	NA	NA	7.333333	12.46	125	23.26	11.16	96.15	50	69.77	0	0	NA	NA	7	2	5	2	2	2	4	7	Female	Non-black/Non-Hispanic	19	20	NA	NA	23	24	25	26	27	29	31
5317	0	0	0	0	0	0	0	0	0	40	0	40	NA	NA	NA	NA	NA	NA	NA	NA	NA	13.5	NA	24.04	NA	NA	NA	NA	NA	NA	NA	NA	NA	5	NA	5	Female	Non-black/Non-Hispanic	NA	NA	NA	NA	NA	NA	NA	NA	NA	31	NA
5318	38	0	40	40	40	0	42	0	10	0	0	0	7.25	7.375	7.18	11.66	10.125	7.535	8.775	9.8	7.6	6.553333	NA	NA	0	NA	9	7	6	5	0	5	1	2	NA	NA	Female	Hispanic	19	20	22	22	23	24	25	26	27	30	NA
5324	0	35	40	22	22	0	0	0	0	0	13	16	2.07	5.716667	7	11.455	8.25	87.9	9.55	NA	9.265	8.225	9.375	26.625	NA	6	7	6	NA	0	7	NA	NA	4	0	7	Female	Non-black/Non-Hispanic	21	22	23	24	25	26	27	29	29	31	33
5326	0	0	0	0	40	0	0	0	0	0	25	10	NA	NA	NA	7.5	6.75	7	NA	NA	NA	NA	8	10.5	NA	NA	NA	1	0	NA	NA	NA	NA	NA	0	NA	Female	Non-black/Non-Hispanic	19	20	21	22	23	24	25	26	27	29	31
5328	0	0	0	0	0	0	0	0	0	0	0	0	NA	NA	NA	6	6.5	NA	NA	NA	NA	NA	NA	NA	NA	NA	NA	NA	NA	NA	NA	NA	NA	NA	NA	NA	Female	Non-black/Non-Hispanic	19	21	22	23	24	24	25	26	27	29	31
5330	60	45	50	45	53	25	0	25	45	0	40	0	9.3125	5.825	10	11	15.5	11.3	23.33	10.25	9	NA	20.83	NA	1	1	0	0	4	1	0	6	5	NA	8	NA	Male	Non-black/Non-Hispanic	19	20	21	22	23	24	25	26	27	NA	32
5343	12	16	25	8	40	0	0	0	0	0	36	40	6.25	6.5	7	6.966667	6.98	6.98	NA	NA	4	NA	22.84	17.38	0	0	0	8	3	2	NA	NA	NA	NA	8	7	Female	Non-black/Non-Hispanic	19	20	21	22	23	24	25	26	27	29	31
5344	0	0	0	0	0	0	0	0	0	0	0	0	NA	NA	NA	NA	NA	NA	NA	NA	NA	NA	NA	NA	NA	NA	NA	NA	NA	NA	NA	NA	NA	NA	NA	NA	Female	Non-black/Non-Hispanic	NA	NA	NA	NA	NA	NA	NA	NA	NA	NA	NA
5345	20	0	40	0	0	0	20	50	10	55	50	48	18.6	18.6	13.64	16	21	NA	23.26	12.5	25	21.875	40.02	50.08	2	0	0	2	1	NA	2	0	1	0	8	8	Male	Non-black/Non-Hispanic	23	24	25	26	27	28	29	30	31	33	35
5347	9	0	50	55	60	55	50	50	40	60	55	50	8	10	13.08	12.5	9.69	14.69	11.21	9.04	10.82	17.27	28.57	29.62	1	1	4	3	6	3	4	2	1	6	6	5	Male	Non-black/Non-Hispanic	20	22	22	23	24	25	26	27	28	31	32
5349	0	40	40	32	50	0	40	0	38	45	40	58	7.65	7.07	7.75	8.325	8.916667	9.5	8.275	9.55	12.765	10.665	11.5	14.27	3	2	3	4	8	3	0	NA	0	0	1	3	Male	Non-black/Non-Hispanic	21	22	23	24	25	26	27	28	29	31	33
5350	45	40	50	40	40	40	36	65	50	36	36	40	8.62	8.49	11.265	11.175	16.56	15.61	15.16	11.52	18.575	19.61	18.26	17.5	3	8	5	7	9	9	9	8	6	6	7	12	Male	Non-black/Non-Hispanic	20	21	22	23	24	25	26	27	28	30	32
5355	0	16	66	40	40	40	40	40	40	50	40	50	8.67	9.1	7.99	9.642	11.2	23.99	26.67	27.52	28.37	25.345	31.66	40.51	0	1	0	1	4	9	3	3	2	2	3	1	Male	Non-black/Non-Hispanic	23	24	25	26	27	28	28	30	30	33	35
5357	50	40	13	30	40	40	40	40	40	40	40	0	9.1875	8	7.9	11.19333	25	23.26	43.27	48.08	15.615	37.5	86.54	NA	1	1	0	0	NA	NA	NA	NA	1	NA	NA	NA	Male	Non-black/Non-Hispanic	21	22	23	24	25	26	27	28	29	31	33
5361	13	48	10	15	36	0	24	40	16	0	0	0	9.56	5.683333	5.775	6.583333	7	7.25	16.53	18.915	20.625	NA	NA	NA	0	1	1	1	1	0	0	3	4	NA	NA	NA	Female	Non-black/Non-Hispanic	19	20	21	22	23	24	25	26	27	NA	NA
5363	40	40	57	55	55	0	0	65	70	48	50	45	8	11	15.34333	18.05333	14.355	17.6	NA	14.31	13.19	23.61	19.665	21.56333	6	6	5	6	8	NA	NA	NA	NA	6	14	7	Male	Non-black/Non-Hispanic	23	24	25	26	28	28	29	30	31	33	35
5364	5	0	6	22	0	0	0	0	0	0	0	0	20	8.75	6.3	5.775	4.96	NA	NA	NA	NA	NA	NA	NA	0	0	NA	1	1	NA	NA	NA	NA	NA	NA	NA	Male	Non-black/Non-Hispanic	23	24	25	26	27	28	29	30	31	33	35
5366	33	35	55	60	60	0	40	40	72	40	40	35	7.816667	5.493333	8.875	9.5	10.375	10.5	18	20	23	27.5	30	30.285	3	1	3	3	3	0	3	4	2	4	6	6	Male	Non-black/Non-Hispanic	19	20	21	22	23	24	25	26	27	29	31
5368	15	15	20	20	15	15	15	0	35	34	0	0	5.25	5.47	5.63	5.615	5.85	6.15	7.25	3.805	8.375	9.625	12.9	NA	1	3	2	3	3	3	0	1	0	6	5	NA	Male	Non-black/Non-Hispanic	23	24	25	26	27	28	29	30	31	33	35
5372	40	40	40	40	24	24	20	0	16	40	40	0	7.22	8.48	6.805	9.58	10.22	10.98	12.795	11.21	10	10	10.25	NA	8	5	7	8	8	8	9	9	1	2	2	NA	Female	Non-black/Non-Hispanic	22	23	24	25	26	27	28	29	30	32	34
5381	15	8	8	40	40	40	40	40	46	40	40	45	5.875	6.1	6.35	9.555	15.53	17.64	19.19	19.19	19.72	23.26	25.58	22.22	0	0	0	0	5	6	5	6	6	6	4	5	Female	Non-black/Non-Hispanic	19	20	21	22	24	24	25	26	27	30	31
5393	0	0	0	0	0	0	0	0	0	0	0	0	NA	NA	NA	NA	NA	NA	NA	NA	NA	NA	NA	NA	NA	NA	NA	NA	NA	NA	NA	NA	NA	NA	NA	NA	Male	Non-black/Non-Hispanic	22	23	24	25	26	26	28	29	29	32	34
5397	0	40	40	40	40	35	40	40	40	40	32	40	8	8.2	8.5	8.366667	8.6	7.05	8	8	8	8	10	11.5	NA	0	1	1	0	0	1	0	2	2	1	3	Female	Hispanic	21	22	23	24	25	26	27	28	29	31	33
5399	50	48	40	40	20	0	0	0	0	0	1	50	21.76	22.53	8.015	8.43	6.68	5.25	12.5	NA	NA	NA	0	7.29	0	5	4	5	4	0	NA	NA	NA	NA	NA	NA	Female	Non-black/Non-Hispanic	23	24	25	26	27	28	29	30	31	33	35
5404	0	34	0	0	0	0	55	53	52	40	40	40	NA	7.5	NA	8	NA	NA	4.69	5.19	6.065	10.95333	20	33.17	NA	NA	NA	NA	NA	NA	5	5	6	11	6	7	Female	Non-black/Non-Hispanic	NA	21	NA	23	24	25	26	27	28	30	32
5405	29	37	38	40	40	42	32	34	35	30	30	0	7.075	7.075	12	13.5	13.5	14.5	15	15	16	41.67	45	NA	1	0	0	0	1	1	3	1	3	3	5	4	Female	Non-black/Non-Hispanic	22	23	24	25	26	27	28	29	30	32	34
5409	0	0	40	40	40	40	40	0	40	40	80	40	7.25	NA	14.38	11	11	13.25	14	15.83333	13	26.7	30.365	21.36667	0	NA	2	0	4	3	10	7	5	11	3	3	Male	Non-black/Non-Hispanic	21	22	22	23	24	26	26	28	28	31	32
5412	28	20	25	30	40	50	55	55	0	0	0	0	7.166667	8.68	9.26	9.38	13.43	16.96	15.42	17.48	NA	NA	NA	42.31	2	4	6	6	8	8	9	9	NA	NA	NA	9	Female	Non-black/Non-Hispanic	21	22	23	24	25	26	27	28	NA	NA	NA
5414	0	0	0	0	0	0	0	0	0	0	0	0	NA	NA	NA	NA	NA	NA	NA	NA	NA	NA	NA	NA	NA	NA	NA	NA	NA	NA	NA	NA	NA	NA	NA	NA	Female	Non-black/Non-Hispanic	22	23	24	25	26	27	NA	NA	NA	NA	NA
5415	48	45	43	40	40	40	50	40	80	80	70	0	9	8.916667	10.75	11.25	14.46	14.27	20.66667	26.5	14.42	24.52	28	33.33	5	2	5	6	6	13	7	3	7	9	7	6	Male	Non-black/Non-Hispanic	20	21	22	23	24	25	26	27	28	30	32
5418	30	27	55	50	20	25	40	40	40	30	30	0	5.583333	7.5	7.5	7.6	7.75	5.75	10.375	15	15	7.916667	21.79	6.75	0	5	0	0	1	0	3	4	5	4	NA	NA	Female	Non-black/Non-Hispanic	22	23	24	25	26	27	28	29	30	32	35
5421	40	40	40	40	40	40	40	40	40	0	0	0	7.956667	10.34	10.58	10.9	15.5	15.91	15.5	15.98	16.7	16.75	NA	NA	1	14	8	6	8	7	7	8	8	6	NA	NA	Female	Non-black/Non-Hispanic	21	22	23	24	25	26	27	28	29	31	33
5423	50	55	40	40	0	40	32	40	40	40	40	0	28.875	19.0825	15.88	19.78	NA	21.56	23.96	23.63	25.66	27.85	34.26	38	4	8	3	4	NA	7	10	9	8	7	6	8	Male	Hispanic	22	23	24	25	NA	27	28	29	30	32	34
5424	0	0	0	0	20	0	0	0	30	0	0	0	7.75	NA	NA	NA	6.85	7	NA	10	15	7.925	13	NA	0	NA	NA	NA	1	1	NA	0	NA	0	NA	NA	Female	Hispanic	19	NA	22	23	24	25	26	27	28	29	32
5425	40	38	38	38	40	40	38	40	38	38	37	38	11	11	12.15	12.4	13	13.75	13.75	14.03	15.59	17	19.47	19.65	8	7	9	7	8	5	6	10	8	8	9	8	Female	Non-black/Non-Hispanic	22	23	24	26	26	27	28	29	30	32	34
5426	40	52	40	0	0	78	40	40	62	110	52	40	6.166667	9.166667	11.1	NA	11.6	8.833333	10.25	16.85	18.75	17.83	17.5	26.61	2	1	3	NA	2	0	7	10	8	9	6	11	Male	Non-black/Non-Hispanic	19	20	21	NA	23	24	25	26	26	29	31
5437	16	25	30	26	40	40	40	40	40	40	44	40	8.89	13.16	12.65	14.31	11.46	14.195	22.3	23.12	23.9	24.45	29	35.02	NA	7	7	7	12	9	5	5	5	11	7	6	Male	Non-black/Non-Hispanic	19	20	21	22	23	24	25	26	27	29	31
5442	35	45	18	15	46	35	52	40	36	36	36	36	7.35	7.815	4.125	9.25	20.12	22.7	30.75	30	32	42	45	55	1	9	9	6	5	6	14	20	20	6	5	7	Male	Non-black/Non-Hispanic	18	20	21	22	22	23	25	25	26	29	31
5450	45	40	40	45	45	45	45	45	45	40	45	45	11.5	11.5	12.5	11.56	14	12.82	12.78	12.78	12.78	14.38	15	16	3	2	2	1	2	2	3	2	3	3	3	4	Male	Non-black/Non-Hispanic	22	23	24	25	26	27	28	29	30	32	34
5451	39	38	40	38	40	0	16	24	24	25	34	40	8.25	10.05	13.85	15.85	16.14	17.67	8.95	8.95	9.37	9.55	10	12.69	NA	10	7	6	9	10	0	2	3	8	5	8	Female	Non-black/Non-Hispanic	23	24	25	26	27	28	29	30	31	33	35
5458	40	15	0	40	40	0	0	0	40	40	40	40	5.25	2.625	8.625	10.22	10	13.33	15	15	22.75	13.5	16	22	NA	0	NA	2	6	0	NA	0	6	7	4	5	Male	Non-black/Non-Hispanic	19	20	21	22	23	24	25	26	27	29	31
5460	0	30	0	0	50	80	15	26	38	25	33	28	6.9	6.5	6	NA	4	1.45	5	2	5	6.292	8.625	11.585	0	2	1	NA	NA	NA	NA	NA	NA	NA	2	2	Female	Non-black/Non-Hispanic	20	21	22	23	24	25	26	27	28	30	32
5461	48	40	40	40	20	40	40	30	0	62	40	60	7.75	6.075	6.5375	7	8.666667	9	9.25	9.25	10.66667	8.666667	9.5	15.75	0	4	4	3	4	0	0	0	0	NA	4	7	Male	Hispanic	21	22	23	24	25	26	26	28	29	31	33
5464	0	0	65	70	45	60	0	0	0	0	0	0	11.75	NA	21	12.33333	16.555	6.67	NA	NA	NA	NA	NA	NA	NA	0	5	3	3	1	NA	NA	NA	NA	NA	NA	Male	Non-black/Non-Hispanic	22	23	24	25	26	27	NA	NA	NA	NA	NA
5469	40	0	0	0	0	0	0	0	0	0	0	0	0	0	NA	NA	NA	NA	NA	NA	NA	NA	NA	NA	5	1	NA	NA	NA	NA	NA	NA	NA	NA	NA	NA	Female	Non-black/Non-Hispanic	21	22	23	24	25	26	27	28	29	31	33
5473	40	0	15	70	85	80	60	60	70	77	50	60	14	14	9.25	5.62	6.09	13.29	5.325	8.75	7.145	9.676667	12.252	15.705	6	4	5	3	3	3	2	NA	1	3	3	2	Female	Non-black/Non-Hispanic	22	23	24	25	26	27	28	29	30	32	34
5479	0	40	38	40	0	0	36	12	40	36	0	40	9.5	13.51	13.85	13.4	14	11.65	18	20	22	25	25	19.22	2	10	9	16	6	NA	1	1	6	5	2	8	Female	Non-black/Non-Hispanic	23	24	25	26	27	28	28	30	31	33	35
5480	18	0	30	30	20	17	15	36	36	36	24	24	6	5.575	7.5	9	6.376667	2.13	2.13	10.84	20.5	22.58	22.28	28.34	1	0	2	1	2	3	2	9	8	6	6	7	Female	Non-black/Non-Hispanic	19	20	21	22	23	24	25	26	27	29	31
5486	40	0	0	30	40	0	40	60	60	0	0	0	10	NA	17.95	7.9625	13.5	NA	21.375	8.33	9.17	NA	NA	NA	1	NA	1	0	0	NA	5	NA	NA	NA	NA	NA	Male	Non-black/Non-Hispanic	19	NA	21	22	23	NA	25	26	27	NA	NA
5490	0	0	8	0	24	0	40	40	40	36	48	36	5.25	NA	13.375	NA	10.715	17.5	8.925	17.85	18.75	25.72	29.22667	30.785	1	NA	6	NA	2	2	5	8	6	7	7	10	Female	Non-black/Non-Hispanic	19	20	21	22	23	24	25	26	27	29	31
5504	36	24	40	40	40	40	16	8	40	40	40	40	8.94	11.15	11.33	11.99	12.89	13.85	13.46	12.6	13.35	15.14	16.8	17.22	7	8	6	7	8	6	8	5	7	5	5	7	Female	Non-black/Non-Hispanic	19	20	21	22	23	24	25	26	27	29	31
5506	41	72	60	65	55	55	55	55	40	15	40	40	8.366667	8.5	8.81	8.513333	9.14	9.725	10	10.1	10.9	11.15	10.05	10.8	7	7	9	6	7	8	5	6	8	8	4	6	Female	Non-black/Non-Hispanic	23	24	25	26	27	28	29	30	31	33	35
5512	0	40	32	55	8	6	20	0	13	20	12	15	7.25	10.05	9.28	8.433333	14.97	62.5	7.94	7.715	22.395	31.25	60	49.33	NA	8	9	1	0	0	0	2	1	0	1	3	Male	Non-black/Non-Hispanic	23	24	25	26	27	28	29	30	31	33	35
5528	37	40	40	40	40	45	50	45	50	50	55	45	8.996667	9.713333	11.65	13.94	13.46	13.25	16	17.95	15.38	15.38	15.03	22.22	2	1	9	6	7	6	6	6	6	6	6	6	Female	Non-black/Non-Hispanic	23	24	25	26	27	28	29	30	31	33	35
5536	0	0	30	20	40	40	50	40	40	40	46	41	7	NA	4.666667	7.11	11.25	23.5	19.66667	20	14.53	133.99	12.645	112.5	0	NA	0	2	3	2	2	5	5	11	5	7	Male	Hispanic	21	22	23	24	25	26	27	28	29	31	33
5540	30	25	10	0	40	40	40	40	40	40	40	40	7.35	8.625	6.5	6	8.125	10.125	11.13	11.36	13.33	13.43	14	14	0	0	0	0	NA	12	6	6	5	7	8	9	Female	Non-black/Non-Hispanic	20	20	21	22	23	24	25	26	27	30	31
5555	0	0	0	0	0	0	0	0	0	0	0	0	NA	NA	NA	NA	NA	NA	NA	NA	NA	NA	NA	NA	NA	NA	NA	NA	NA	NA	NA	NA	NA	NA	NA	NA	Male	Non-black/Non-Hispanic	23	24	25	26	27	28	29	30	NA	NA	NA
5562	30	44	15	38	40	40	40	40	40	40	43	48	7.25	7.313333	8.31	10.25	11.15667	13.27	12.885	14.51	14.71	16.47	14.93	16.775	3	2	9	6	10	5	6	5	5	4	5	9	Female	Non-black/Non-Hispanic	20	21	22	23	24	25	26	27	28	30	33
5566	0	40	40	40	40	40	40	40	40	40	40	55	13.75	15.33333	15	18.25	22	22	21	13.66667	5	14	28.85	17.75	8	6	3	11	8	13	6	6	7	3	3	4	Male	Non-black/Non-Hispanic	19	20	21	22	23	24	25	26	27	29	31
5569	40	0	58	40	60	0	0	0	0	65	0	0	7	7	10.34	9.215	8.575	9.5	NA	NA	NA	7.7	9.65	NA	0	5	4	8	0	5	NA	NA	NA	0	3	NA	Male	Black	21	22	23	24	25	26	27	28	29	31	33
5571	40	40	80	40	40	48	40	40	40	40	40	40	17.12	19.875	11.02	23.315	25	28.75	30	27.5	25.6	26.2	28.45	32.66667	2	5	7	7	5	3	5	10	7	9	12	12	Female	Non-black/Non-Hispanic	21	22	24	24	25	26	27	28	29	32	34
5573	0	0	0	30	40	40	25	0	40	40	40	60	NA	NA	NA	10.25	10.95	16	12.15	9	11.53	13.91	18.39	20.12	NA	NA	NA	NA	8	5	2	NA	9	4	8	9	Female	Black	23	24	25	26	27	28	29	30	31	33	35
5575	20	20	20	40	48	45	45	0	35	40	40	40	5.45	5.975	5.475	7.11	11.335	15.81	15.38	16	14.78	15.07	15.86	16	1	0	2	1	11	5	6	5	6	4	7	6	Female	Black	20	21	23	23	24	25	26	27	28	30	33
5578	0	0	0	40	40	40	40	40	40	40	40	40	5.15	NA	6.18	12.065	18.81	20.43	20.19	20.19	22.09	22.09	24.42	30.29	NA	NA	1	7	6	3	6	7	7	7	7	7	Female	Black	19	20	22	22	23	24	25	26	27	29	31
5582	0	40	40	40	40	40	40	40	0	0	0	0	NA	7.66	10.365	14.25	14.91667	16.75	18.5	18.5	18.5	12	NA	NA	NA	3	0	0	0	0	0	0	0	0	NA	NA	Male	Non-black/Non-Hispanic	NA	20	21	22	23	24	25	26	27	29	NA
5589	0	0	0	40	36	40	40	40	36	36	40	40	NA	NA	NA	17.25	19	19.57	19.96	20.35	21.9	27	20.14	23.44	NA	NA	NA	4	6	4	7	4	5	0	8	6	Female	Black	20	21	22	23	24	25	26	27	28	30	32
5595	40	40	40	44	40	40	40	40	40	40	40	50	10.5	10.6	13.75	19.25	19.5	23	22.285	22.49	24.25	26.5	33	40.965	9	8	7	7	6	6	10	6	8	9	6	4	Male	Non-black/Non-Hispanic	23	24	25	26	27	28	29	30	31	33	35
5600	0	0	0	55	84	60	40	84	84	0	0	30	NA	NA	NA	7	10.37667	13.33	31.33	NA	18.45	12.5	NA	9	NA	NA	NA	0	5	5	3	5	5	5	NA	6	Male	Black	19	20	NA	22	23	24	25	26	27	29	31
5601	0	20	0	25	0	0	25	36	0	0	0	0	5.666667	5.15	5.25	5.5	5.5	NA	8	6.94	6.47	NA	9	NA	3	0	1	NA	4	NA	NA	NA	NA	NA	0	NA	Female	Black	23	24	25	26	27	28	28	30	31	33	35
5606	0	0	0	4	0	0	0	0	0	0	0	0	7.5	NA	6	6	6	NA	NA	NA	NA	2.5	NA	NA	2	NA	3	NA	NA	NA	NA	NA	NA	NA	NA	NA	Female	Non-black/Non-Hispanic	20	21	22	23	24	25	25	27	28	30	32
5607	35	40	0	40	40	40	0	40	40	40	40	16	11.325	7.075	11	10.55	11.25	11.625	12	13	19.55	27.1	13.5	17.75	3	3	3	5	NA	5	4	2	9	8	7	10	Male	Black	18	19	21	22	22	23	24	25	26	29	30
5610	0	17	35	0	0	0	0	0	0	70	40	40	NA	8.5	7.0125	8.01	NA	NA	NA	NA	NA	NA	NA	81.73	NA	0	2	8	NA	NA	NA	NA	NA	4	4	12	Female	Black	20	21	22	23	24	25	26	27	28	30	32
5615	0	35	20	80	40	35	25	20	0	36	35	50	NA	6.1	5.625	6.05	8.1	7.9	7.5	7.375	7.25	21.39	0	8.25	NA	NA	1	3	6	4	3	2	NA	1	NA	4	Female	Non-black/Non-Hispanic	22	23	24	25	26	27	28	29	30	32	34
5618	21	40	32	37	40	40	0	0	25	0	0	40	6.625	6.5	7.5	8.333333	10.75	13	13	5	9.4	11.25	9	10.75	2	3	4	9	10	5	6	NA	0	6	NA	7	Female	Non-black/Non-Hispanic	23	24	25	26	27	28	29	30	31	33	35
5628	0	30	40	72	36	36	0	0	20	10	32	35	7.5	4.99	6.615	10	9.5	10	10	12.75	12.75	11.58	25	25	0	0	1	0	2	3	3	0	0	0	4	6	Female	Black	21	22	23	24	25	26	27	28	29	31	33
5645	40	40	40	40	40	30	40	40	40	40	27	40	9.8	10.85	9.875	9.5	10.5	10	10	10.5	10.5	11.25	13	16.435	0	4	2	0	1	0	0	0	0	0	0	8	Female	Non-black/Non-Hispanic	20	21	22	23	24	25	26	27	28	30	32
5647	7	41	30	32	38	40	40	30	30	25	52	45	8.57	44	8.023333	13.375	11.18	12.5	12.5	6.615	16.67	11.28	19.5	16.85	1	0	1	6	5	6	8	NA	NA	NA	5	7	Female	Non-black/Non-Hispanic	21	22	23	24	25	26	27	28	29	31	33
5652	3	0	0	0	0	0	0	30	0	40	40	40	106.875	33.33	19.93	16.67	NA	5.85	NA	8	9.5	19.42	21	24.53	1	0	NA	NA	NA	1	NA	1	0	9	6	6	Male	Hispanic	21	22	23	24	25	26	27	28	29	31	33
5659	0	0	0	0	0	0	0	0	0	0	0	0	NA	NA	NA	NA	NA	NA	NA	NA	NA	NA	NA	NA	0	NA	NA	NA	NA	NA	NA	NA	NA	NA	NA	NA	Female	Non-black/Non-Hispanic	21	22	23	24	25	26	27	28	29	31	33
5670	1	0	0	25	15	35	5	15	25	40	40	40	NA	6.75	6.5	10.375	16.5	12.75	11.375	10	10	15.755	21.63	26.44	NA	NA	NA	NA	6	5	2	NA	NA	NA	6	6	Male	Non-black/Non-Hispanic	19	20	21	21	22	23	24	26	26	29	31
5671	4	12	0	40	32	35	44	48	40	40	50	50	25	6.825	7.65	12.1	9.6925	15.725	15.825	17.42	45.71	22.835	26.92	30.77	0	4	1	5	16	9	9	8	14	16	7	7	Male	Non-black/Non-Hispanic	19	20	21	22	23	24	25	26	27	29	31
5676	31	46	10	6	6	50	64	39	14	40	40	40	6.575	9.4375	13.43333	20.35	15.5	25.505	5.35	7.825	19.46333	19.38	19.23	66.67	2	4	5	1	1	0	0	1	1	5	4	4	Male	Non-black/Non-Hispanic	23	24	25	26	27	28	29	30	31	33	35
5677	0	0	0	0	0	0	0	0	0	0	0	0	NA	NA	NA	NA	NA	NA	NA	NA	NA	NA	NA	NA	NA	NA	NA	NA	NA	NA	NA	NA	NA	NA	NA	NA	Female	Black	20	21	22	22	23	25	25	27	28	30	31
5680	0	8	0	0	40	73	6	48	0	0	0	0	NA	1.666667	20	7	8	3.29	5	1.94	20	NA	NA	NA	NA	NA	NA	0	NA	1	0	NA	NA	NA	NA	NA	Male	Non-black/Non-Hispanic	NA	23	24	25	26	27	28	29	30	32	34
5684	0	0	0	33	0	0	0	0	0	0	0	30	NA	6	6	7.8	7	NA	NA	NA	NA	NA	7.5	11	NA	NA	NA	0	0	NA	NA	NA	NA	NA	NA	3	Female	Non-black/Non-Hispanic	22	23	24	25	25	26	27	29	29	32	34
5685	40	40	32	40	40	36	36	12	16	0	0	0	7.5	8.25	8.64	9.86	10.11	11.2	11.99	12.56	13.25	NA	NA	NA	4	4	2	7	7	6	6	NA	8	NA	NA	NA	Female	Non-black/Non-Hispanic	19	20	21	22	23	24	25	26	27	NA	NA
5686	38	0	0	0	0	0	0	0	0	0	0	0	5.166667	5.1	6.25	NA	NA	NA	NA	NA	NA	NA	NA	NA	5	7	7	NA	NA	NA	NA	NA	NA	NA	NA	NA	Female	Non-black/Non-Hispanic	19	20	21	22	23	24	25	26	27	29	31
5689	40	60	60	74	0	40	40	0	0	45	0	40	11.25	12	50.5	8.25	NA	9.366667	10.95	11.95	NA	12	NA	14.46	0	0	0	NA	NA	4	6	3	NA	0	NA	9	Male	Non-black/Non-Hispanic	21	22	23	24	NA	26	27	28	29	31	NA
5690	0	0	0	0	0	0	0	0	0	0	0	0	NA	NA	NA	NA	NA	NA	NA	NA	NA	NA	NA	NA	NA	NA	NA	NA	NA	NA	NA	NA	NA	NA	NA	NA	Female	Non-black/Non-Hispanic	NA	NA	NA	NA	NA	NA	NA	NA	NA	NA	NA
5694	0	15	0	0	0	0	0	0	0	0	0	40	5.45	7.25	7.25	NA	NA	NA	NA	NA	NA	NA	NA	11.25	0	0	0	NA	NA	NA	NA	NA	NA	NA	NA	3	Female	Non-black/Non-Hispanic	19	20	21	22	23	24	25	26	27	29	31
5727	0	0	0	0	0	0	0	0	0	0	0	0	NA	NA	NA	NA	NA	NA	NA	NA	NA	NA	NA	NA	NA	NA	NA	NA	NA	NA	NA	NA	NA	NA	NA	NA	Female	Black	19	20	21	22	23	24	25	26	27	29	31
5735	0	0	0	0	0	0	0	0	0	0	0	0	NA	5.15	NA	NA	NA	NA	NA	NA	NA	NA	NA	NA	NA	0	NA	NA	NA	NA	NA	NA	NA	NA	NA	NA	Female	Non-black/Non-Hispanic	21	22	23	24	25	26	27	28	29	31	33
5743	40	40	40	55	105	40	55	50	35	45	41	44	14.87	22.12	23.8	27.115	30.6	40.38	30.49	37.31	56.94333	55.868	71.44333	84.4225	6	8	13	13	2	8	7	7	12	10	4	10	Male	Non-black/Non-Hispanic	21	22	23	24	25	26	27	28	29	31	33
5744	40	40	40	40	40	40	40	40	40	40	40	0	10.38333	10	12	16.225	19.7	20.49	23.49	23.96	25.16	27.92	33.24	35.16	12	12	7	7	8	9	7	8	8	9	7	7	Male	Non-black/Non-Hispanic	19	20	21	22	23	24	25	26	27	29	31
5746	5	20	0	40	40	0	40	40	40	24	40	40	10	6.75	5.9	10.03	11.34	NA	12.855	12.02	12.5	16.83	10.58	10.15	NA	0	0	NA	7	NA	7	1	3	2	0	1	Male	Black	21	22	23	24	25	NA	28	28	29	31	33
5749	35	40	0	40	40	40	60	40	50	40	40	40	5.15	5.575	6.5	5.96	7	9.435	11.4	11.79	12.18	10.75	9.75	15.6	NA	0	0	0	2	4	3	4	8	10	3	5	Male	Non-black/Non-Hispanic	19	20	21	22	23	24	25	26	27	29	31
5753	0	0	0	38	0	40	40	50	0	0	0	40	NA	5.15	5.25	5.575	6	5.925	6.775	7	8.5	8.025	7.25	7.75	NA	NA	NA	NA	NA	1	0	NA	3	6	NA	1	Female	Non-black/Non-Hispanic	19	20	21	22	23	24	25	26	27	29	31
5754	0	32	40	70	57	40	40	40	40	40	40	0	8.725	6.966667	8.25	13.0725	9.165	13.25	15.5	16	16	17.08333	14.755	NA	1	7	4	12	8	10	6	5	13	11	7	NA	Male	Non-black/Non-Hispanic	20	21	22	23	23	25	26	27	27	30	31
5759	0	43	0	10	35	0	0	0	0	0	0	0	5.225	4.625	4.333333	2	5.5	NA	NA	NA	NA	NA	NA	NA	0	4	NA	0	0	NA	NA	NA	NA	NA	NA	NA	Male	Non-black/Non-Hispanic	20	21	22	23	24	NA	NA	NA	NA	NA	NA
5764	15	13	15	36	51	45	45	38	30	38	40	50	5.15	5.15	5.15	5.89	5.213333	5.336667	5.89	8.89	9.3	7.34	NA	13.95	0	1	0	0	6	4	0	5	4	6	5	5	Female	Black	20	21	22	23	24	25	26	27	28	30	32
5769	40	40	40	40	40	40	40	40	40	40	40	0	12	18.74	25.48	25.96	27.4	27.62	27.88	29	29	30	32	NA	NA	7	10	6	7	10	8	8	9	9	8	10	Male	Black	22	23	24	25	26	27	28	29	30	32	34
5770	0	66	40	0	0	5	12	10	40	29	58	45	NA	5.15	5.65	6.15	NA	5	9	8	7	7.5	6.25	6.25	NA	NA	0	3	NA	3	3	NA	1	5	1	1	Female	Black	22	23	24	25	26	27	28	29	30	32	34
5772	20	35	40	40	40	40	40	40	40	50	60	55	7.21	5.716667	8.403333	25	15	19.68	22.12	18.24	22.6	25.17	22.43	31.995	6	1	0	9	9	9	9	8	10	10	10	17	Female	Black	21	22	23	24	25	26	27	28	28	31	33
5773	8	36	40	32	36	35	35	36	35	40	40	40	5.19	4.105	7.26	7.48	8	9.27	9.55	9.88	10.13	10.64	10.9	11.2	0	1	0	0	0	0	1	3	4	7	2	4	Female	Black	19	21	21	22	23	24	25	26	27	29	31
5778	30	25	30	0	0	6	20	10	10	50	0	70	4.1525	13.9075	2.64	6.4075	9	10.83333	17.5	7.5	7.75	19.585	15.105	18.655	0	1	0	1	0	0	0	0	0	7	10	4	Female	Non-black/Non-Hispanic	19	20	21	22	22	24	25	25	26	29	30
5783	33	40	40	40	42	40	33	30	32	0	0	0	5.25	4.426667	21.065	7.4	9	9.125	9.89	9.78	9.5	9.25	10	NA	0	1	NA	5	4	10	8	9	8	8	NA	NA	Female	Non-black/Non-Hispanic	21	23	23	25	25	26	27	28	29	31	33
5790	0	6	25	9	2	24	40	38	40	6	0	0	NA	7	7	8.25	8	8	7.375	9.083333	10	10.2	10.925	14	NA	0	0	3	0	1	0	4	4	4	2	NA	Male	Non-black/Non-Hispanic	23	24	25	26	27	28	29	30	31	33	35
5791	0	0	0	0	0	0	0	0	0	40	40	144	10	5.25	NA	9	NA	NA	NA	NA	16.825	11.405	26	33.36667	NA	NA	NA	0	NA	NA	NA	NA	NA	NA	6	NA	Male	Non-black/Non-Hispanic	21	22	23	24	25	26	27	28	29	31	33
5792	0	0	0	0	0	0	0	0	0	0	0	0	NA	NA	NA	NA	NA	NA	NA	NA	NA	NA	NA	NA	NA	NA	NA	NA	NA	NA	NA	NA	NA	NA	NA	NA	Female	Non-black/Non-Hispanic	19	20	21	22	23	24	25	26	27	29	31
5798	0	0	0	12	65	70	0	0	0	0	40	40	NA	6	NA	6.2	9.725	10.426	8.3	10	10	8.5325	18.7	24	NA	1	NA	1	8	4	2	0	0	5	5	5	Male	Non-black/Non-Hispanic	22	23	24	25	26	27	28	29	30	32	34
5800	0	60	50	0	0	0	50	50	0	0	5	25	NA	6.83	4.2	8.67	NA	NA	3.5	4	2	10	10.5	9.5	NA	NA	NA	NA	NA	NA	NA	NA	NA	NA	NA	2	Female	Non-black/Non-Hispanic	20	22	22	23	25	25	26	27	28	30	32
5801	0	0	0	0	40	40	40	40	40	12	20	24	NA	NA	6.5	NA	7.416667	8.675	9.4	12.47	13.63	13	14.08	14.88	NA	NA	NA	NA	1	6	0	7	9	0	2	3	Female	Non-black/Non-Hispanic	18	NA	21	21	22	23	24	26	27	29	31
5802	25	20	40	50	50	50	46	40	62	50	0	12	7.635	9.095	12.93333	8.44	9.77	10.58	13.14	15.12	10.8	14.995	13.46	NA	0	1	6	4	5	4	5	7	4	11	5	NA	Male	Non-black/Non-Hispanic	22	23	23	24	25	27	27	28	29	32	34
5803	25	32	40	0	0	0	0	0	0	40	25	0	5.7	6	6.75	NA	6.75	NA	NA	NA	NA	0	0	0	0	0	6	NA	0	NA	NA	NA	NA	NA	NA	NA	Female	Non-black/Non-Hispanic	20	21	22	23	24	25	26	27	28	30	32
5811	40	0	32	40	0	0	0	0	0	0	25	28	75	8.5	9	9.3	NA	17	NA	NA	NA	NA	12.31	10.3	NA	NA	NA	7	NA	4	NA	NA	NA	NA	NA	NA	Female	Non-black/Non-Hispanic	21	22	23	24	NA	26	27	28	29	31	34
5819	0	0	0	0	40	17	0	0	0	0	0	0	NA	NA	NA	NA	15	10.775	6.55	NA	NA	NA	NA	NA	NA	NA	NA	NA	NA	NA	NA	NA	NA	NA	NA	NA	Female	Black	21	22	23	24	25	26	27	28	29	31	33
5822	74	34	0	0	40	36	36	38	36	36	0	0	NA	7	11.75	7	9.45	9.2425	12.97	NA	NA	14	NA	NA	7	0	3	NA	NA	8	6	8	8	5	NA	NA	Female	Black	22	23	25	25	26	28	28	29	30	32	34
5830	40	72	40	64	40	40	30	40	35	32	40	40	7.365	11	11	10.3	11.3	11	10.025	8.875	13	9.27	11.75	11.25	2	0	0	0	0	0	0	0	0	0	0	1	Female	Black	21	22	23	24	25	26	27	28	29	31	33
5834	20	35	30	40	40	0	0	0	0	40	12	40	5.2	6.05	6.675	6.2325	8.81	9.72	NA	NA	NA	13.625	18.66	15.67	0	0	1	5	9	4	NA	NA	NA	NA	4	10	Female	Black	19	20	21	22	23	24	25	26	27	29	31
5837	40	40	40	80	40	40	35	0	0	0	0	0	8.75	10	10.5	9.333333	14.42	26.44	32.97	3.61	NA	NA	NA	NA	1	0	0	1	NA	NA	NA	NA	NA	NA	NA	NA	Male	Non-black/Non-Hispanic	20	21	22	23	24	25	26	27	28	30	32
5845	0	40	0	0	0	0	0	20	20	26	36	22	6.575	6	6.25	7	6.5	7.25	NA	7.55	8.55	8	9.25	9.25	NA	NA	1	NA	NA	NA	NA	0	0	0	0	3	Female	Black	20	22	23	23	24	25	26	27	28	30	33
5846	0	0	0	57	28	20	30	0	34	26	22	32	5.35	NA	5.925	6	6	6.55	7.25	7.25	7.25	7.6	7.6	8	0	NA	0	1	2	2	0	0	0	2	2	1	Female	Black	21	22	23	24	25	26	27	28	29	31	33
5849	0	0	0	0	0	0	0	0	0	0	0	0	NA	NA	NA	NA	NA	7	8	NA	NA	NA	9	NA	NA	NA	NA	NA	NA	3	1	NA	NA	NA	NA	NA	Male	Black	22	22	23	24	25	26	27	28	29	31	33
5850	0	0	0	0	0	0	0	0	0	0	0	0	NA	NA	NA	NA	NA	NA	NA	NA	NA	NA	NA	NA	NA	NA	NA	NA	NA	NA	NA	NA	NA	NA	NA	NA	Male	Black	21	NA	23	24	25	26	NA	28	NA	31	33
5851	40	40	40	40	40	40	32	30	32	40	32	30	8.05	8.05	8	8.25	9	9.85	10.325	10	9.875	13	10	10	NA	3	3	3	6	3	0	4	3	3	3	4	Female	Black	22	23	24	25	26	27	27	28	29	32	34
5855	0	0	22	20	40	57	30	30	35	44	70	50	NA	NA	5.75	5.55	5.95	6.44	6.855	8	9.25	8.75	9.5	11.73	NA	NA	0	1	1	5	4	5	5	6	5	9	Female	Black	20	21	22	23	24	25	26	27	28	30	32
5860	40	40	52	40	40	40	40	40	40	40	70	60	6.845	7.05	8.525	8.25	8.675	8.935	10.1	11.45	15.38	16.25	13.32	15.54	8	6	0	6	11	6	6	6	7	6	8	8	Female	Non-black/Non-Hispanic	21	22	23	24	25	26	27	28	29	31	33
5867	2	0	0	13	15	41	54	40	40	0	55	55	31.25	NA	NA	14	14.42	12.305	7.41	10.165	13.75	10.94333	12	7.5	0	NA	NA	1	1	1	0	4	9	10	5	7	Male	Non-black/Non-Hispanic	21	22	23	24	25	26	26	28	28	31	33
5871	0	0	35	35	37	38	36	40	40	0	50	0	NA	7.375	12	13.5	13.5	14	14	13.25	12.8	13.93	21.85	NA	NA	0	0	3	3	0	1	7	8	7	5	NA	Female	Non-black/Non-Hispanic	NA	22	22	24	24	26	26	28	28	31	33
5881	44	0	10	0	40	40	40	35	0	35	35	22	4.375	8.665	6.15	7.26	9.25	10	11.5	12.59	10.75	7.25	7.833333	9	NA	1	NA	6	5	10	8	7	10	11	16	8	Female	Non-black/Non-Hispanic	23	24	25	26	27	28	29	30	31	33	35
5885	24	61	0	28	30	15	15	0	0	0	40	40	5.75	5.75	5.75	8.93	7.5	28.21	0	0	NA	NA	15	15.3	1	3	1	6	3	0	0	0	NA	NA	NA	7	Female	Non-black/Non-Hispanic	22	23	24	25	26	27	28	29	30	32	34
5888	55	40	48	12	36	40	53	125	125	60	50	35	1.36	6.943333	7.7	8.963333	5.975	5.875	6.125	4.52	4.403333	43.875	12.72333	15.56667	NA	6	7	7	1	0	1	1	1	2	4	5	Female	Non-black/Non-Hispanic	21	22	23	24	25	26	27	28	29	31	33
5895	35	35	40	0	0	0	0	0	35	0	0	0	8	9.63	10.5	12	NA	NA	NA	NA	10	11	NA	NA	9	6	15	9	NA	NA	NA	NA	7	5	NA	NA	Female	Hispanic	19	20	21	22	23	24	25	26	27	29	31
5899	6	40	45	25	60	60	10	47	54	55	74	48	37.335	40	12.22	15.5	21.125	8.5	20	14.125	20.215	21	22	14	NA	NA	NA	NA	2	NA	NA	4	5	5	5	5	Male	Black	21	21	23	23	24	25	26	28	28	31	32
5903	0	40	40	40	60	24	0	27	48	40	40	58	10	11.25	9.875	11.75	11.95	10.75	10.05	9	10.9	11	NA	15.5	0	2	0	3	3	5	3	NA	2	6	6	13	Male	Black	21	22	23	24	25	26	27	28	29	31	33
5917	15	0	0	30	0	0	0	0	0	0	0	0	7	7	NA	8.33	NA	0	NA	NA	NA	NA	NA	NA	1	0	NA	NA	NA	NA	NA	NA	NA	NA	NA	NA	Female	Non-black/Non-Hispanic	22	23	NA	25	NA	27	NA	NA	NA	NA	NA
5919	40	0	0	0	0	0	0	38	0	40	0	0	1.63	1.13	NA	NA	NA	NA	NA	7.25	7.25	7.25	7.25	7.5	NA	NA	NA	NA	NA	NA	NA	NA	3	3	2	2	Female	Black	20	21	22	23	24	25	26	27	28	31	32
5920	0	0	0	0	24	0	0	0	0	16	0	50	NA	NA	NA	NA	5	6.5	NA	NA	7.25	18.625	9	7.916667	NA	NA	NA	NA	3	0	NA	NA	NA	0	0	NA	Male	Black	20	21	22	23	24	25	26	27	28	30	32
5921	40	40	40	40	40	40	40	40	40	40	40	0	12	12	11	14	13	25	16.5	15	17.5	18	16.5	16	2	0	0	4	3	3	1	0	1	9	1	3	Male	Non-black/Non-Hispanic	23	24	25	26	27	28	29	30	31	33	35
5925	6	40	20	20	20	20	45	40	40	30	36	40	6.5	6.766667	7.15	8.575	8.575	10.59	9.295	11.615	12.03	13.97	12	14.43	0	0	0	0	1	1	1	8	5	5	2	9	Female	Black	19	20	21	22	23	24	25	26	27	30	31
5939	30	26	45	15	15	40	40	60	40	40	40	40	8.1	7.25	7.25	7.25	9	10.54	12.15	11.08	12.175	17	19	23	0	0	2	0	6	7	6	7	7	9	7	8	Female	Black	19	20	21	22	23	24	25	26	27	29	31
5940	12	0	8	28	20	0	0	0	0	30	40	0	17.5	10	87.5	9	7	8.5	NA	NA	NA	10	12.5	NA	NA	NA	0	0	0	0	NA	NA	NA	NA	NA	NA	Male	Black	20	21	22	23	24	25	26	27	28	30	32
5941	35	0	40	0	0	40	0	0	35	20	65	50	10.02	NA	13.21	13.9	0	12	10.5	12	7.5	7.5625	10.375	8.565714	0	NA	1	1	0	1	1	NA	5	2	1	8	Male	Black	23	NA	24	25	26	27	28	29	30	32	34
5942	40	45	36	40	0	0	40	36	34	40	40	35	7	8.8	9.5	9.88	10.5	NA	6.75	7.25	7.25	4.94	2.13	2.13	1	6	5	5	4	NA	0	1	1	4	2	3	Female	Black	21	22	23	24	25	26	27	28	28	31	33
5945	30	39	40	40	40	40	40	40	40	40	40	40	6.65	7.55	8.275	9.6	11.4	12.3	13.6	13.6	14.14	15.3	17.31	21.54	0	4	12	8	7	6	7	6	8	6	8	7	Female	Black	20	22	22	23	24	25	26	27	28	31	32
5948	0	30	40	0	40	40	40	40	40	0	55	60	9.28	7	6.75	8.2	10.7	12	13	15	16.2	24	18.18	18.33	3	0	8	7	5	4	6	4	5	5	7	8	Male	Black	19	20	21	22	23	24	25	26	27	29	31
5956	45	40	30	20	40	40	0	0	0	0	0	0	10.065	4.243333	8.5	8.5	8.5	9	9.5	9.5	NA	NA	NA	8.12	1	1	2	3	2	0	2	NA	NA	NA	NA	NA	Male	Black	21	22	23	24	25	26	27	28	29	31	33
5964	45	20	0	0	0	0	37	40	40	0	40	40	7	7	NA	NA	NA	NA	9.65	11.09	12.9	NA	11.95	16	0	0	NA	NA	NA	NA	11	7	9	NA	9	9	Male	Black	21	22	NA	NA	NA	NA	27	28	29	NA	33
5967	0	0	0	0	0	0	0	0	0	0	0	0	NA	NA	NA	NA	NA	NA	NA	NA	NA	NA	NA	NA	NA	NA	NA	NA	NA	NA	NA	NA	NA	NA	NA	NA	Male	Non-black/Non-Hispanic	22	NA	NA	NA	NA	NA	NA	NA	NA	NA	NA
5972	20	29	0	25	40	0	0	0	0	50	0	60	5.5	6	6	6.25	8.25	11	10	NA	NA	14.4	NA	17.735	0	0	0	7	7	6	0	0	0	9	NA	12	Female	Non-black/Non-Hispanic	20	21	22	23	24	25	26	27	27	30	NA
5979	0	40	0	0	0	25	25	0	0	0	0	0	NA	9.25	NA	NA	NA	6.346667	4.93	NA	0	NA	5.8575	6.25	NA	10	NA	NA	NA	2	NA	NA	NA	NA	3	1	Female	Non-black/Non-Hispanic	NA	23	NA	NA	NA	27	28	NA	30	NA	34
5994	10	0	0	0	15	40	40	0	0	0	20	38	4	4.07	NA	8	7.5	8	8	8	9	8.5	9	10.25	NA	NA	NA	0	1	1	1	0	0	2	1	3	Female	Black	21	22	23	24	25	26	27	28	29	31	33
5998	45	0	0	0	0	0	0	0	0	0	0	0	14	7.25	9	NA	NA	10	NA	NA	NA	7.5	NA	NA	2	0	NA	NA	NA	0	NA	NA	NA	2	NA	NA	Male	Black	23	24	25	NA	27	28	29	30	31	33	35
6002	20	40	35	42	40	45	65	0	25	35	44	40	6.625	7.333333	9	11.45	12.02	14.585	8.033333	12.5	8.61	7.94	8.8125	9.4	0	2	2	5	5	6	5	3	NA	1	1	13	Male	Non-black/Non-Hispanic	21	22	23	24	25	26	27	28	29	31	33
6004	40	43	40	40	39	40	39	39	39	39	39	40	6	7.25	8.416667	8.785	10	10.27	10.42	10.76	11.16	11.49	13.26	12.12	3	0	3	6	5	8	7	6	9	6	8	9	Male	Non-black/Non-Hispanic	19	20	21	22	23	24	25	26	27	29	31
6008	38	33	0	0	0	40	38	35	30	0	0	40	8	7.1	6.5	7.5	7.5	8.15	8	8.25	8.5	8.5	NA	10.25	4	4	5	3	4	3	8	3	4	2	NA	3	Female	Black	23	24	25	26	27	28	29	30	31	33	35
6010	0	0	0	27	0	0	0	0	0	0	0	30	7	7.5	7.5	7.5	7.5	7.5	7.5	NA	NA	NA	NA	10	0	0	2	0	7	4	0	NA	NA	NA	NA	1	Female	Black	22	23	24	25	26	27	28	29	30	32	34
6015	40	40	40	40	40	40	40	0	0	0	0	0	6.75	7	7	7	6	6.25	7.5	7.5	NA	NA	NA	NA	1	0	0	0	0	0	0	0	NA	NA	NA	NA	Male	Black	20	21	22	23	24	25	26	27	28	30	33
6016	20	0	30	30	33	30	15	45	25	20	30	55	7.5	7.375	7.3	6.85	7.233333	8.25	8.5	9.625	5.325	3.75	8.27	9.625	0	0	3	0	4	3	3	0	0	NA	0	4	Female	Black	23	24	25	26	27	28	29	30	31	33	35
6021	30	40	35	10	30	30	0	0	0	0	0	0	0.78	4.745	6	7.375	6	6	NA	NA	NA	NA	NA	NA	0	0	4	3	0	0	NA	NA	NA	NA	NA	NA	Male	Non-black/Non-Hispanic	22	23	24	25	26	27	NA	NA	NA	NA	NA
6027	0	5	0	13	14	12	18	17	25	25	25	45	NA	NA	0	21.795	15.225	29.81	25	28.365	12.155	12.92	16.54	20.94	NA	0	0	3	1	3	2	3	5	3	3	6	Female	Non-black/Non-Hispanic	23	24	25	26	27	28	29	30	31	33	35
6035	0	40	40	30	72	0	40	40	36	0	0	0	5.5	6.25	8	5.44	8.855	8.903333	9	9	8.68	8.54	9.5	NA	NA	NA	5	5	7	0	7	5	5	4	NA	NA	Female	Non-black/Non-Hispanic	19	20	21	22	23	24	26	26	27	29	31
6055	24	32	40	0	0	0	0	0	0	0	0	0	5.775	6.75	7	NA	NA	NA	NA	NA	NA	NA	NA	NA	5	4	2	NA	NA	NA	NA	NA	NA	NA	NA	NA	Female	Non-black/Non-Hispanic	20	21	22	NA	NA	NA	NA	NA	NA	NA	NA
6057	45	0	0	20	0	0	0	50	40	0	40	50	3.5	4	NA	7.833333	7.54	NA	NA	11.105	14.42	NA	68.2	20.53	0	0	NA	2	0	NA	NA	8	6	NA	6	7	Female	Non-black/Non-Hispanic	20	21	NA	23	24	25	26	27	28	NA	32
6068	60	60	40	120	71	40	40	33	40	40	40	60	6.67	8.605	7.82	11.11	9.0925	16.75	20	20	20	8	11.065	7.19	NA	0	0	0	4	5	2	1	1	0	1	2	Male	Non-black/Non-Hispanic	21	22	23	24	25	26	27	28	29	31	33
6069	0	0	0	0	40	0	0	0	0	70	105	60	NA	100	NA	NA	5.77	5.89	80	NA	5.17	9.23	11.07	5.785	NA	0	NA	NA	0	0	NA	NA	0	NA	NA	NA	Male	Non-black/Non-Hispanic	19	20	21	22	23	24	25	26	27	29	31
6071	0	0	0	0	0	0	0	27	25	0	36	40	5.5	NA	NA	NA	NA	NA	NA	15	7.69	62.02	11.11	12	NA	NA	NA	NA	NA	NA	NA	NA	1	0	NA	4	Female	Hispanic	19	20	21	22	22	24	25	26	27	29	31
6072	0	0	0	0	0	0	0	0	0	0	40	50	NA	NA	NA	NA	NA	NA	NA	NA	NA	NA	9.556667	12	NA	NA	NA	NA	NA	NA	NA	NA	NA	NA	NA	7	Male	Non-black/Non-Hispanic	23	NA	25	26	27	NA	NA	NA	32	34	35
6073	40	40	40	40	40	40	40	40	40	40	40	40	7.125	8.125	NA	9	NA	NA	NA	NA	NA	NA	NA	16.72	3	2	5	4	5	5	6	5	7	6	6	6	Male	Non-black/Non-Hispanic	21	22	23	24	25	26	27	28	29	31	33
6076	25	40	40	40	43	43	53	50	53	5	60	50	6.833333	8.166667	11.425	13.55333	18.815	13.365	12.575	16.26667	14.19	30	27.915	30	2	5	6	15	11	5	4	5	6	0	7	6	Female	Non-black/Non-Hispanic	22	23	24	25	26	27	28	29	30	32	34
6077	38	0	40	0	40	0	0	0	0	0	25	20	5.15	5.5	11.83333	18	5	4.75	5	NA	NA	NA	NA	7.69	0	0	NA	0	0	1	NA	NA	NA	NA	2	3	Female	Non-black/Non-Hispanic	23	25	26	26	27	28	29	30	31	33	35
6081	0	0	0	0	0	0	0	0	0	0	0	0	5.15	NA	NA	NA	NA	NA	NA	NA	NA	NA	NA	NA	0	NA	NA	NA	NA	NA	NA	NA	NA	NA	NA	NA	Female	Black	22	23	NA	NA	NA	NA	NA	NA	NA	NA	NA
6082	40	32	40	40	0	0	0	40	0	0	0	0	6.7	7.75	9.2425	10.99	11	7.666667	NA	8	8	8	NA	7.25	2	0	8	7	NA	NA	NA	NA	NA	NA	NA	NA	Male	Black	21	22	23	24	25	26	27	28	28	31	33
6083	0	0	0	0	0	0	0	0	0	0	37	40	NA	6	6.25	NA	NA	NA	NA	NA	NA	NA	9.75	10.7	NA	NA	0	NA	NA	NA	NA	NA	NA	NA	3	8	Male	Black	19	20	21	22	23	24	25	25	26	29	31
6084	0	0	40	40	40	0	40	0	48	40	50	40	NA	14	8.833333	13	16	NA	16	14	17	17	19	22	NA	0	4	5	3	NA	6	4	NA	5	5	11	Male	Hispanic	NA	21	22	23	24	NA	26	27	28	30	32
6096	0	0	40	80	0	0	0	40	0	40	40	0	9	1.94	8.925	14.46	15	NA	5.645	10	10	10	11.75	15	NA	0	0	0	0	NA	0	NA	NA	0	3	NA	Male	Non-black/Non-Hispanic	19	20	21	22	23	24	25	26	27	29	31
6113	40	40	0	0	40	40	0	40	40	48	45	60	10	12.5	NA	NA	28	14	14	13.3	14.125	24.84	29.06	27.24	3	2	NA	NA	5	12	2	2	6	6	5	6	Male	Non-black/Non-Hispanic	19	21	NA	NA	24	25	25	27	28	30	32
6122	20	20	32	54	39	40	40	40	40	40	40	40	6.216667	6.7	6.333333	9.576667	10.24333	9.26	10.52	10.83	10.95	11.17	12	13.15	0	0	3	0	4	5	7	6	5	5	6	5	Female	Non-black/Non-Hispanic	20	21	22	23	24	25	26	27	28	30	32
6129	15	40	0	0	0	0	40	0	40	40	40	40	0	13.95	NA	NA	NA	9.35	9.25	7.25	10	12	13.5	14	NA	NA	NA	NA	NA	5	3	0	0	2	0	1	Male	Non-black/Non-Hispanic	19	20	21	21	22	23	24	25	26	29	31
6130	0	0	0	0	0	40	60	0	0	0	0	40	NA	NA	NA	NA	11	46.88	15	53.33333	NA	NA	16	14.5	NA	NA	NA	NA	0	NA	NA	5	NA	NA	2	NA	Male	Non-black/Non-Hispanic	22	23	24	25	26	27	28	29	30	32	34
6134	37	50	40	40	60	35	30	40	50	40	51	40	7	11.25	20	17.44	15.42	21.43	18.52	19.02	17.69	14.42	13.91	14.71	0	5	NA	NA	NA	NA	NA	NA	NA	NA	0	2	Male	Non-black/Non-Hispanic	19	20	21	22	23	24	25	26	27	29	31
6139	32	40	40	40	0	0	0	50	50	45	50	60	6.975	8	8.5	8.75	8.75	NA	NA	14.54	13.08	20.42	15.35	13.76	4	5	4	5	NA	NA	NA	NA	4	11	4	5	Female	Non-black/Non-Hispanic	23	24	25	26	27	28	29	30	31	33	35
6140	15	0	0	40	40	38	15	26	0	32	32	40	6.375	5.625	7	8.05	10.1	8.525	5.05	7.775	7.5	8.625	10.875	11.7	3	0	NA	4	6	7	1	0	1	5	1	5	Female	Non-black/Non-Hispanic	19	20	21	22	23	24	25	26	27	29	32
6145	0	40	40	56	40	40	40	48	48	40	30	55	10	10	11	9.505	7.35	7.31	8.25	9.9	11.46	11	14	13.41	0	0	0	3	4	4	5	3	3	0	0	5	Male	Non-black/Non-Hispanic	23	24	25	26	27	28	29	30	31	34	35
6148	0	40	0	12	0	25	30	15	0	0	0	40	28.5	7.333333	6.126667	20.83	6	7.25	7.45	7.975	8.5	NA	NA	7.5	NA	2	6	NA	NA	1	0	4	5	NA	NA	NA	Female	Hispanic	19	20	21	22	23	24	25	26	27	29	31
6154	0	0	0	0	0	0	0	0	0	0	0	0	33.75	NA	NA	NA	NA	NA	NA	NA	NA	NA	NA	NA	0	NA	NA	NA	NA	NA	NA	NA	NA	NA	NA	NA	Male	Non-black/Non-Hispanic	19	NA	NA	NA	NA	NA	NA	NA	NA	NA	NA
6157	0	40	40	40	40	40	40	40	40	40	40	40	6.75	8.13	8.75	10.375	12.4	13.48	14.09	15.16	15.72	17.16	19.2	27.4	0	0	2	8	8	7	7	7	7	7	8	8	Female	Non-black/Non-Hispanic	21	22	23	24	25	26	27	28	29	31	33
6159	0	40	0	40	40	50	40	50	50	55	40	40	NA	22.67	16.96	18.75	20.43	16.24	21.63	14.025	13.49	13.89667	21.91	25.94333	NA	9	10	5	13	7	8	13	6	10	12	21	Female	Non-black/Non-Hispanic	22	23	24	25	26	27	28	29	30	32	34
6164	20	0	40	40	55	35	40	41	40	40	40	24	7.1	6.5	7	7.125	8.083333	6.55	6.9	9.0525	10.48	10.235	13.25	14.64	1	1	2	0	11	2	4	6	6	6	13	9	Female	Black	19	20	21	22	23	24	25	26	27	29	31
6169	40	40	34	0	40	13	24	0	20	0	0	0	6.75	6.6625	5.79	6.666667	8	7.57	6.9125	3.7475	5.95	NA	NA	10.5	5	0	3	6	0	2	1	0	0	NA	NA	NA	Female	Non-black/Non-Hispanic	21	23	23	24	25	26	27	28	29	NA	33
6171	0	35	0	0	0	20	20	25	58	0	0	32	6.75	6.75	6.25	NA	NA	6.6	7.25	7.25	10.795	10.6475	NA	12.83333	NA	NA	1	NA	NA	0	0	1	1	0	NA	4	Female	Non-black/Non-Hispanic	19	20	21	22	23	23	24	26	26	29	31
6175	10	60	50	64	65	60	55	66	60	53	40	40	6.333333	14.195	9.613333	13.895	9.535	17.59	25	17.395	19.9	48.89	29.74667	33.33	2	6	11	6	6	5	6	6	5	8	11	6	Female	Non-black/Non-Hispanic	21	22	23	24	25	26	27	28	29	31	33
6176	0	0	110	0	70	70	70	70	0	0	0	70	NA	NA	12.26333	7.5	23.035	32.4125	18.5	12.28667	12.555	NA	NA	25.71	NA	NA	3	0	4	7	10	10	NA	NA	NA	1	Male	Non-black/Non-Hispanic	23	NA	26	26	27	29	30	30	31	NA	NA
6183	45	16	40	0	55	60	55	40	32	40	0	0	13.5	3.5	4.19	NA	5.375	8.49	9.09	9	9	10.125	NA	NA	4	2	0	NA	8	5	6	9	8	6	NA	NA	Female	Non-black/Non-Hispanic	22	23	24	NA	26	27	28	29	30	32	34
6185	50	50	60	0	50	0	0	0	0	0	0	50	11.5	22	18	NA	18	NA	NA	NA	NA	NA	NA	17.03667	0	0	1	NA	4	NA	NA	NA	NA	NA	NA	NA	Male	Non-black/Non-Hispanic	19	20	21	NA	23	NA	NA	NA	NA	NA	NA
6189	0	0	0	0	36	0	32	0	0	0	0	0	NA	1.56	NA	NA	3.94	2.15	7.5	9	NA	NA	0.35	NA	NA	NA	NA	NA	0	0	NA	0	NA	NA	0	NA	Female	Non-black/Non-Hispanic	20	21	22	23	24	25	26	28	NA	NA	33
6191	0	0	0	0	0	0	0	0	0	0	38	50	7.25	NA	NA	NA	NA	NA	NA	NA	NA	NA	11	17.12	3	NA	NA	NA	NA	NA	NA	NA	NA	NA	0	7	Male	Non-black/Non-Hispanic	22	23	24	25	26	27	28	29	30	32	34
6192	0	0	0	0	0	0	0	0	0	0	0	0	NA	NA	NA	NA	NA	NA	NA	NA	NA	NA	NA	NA	NA	NA	NA	NA	NA	NA	NA	NA	NA	NA	NA	NA	Male	Non-black/Non-Hispanic	NA	NA	NA	NA	NA	NA	NA	NA	NA	NA	NA
6194	40	89	0	0	40	55	37	25	32	68	60	30	5.71	8.4	4.16	6.75	8	9	9.6	8.175	9	7.57	11.67	7.24	5	4	3	1	0	0	7	8	3	5	1	6	Female	Non-black/Non-Hispanic	18	19	20	21	22	23	24	25	26	29	30
6197	0	34	37	40	40	40	40	40	40	0	40	40	7.75	7	7.366667	8.296667	10.89	10.89	15	21	22	22	11.83	13.3	1	0	0	4	3	3	10	6	6	9	5	4	Female	Non-black/Non-Hispanic	18	19	20	21	22	23	24	25	26	29	30
6200	40	40	40	40	40	0	50	0	50	50	45	0	12.375	15	15	27.88	18.13	17.42	12	12.5	15	12	12.75	NA	11	9	9	6	7	4	0	0	0	0	4	NA	Male	Non-black/Non-Hispanic	23	24	25	26	27	29	29	30	31	33	36
6203	0	0	0	0	0	0	0	0	0	0	0	0	NA	NA	NA	NA	NA	NA	NA	NA	NA	NA	NA	NA	NA	NA	NA	NA	NA	NA	NA	NA	NA	NA	NA	NA	Female	Non-black/Non-Hispanic	19	20	21	22	23	24	25	26	26	29	31
6206	0	0	0	0	0	0	0	0	0	0	0	37	6.5	7.25	7.5	9	NA	NA	NA	NA	NA	NA	NA	12.21	0	1	0	NA	NA	NA	NA	NA	NA	NA	NA	7	Male	Black	21	23	24	25	25	27	27	29	29	32	33
6208	0	0	0	30	0	40	25	35	21	168	0	55	5.25	NA	5.825	3.45	5.225	7	3	0.86	1.745	0	5	9	NA	NA	0	NA	0	NA	NA	NA	NA	NA	NA	3	Female	Non-black/Non-Hispanic	20	21	22	22	24	24	25	27	27	29	31
6209	0	0	30	0	60	50	0	60	50	40	40	40	NA	9.176667	66.67	NA	22.12	12.81	16.67	8.91	22	10.785	11	17.89	NA	11	NA	NA	5	0	NA	6	4	4	8	8	Female	Black	NA	24	25	NA	27	28	29	30	31	33	35
6215	30	50	48	58	52	61	44	46	55	45	100	0	2.13	2.45	3.225	5.74	9.24	9.8725	20.5275	12.03	0	9.693333	13.23	NA	4	5	7	17	14	15	10	1	3	6	7	NA	Male	Black	20	21	22	23	23	25	25	27	28	30	32
6220	0	40	0	0	0	0	0	0	0	0	0	0	NA	22.5	NA	18.25	NA	NA	NA	NA	NA	NA	NA	NA	NA	7	NA	5	NA	NA	NA	NA	NA	NA	NA	NA	Male	Non-black/Non-Hispanic	23	24	NA	26	27	NA	NA	NA	NA	NA	NA
6227	32	40	40	40	40	40	40	40	40	35	36	32	7.5	8.75	10.5	12.5	13	15	14.5	14.5	14	15.6	17.25	17	7	8	4	5	5	4	5	1	6	12	6	2	Female	Non-black/Non-Hispanic	22	23	24	25	26	27	28	29	30	32	34
6229	30	40	40	40	40	40	40	40	40	40	40	0	10.2	13.435	16.26	16.67	17	16.91	25.77667	36.06	37.17	40.14	45.19	51.11	3	6	6	7	6	4	9	6	7	6	7	7	Male	Black	23	25	25	26	27	28	29	30	31	33	35
6230	40	60	0	0	0	40	0	20	40	40	40	40	8.84	7.84	NA	NA	NA	11	8.5	7.25	11.625	15.6	22.75	18.63	7	6	NA	NA	NA	18	NA	1	7	8	10	8	Male	Black	19	20	NA	NA	NA	24	25	26	27	29	31
6232	0	0	0	0	0	0	0	0	0	0	0	0	NA	NA	NA	NA	NA	NA	NA	NA	NA	NA	NA	NA	NA	NA	NA	NA	NA	NA	NA	NA	NA	NA	NA	NA	Female	Non-black/Non-Hispanic	22	23	24	25	26	27	28	29	30	32	34
6233	32	0	0	0	40	40	40	40	40	40	0	0	7.6875	7.5	7	7.5	11.4	11.4	11	15.67	16	17.58	17.85	NA	0	0	NA	NA	3	0	11	8	10	10	9	NA	Female	Non-black/Non-Hispanic	20	21	22	23	24	25	25	27	27	30	32
6248	15	12	0	20	15	20	20	20	75	40	29	50	11.365	12.9	13	30	30	11.63	20.5	21.75	6	9.38	13.62	20.19	7	3	7	2	3	1	3	2	1	2	3	8	Male	Non-black/Non-Hispanic	21	22	23	24	25	26	27	28	29	31	33
6249	0	0	0	30	0	0	0	0	0	0	0	0	NA	NA	8	11	10.71	NA	NA	NA	NA	NA	NA	NA	NA	NA	NA	2	4	NA	NA	NA	NA	NA	NA	NA	Female	Non-black/Non-Hispanic	19	20	21	22	23	NA	NA	NA	NA	NA	NA
6250	50	40	40	40	43	40	40	41	44	0	0	0	10	10.6	11.49	17.355	18.8	27.4	22.03	23.94	22.455	NA	NA	NA	8	13	8	9	9	8	9	8	8	NA	NA	NA	Male	Non-black/Non-Hispanic	21	23	23	24	25	26	27	28	29	NA	NA
6253	24	22	0	10	8	0	0	0	0	0	1	0	1.75	3.61	4.5	5.25	3.065	NA	NA	NA	NA	NA	8.05	10	0	0	0	0	0	NA	NA	NA	NA	NA	0	1	Female	Non-black/Non-Hispanic	20	21	22	23	24	25	26	27	28	30	32
6255	45	0	0	0	0	36	36	12	48	36	0	36	7.7925	NA	NA	NA	NA	13.16667	14.16	14.08	14.955	14.75	16.75	18	6	NA	NA	NA	NA	12	7	6	8	8	8	9	Female	Non-black/Non-Hispanic	20	NA	NA	NA	NA	25	26	27	28	30	32
6264	15	15	15	30	70	50	60	53	70	60	67	70	12.405	21.395	7.805	12.09333	7	9.81	11.085	12	11.375	14.83333	11.63	6.41	0	5	4	2	6	5	6	7	8	16	8	9	Male	Hispanic	20	21	22	23	24	25	26	27	28	30	32
6265	0	0	0	0	0	0	0	0	0	0	0	0	NA	NA	NA	NA	NA	NA	NA	NA	NA	NA	NA	NA	NA	NA	NA	NA	NA	NA	NA	NA	NA	NA	NA	NA	Female	Hispanic	NA	NA	NA	NA	NA	NA	NA	NA	NA	NA	NA
6268	40	40	40	40	40	40	40	40	0	0	0	0	10.375	14.75	16	16	18.36	19.77	20	20.5	NA	NA	NA	NA	0	7	7	7	8	7	8	9	NA	NA	NA	NA	Female	Non-black/Non-Hispanic	19	20	21	22	23	24	25	26	NA	NA	NA
6269	0	0	0	0	0	0	0	40	0	0	0	30	6.5	7.625	NA	NA	NA	NA	NA	10.13	11.805	15.81	53.925	80	NA	0	NA	NA	NA	NA	NA	NA	1	0	0	NA	Female	Non-black/Non-Hispanic	22	23	24	25	26	27	28	29	30	32	34
6272	0	20	0	15	0	0	0	0	0	0	0	0	7	6.25	7	7	8.75	NA	NA	NA	NA	NA	NA	NA	0	NA	1	1	0	NA	NA	NA	NA	NA	NA	NA	Male	Non-black/Non-Hispanic	19	20	21	21	23	23	24	25	26	29	30
6280	30	40	40	0	38	40	30	30	40	40	40	40	3.815	6.75	9	10	10	9.666667	12.68	13.255	12.34	12.9	13.41	14.45	0	9	2	8	NA	5	5	5	5	6	6	8	Female	Non-black/Non-Hispanic	23	24	25	26	27	28	29	30	31	33	35
6294	0	0	0	0	0	40	40	40	40	0	0	20	NA	NA	6.5	6.25	6.75	7.73	7.75	8.16	8.3	8.1	8.125	12.97	NA	NA	NA	NA	NA	4	5	4	3	3	NA	1	Female	Non-black/Non-Hispanic	19	21	21	23	23	25	25	26	28	29	31
6298	40	40	0	40	40	0	0	0	40	0	40	40	14	16	NA	11.66667	15	15	18	NA	18	16	17.66667	20.33333	0	0	NA	0	0	0	0	NA	NA	1	1	NA	Male	Non-black/Non-Hispanic	22	23	NA	25	25	26	28	28	29	32	33
6303	40	40	40	50	40	50	40	40	45	55	40	40	7	8.75	9.966667	10.625	10.66667	13.75	18.5	16.5	17.5	19	25.5	30	0	2	2	7	0	0	0	1	2	2	1	2	Male	Non-black/Non-Hispanic	20	21	22	23	24	25	26	27	28	30	32
6304	38	35	23	35	40	38	0	30	34	40	30	40	6.125	7.125	7.5625	8.55	9.7	11.75	10.7	9.425	9.85	9.045	8.865	9.6	0	3	0	0	6	9	3	NA	8	6	1	NA	Female	Non-black/Non-Hispanic	18	20	21	21	22	23	24	25	26	28	30
6305	32	0	0	40	42	40	40	32	0	38	40	40	7.25	5.75	NA	8.85	9.2	10.2	9.125	10.35	10.25	8.25	9.91	13.19	3	0	NA	7	6	3	7	0	5	NA	4	6	Female	Non-black/Non-Hispanic	22	23	24	24	25	26	27	29	30	32	33
6306	0	0	0	0	0	0	0	0	0	0	0	0	NA	NA	NA	NA	NA	NA	NA	NA	NA	NA	NA	NA	NA	NA	NA	NA	NA	NA	NA	NA	NA	NA	NA	NA	Female	Non-black/Non-Hispanic	19	20	21	22	23	24	25	26	27	29	31
6308	0	0	0	0	0	0	0	0	0	0	0	0	NA	NA	NA	NA	NA	NA	NA	NA	NA	NA	NA	NA	NA	NA	NA	NA	NA	NA	NA	NA	NA	NA	NA	NA	Female	Non-black/Non-Hispanic	NA	NA	NA	NA	NA	NA	NA	NA	NA	NA	NA
6317	40	40	40	40	40	40	40	40	40	0	45	42	9.25	11	16	13.5	23	16	17	16	16	18	17.7	22.25	6	0	0	0	0	0	0	0	0	0	6	6	Male	Non-black/Non-Hispanic	23	24	25	26	27	28	29	30	31	33	35
6321	30	38	0	40	50	50	40	37	32	110	50	40	7	6.05	7.675	10.75	9	12	11.25	6.673333	9.15	11.625	15	20	7	7	7	2	2	4	0	0	0	2	1	7	Male	Non-black/Non-Hispanic	19	21	22	22	23	24	25	26	27	30	31
6329	5	17	20	42	40	0	42	32	40	0	55	65	9.083333	8.1125	6.925	5.5	6.175	5.233333	9.833333	10.5	12	9.8	19.19	12.625	2	0	2	3	1	1	0	3	5	3	6	14	Female	Non-black/Non-Hispanic	19	20	21	22	23	24	25	26	27	29	31
6330	21	41	40	40	40	40	40	40	40	45	45	45	8.5025	9.77	11.73	16.88	22.12	22.6	23.91	27.16	28.52	29.4	32.05	33.93	4	7	8	8	7	9	7	6	6	7	9	9	Female	Non-black/Non-Hispanic	19	20	21	22	23	24	25	26	27	29	31
6332	55	20	20	24	28	26	26	26	24	26	24	25	6.136667	10	12.5	14	14	14.5	15	15.38	15	20	17.71	21.67	3	1	1	1	2	2	1	2	2	3	2	3	Male	Non-black/Non-Hispanic	22	23	24	25	26	27	28	29	30	32	34
6338	36	40	40	36	0	0	0	0	0	0	0	0	11.36	9.935	10.655	12.13	NA	10.25	NA	NA	NA	NA	NA	NA	6	4	20	6	NA	6	NA	NA	NA	NA	NA	NA	Male	Non-black/Non-Hispanic	22	22	24	24	NA	27	NA	NA	NA	NA	NA
6341	10	5	9	40	0	0	0	56	6	20	14	33	5.675	6.05	4.583333	13.28667	9	NA	NA	8.93	9.875	7.325	11.53	9.658333	1	1	2	3	0	NA	NA	5	5	NA	2	8	Female	Non-black/Non-Hispanic	21	22	23	24	25	26	27	28	29	31	33
6342	0	0	0	0	40	38	35	32	34	0	0	0	NA	8	NA	NA	9.725	13	14.5	14.5	14.75	NA	13.05	NA	NA	NA	NA	NA	2	8	6	5	7	NA	10	NA	Male	Non-black/Non-Hispanic	23	24	25	26	27	28	29	30	31	NA	35
6345	0	40	0	30	46	31	26	15	0	0	1	2	4.4	14.034	7.166667	22.37	49.7	47.26	53.6	3.695	7.4	9.573333	187.5	125	4	0	NA	1	1	7	4	2	6	0	NA	NA	Female	Non-black/Non-Hispanic	21	22	23	24	25	26	27	28	29	31	33
6346	40	0	6	0	0	40	0	0	0	0	0	0	7.083333	6.375	16.345	7.83	NA	9.25	9.5	9.5	NA	NA	NA	NA	3	0	NA	0	NA	NA	0	0	NA	NA	NA	NA	Female	Non-black/Non-Hispanic	21	22	23	24	25	26	27	28	29	32	33
6351	0	10	10	34	42	0	0	0	27	34	40	30	7	11.63	5	14.33333	15.4075	NA	9.25	NA	15.66667	12.5675	20.23667	18.16	2	NA	0	0	0	NA	0	NA	2	6	7	9	Female	Non-black/Non-Hispanic	22	23	24	26	26	NA	28	NA	31	33	34
6352	15	13	40	30	50	35	0	0	0	0	0	0	6.5	7.5	8.833333	10	7.5	7.5	NA	NA	NA	NA	NA	NA	1	1	1	1	2	0	NA	NA	NA	NA	NA	NA	Male	Non-black/Non-Hispanic	18	19	21	22	22	23	NA	NA	NA	NA	NA
6359	30	0	0	0	0	0	0	0	0	0	40	0	5.5	5.5	NA	7.275	NA	NA	NA	NA	NA	10	9	8.5	NA	0	NA	0	NA	NA	NA	NA	NA	0	NA	1	Female	Non-black/Non-Hispanic	21	22	23	24	24	26	26	27	28	31	32
6365	0	0	12	29	45	40	40	40	40	75	65	70	NA	6	5.15	6.166667	4.9125	11.5	15.6	19	19	14.3525	17.855	31.25	NA	1	1	2	0	4	4	0	0	6	7	6	Female	Non-black/Non-Hispanic	20	21	22	23	24	24	26	27	27	30	32
6368	0	0	0	0	0	0	0	0	0	0	0	0	NA	NA	NA	NA	NA	NA	NA	NA	NA	NA	NA	NA	NA	NA	NA	NA	NA	NA	NA	NA	NA	NA	NA	NA	Female	Non-black/Non-Hispanic	NA	NA	NA	NA	NA	NA	NA	NA	NA	NA	NA
6370	0	0	0	0	36	40	40	40	40	40	0	0	5.25	5.15	5.575	5.575	7.25	7.455	8.285	8.24	8.75	9.625	NA	NA	1	NA	1	2	NA	0	2	0	1	4	NA	NA	Female	Non-black/Non-Hispanic	18	19	20	21	22	23	24	25	26	29	NA
6371	0	40	72	84	0	66	0	40	40	40	40	0	13	25	26	24.335	16.67	16	16	38.75	32.5	48.5	48	NA	NA	3	1	0	0	0	0	6	3	4	3	NA	Male	Non-black/Non-Hispanic	20	21	22	23	24	25	26	27	28	30	32
6378	35	10	36	0	24	21	21	30	35	20	20	40	6.625	6.92	7.476667	NA	5.875	5	8.5	12.25	20	20	20	16	2	3	4	NA	4	1	1	0	NA	NA	NA	5	Female	Non-black/Non-Hispanic	23	23	24	NA	26	27	28	29	30	32	34
6379	40	40	36	36	36	36	43	42	0	0	38	0	7.76	8.67	8.425	8.25	8.25	8.75	8.75	8.75	8.75	NA	5	10	4	5	7	5	6	5	6	6	4	NA	NA	2	Female	Non-black/Non-Hispanic	23	24	25	26	27	28	29	30	31	33	35
6380	40	40	0	0	0	0	0	0	0	0	0	0	5.75	6.75	NA	NA	NA	NA	NA	NA	NA	NA	NA	NA	4	1	NA	NA	NA	NA	NA	NA	NA	NA	NA	NA	Female	Non-black/Non-Hispanic	22	23	NA	NA	NA	NA	NA	NA	NA	NA	NA
6381	50	40	0	40	70	30	70	0	0	0	0	0	8.5	12	NA	17	18	19	20	NA	NA	NA	NA	NA	1	1	NA	2	2	3	2	NA	NA	NA	NA	NA	Male	Non-black/Non-Hispanic	22	23	NA	26	26	27	28	NA	NA	NA	NA
6382	0	0	0	0	0	0	0	0	0	0	0	0	NA	NA	NA	NA	NA	NA	NA	NA	NA	NA	NA	NA	NA	NA	NA	NA	NA	NA	NA	NA	NA	NA	NA	NA	Female	Non-black/Non-Hispanic	NA	NA	NA	NA	NA	NA	NA	NA	NA	NA	NA
6383	0	0	0	0	36	50	60	40	40	40	40	0	5.185	4.07	6.035	NA	5.43	8.14	19.5	21	19.5	22.625	31.25	24.81	NA	NA	NA	NA	5	2	1	7	7	13	7	12	Male	Non-black/Non-Hispanic	19	20	20	21	22	23	24	25	26	29	30
6388	40	0	74	54	40	40	40	0	0	60	40	32	7.34	10.81	6.173333	10.3	14.77333	13.65	13.58	13.58	17.19333	23	20.425	13.85	0	NA	3	0	0	2	3	3	0	0	6	NA	Male	Non-black/Non-Hispanic	23	24	25	26	27	28	29	30	31	33	35
6389	16	40	0	40	40	40	40	40	0	40	40	40	6.853333	10	5	21	24	17.5	18	25	25.5	27	37	28	NA	1	0	1	1	0	0	0	0	0	3	4	Male	Non-black/Non-Hispanic	20	21	22	23	24	26	26	27	28	30	32
6392	0	0	6	10	12	7	10	2	20	0	0	0	NA	NA	3.88	30.23	208.33	99.67	105.77	144.23	41.67	59.62	NA	NA	NA	NA	NA	NA	NA	NA	NA	NA	NA	NA	NA	NA	Male	Non-black/Non-Hispanic	NA	24	25	26	27	28	29	30	31	33	35
6397	0	30	37	35	45	35	35	40	40	40	40	50	NA	4.9375	8.72	13.335	11	11.44	12.5	11.76	12.04	13.4	14.5	18.27	NA	1	4	3	1	1	2	5	3	5	8	6	Male	Non-black/Non-Hispanic	20	21	22	23	24	25	26	27	28	30	32
6398	0	0	0	30	40	40	40	40	0	0	13	60	NA	NA	NA	9.25	8.9	9.75	8.95	8.625	9.5	16	12	12.5	NA	NA	NA	3	5	7	5	5	3	0	0	6	Male	Non-black/Non-Hispanic	NA	NA	NA	23	24	25	26	27	28	30	32
6399	20	36	40	40	45	40	0	0	35	40	0	40	9.125	9.033333	9.27	14	13.075	14.815	9.63	NA	14.945	17.075	NA	24.37	4	2	2	5	5	1	1	NA	1	4	NA	21	Female	Non-black/Non-Hispanic	23	23	25	25	26	27	28	29	31	33	NA
6400	40	40	40	40	0	40	40	50	0	0	0	0	12.75	13.765	16.5	18.03	18	19.09	24.04	20.625	23.08	NA	NA	NA	0	9	9	7	10	10	20	10	8	NA	NA	NA	Female	Non-black/Non-Hispanic	23	24	25	26	27	28	29	30	31	NA	NA
6406	39	32	40	40	40	40	45	40	40	40	45	40	6.666667	7.5	7	11	17	20.04	20.51	26.44	33.17	34.375	32.05	38.46	2	0	3	4	4	14	8	8	8	7	8	7	Male	Non-black/Non-Hispanic	19	20	21	22	23	24	25	26	27	29	31
6411	0	37	60	40	40	40	20	33	0	0	40	35	NA	6.5	7.166667	8.045	8.125	9.5	9.74	8.63	7.5	9	12	10.5	NA	0	1	0	4	6	6	4	0	NA	6	8	Male	Non-black/Non-Hispanic	22	23	24	25	26	27	28	29	30	32	34
6416	40	40	40	40	63	40	48	50	100	40	60	70	7.625	11.3	11.69	10.75	134.25	173.915	16.03	15.69	11.75	11	30.93667	16.37	NA	7	7	15	6	6	8	5	14	3	20	7	Male	Non-black/Non-Hispanic	19	20	21	22	23	24	25	26	27	29	31
6419	12	4	38	40	40	36	40	40	50	50	40	40	5.75	5.25	6.295	6.98	0	10.34	39.065	21.88	15.77	16.54	18.75	20.35	2	1	3	4	3	4	NA	NA	NA	NA	NA	NA	Female	Non-black/Non-Hispanic	18	19	20	21	22	23	24	25	26	29	30
6420	0	28	40	40	40	0	40	22	25	0	24	30	1.5	6	6.25	9.1	15.35	11.5	7.5	7.625	10.16667	13	9.9	8.975	NA	1	0	8	8	2	7	10	1	1	0	13	Female	Non-black/Non-Hispanic	23	24	25	26	27	28	29	30	31	33	35
6422	0	0	0	0	15	0	20	0	0	21	0	0	NA	NA	NA	NA	10	9	7.25	7	NA	12	12	NA	NA	NA	NA	NA	NA	0	NA	0	NA	0	0	NA	Female	Non-black/Non-Hispanic	20	21	22	23	24	25	26	27	28	30	32
6424	40	0	0	0	0	20	0	25	40	50	50	54	9	10	NA	NA	7	12	12	9.666667	11	15.97667	17.355	35.175	6	5	NA	NA	1	1	2	8	8	8	5	5	Female	Non-black/Non-Hispanic	21	22	23	24	25	26	27	28	29	31	33
6426	0	12	7	40	0	0	0	0	0	0	0	36	7.4	9.425	9.375	8.45	10	NA	NA	NA	NA	NA	NA	104.17	1	0	2	9	8	NA	NA	NA	NA	NA	NA	5	Female	Non-black/Non-Hispanic	20	21	22	23	24	25	26	27	28	30	32
6427	42	52	47	20	45	40	45	60	70	8	46	40	6.5	7.166667	8.5	23.5	25.5	13.94	16.01	11.73	19.74333	9.475	9.836667	13.965	3	2	10	13	5	5	4	4	4	2	8	10	Female	Non-black/Non-Hispanic	19	20	20	21	22	23	24	26	26	29	31
6431	42	40	40	40	40	40	40	35	37	40	35	35	7.56	7.953333	10.8925	15.585	13.47	8.763333	12.81	14.29	15.89	14.18	15.19	19.23	4	4	8	5	5	6	6	7	5	6	7	6	Female	Non-black/Non-Hispanic	23	24	25	26	27	28	29	30	31	33	35
6434	40	63	5	40	50	40	134	124	134	0	40	0	8.49	9.336667	12.93	28.55333	29.255	55.81	17.63	28.255	34.655	NA	24.646	26	1	4	2	NA	NA	NA	NA	0	0	NA	12	NA	Male	Non-black/Non-Hispanic	21	22	23	24	25	26	27	28	29	NA	33
6435	0	0	0	0	38	30	6	35	40	35	30	80	NA	NA	NA	12	18	93.5	22	13.19	29	12.5	20	11.805	NA	NA	NA	1	1	0	1	1	0	0	0	1	Male	Non-black/Non-Hispanic	22	24	24	25	26	27	28	29	30	33	34
6436	13	24	50	0	35	45	40	40	0	40	68	50	5.883333	4.676667	6.273333	8.145	8.725	10.56	12.55	13.135	13.62	14.25	8.81	10.925	2	1	6	6	NA	7	4	12	5	5	5	8	Female	Non-black/Non-Hispanic	22	24	24	25	26	27	28	30	30	33	35
6437	13	21	28	32	35	50	48	40	39	40	39	37	7.25	6.633333	7.4	11.53667	9.773333	17.31	14.68	30.17	29.635	91.28	37.165	14.35	0	2	3	3	3	6	7	7	6	9	7	9	Female	Non-black/Non-Hispanic	19	20	21	22	23	24	25	26	27	29	31
6444	0	0	0	18	16	20	3	40	40	0	25	35	13	25	10.89	18.375	16.965	11.25	10.19	21.16667	10	10.12	70	85	1	0	NA	NA	4	3	2	7	7	7	NA	NA	Female	Non-black/Non-Hispanic	22	23	24	25	26	27	28	29	30	33	34
6445	40	40	40	40	40	40	40	50	142	60	70	84	9	10.75	15	22.5	22.5	28	25.5	22.835	6.7	43.93	48.08	27.69	1	0	4	5	4	3	3	5	4	5	9	8	Male	Non-black/Non-Hispanic	19	20	21	22	23	24	25	26	27	29	31
6446	40	0	0	34	40	33	0	35	40	0	40	16	1.205	NA	5.866667	5.15	8.75	9.366667	8.1	8.5	9.75	NA	12.375	7.5	0	NA	0	NA	4	3	2	0	0	NA	0	4	Male	Non-black/Non-Hispanic	19	NA	22	23	24	24	25	26	28	NA	31
6448	10	0	5	0	0	0	0	0	0	0	0	0	7.25	8.25	12.1	NA	NA	NA	NA	NA	NA	NA	NA	NA	1	4	1	NA	NA	NA	NA	NA	NA	NA	NA	NA	Female	Non-black/Non-Hispanic	19	20	21	NA	NA	NA	NA	NA	NA	NA	NA
6457	0	10	40	30	50	30	0	35	40	35	40	40	8.775	7.05	9.166667	10.375	11.69	10	11.5	23	23	33	38.46	41.35	NA	1	1	8	3	2	0	4	5	6	7	7	Female	Non-black/Non-Hispanic	21	22	23	24	25	25	27	28	28	31	33
6460	0	39	40	0	40	40	0	0	0	0	0	0	9.5	7.775	8.95	NA	9.37	9.575	NA	NA	NA	NA	NA	NA	0	4	4	NA	4	0	NA	NA	NA	NA	NA	NA	Male	Non-black/Non-Hispanic	23	24	25	NA	27	28	NA	NA	NA	NA	NA
6463	0	7	0	42	40	40	30	0	0	0	0	0	3.785	13	5.323333	5.415	8.05	8.05	7.9	8.4	8.5	9	NA	NA	0	NA	NA	NA	0	0	0	0	NA	NA	NA	NA	Female	Non-black/Non-Hispanic	20	21	22	23	24	25	26	27	28	30	32
6464	40	40	40	43	40	55	42	40	48	45	40	60	9.43	13.08	13.58	13.83	13.83	14.47	12.715	12.5	15	16.69	22	21.5	3	5	5	4	6	3	6	2	3	4	5	6	Male	Non-black/Non-Hispanic	22	23	24	25	26	27	28	29	30	32	35
6467	0	0	40	0	0	38	0	0	16	30	50	0	6.9	NA	9	9	13.47	9.883333	9.7	8.55	15	18.32	80.11	NA	NA	NA	6	6	3	5	2	NA	0	6	8	NA	Female	Non-black/Non-Hispanic	20	21	22	23	24	25	26	27	28	30	32
6468	0	0	0	0	0	0	0	0	0	0	2	0	NA	NA	NA	NA	NA	NA	NA	NA	NA	NA	5	NA	NA	NA	NA	NA	NA	NA	NA	NA	NA	NA	NA	NA	Female	Hispanic	21	23	23	24	25	26	27	28	29	31	33
6470	0	0	33	0	0	0	0	0	0	0	0	0	6.95	7.35	7.95	8.2	NA	NA	NA	NA	NA	NA	NA	NA	0	2	0	1	NA	NA	NA	NA	NA	NA	NA	NA	Female	Non-black/Non-Hispanic	19	20	21	22	NA	NA	NA	NA	NA	NA	NA
6474	0	0	0	0	0	0	0	0	0	0	0	0	NA	NA	NA	NA	NA	0.77	NA	NA	8.5	10	NA	NA	NA	NA	NA	NA	NA	1	NA	NA	1	NA	NA	NA	Female	Non-black/Non-Hispanic	23	24	25	26	27	28	29	30	31	33	35
6475	75	0	0	24	0	24	40	40	40	0	0	0	6.4375	6.356667	NA	7.75	7.8	9.25	9.93	11.05	11.75	13	9.25	NA	3	7	NA	1	NA	0	7	7	8	5	1	NA	Female	Non-black/Non-Hispanic	21	22	23	24	26	26	27	29	29	31	34
6477	30	35	40	40	40	40	40	55	0	0	30	20	7.5	7.235	7.78	7.75	8.19	8.76	9	7.035	12	11.25	9.25	9.75	8	7	5	5	5	6	3	1	0	0	1	9	Female	Non-black/Non-Hispanic	20	21	22	23	24	25	26	27	28	30	32
6483	52	25	20	60	35	0	40	40	0	30	0	0	5.81	8.2875	7.5	8.166667	10.16667	NA	14.1	17	NA	17.75	NA	NA	1	1	0	1	6	NA	10	10	NA	14	NA	NA	Female	Non-black/Non-Hispanic	19	20	21	22	23	NA	25	26	NA	30	NA
6487	0	33	25	35	41	0	6	20	15	40	40	40	1.55	0.95	1.85	4.875	9.15	10.825	3.88	6.525	5.385	9.2	9.45	12	NA	NA	NA	1	0	3	NA	NA	0	0	0	1	Female	Non-black/Non-Hispanic	20	21	22	23	24	25	26	27	28	30	32
6489	0	0	0	0	0	0	0	0	0	0	0	0	NA	7.75	NA	NA	NA	NA	NA	NA	NA	NA	NA	NA	NA	NA	NA	NA	NA	NA	NA	NA	NA	NA	NA	NA	Female	Hispanic	20	21	21	22	23	24	25	26	27	29	31
6490	0	40	60	55	50	40	45	63	40	40	40	60	7	8.465	8.53	13.29	15	19.23	18.38	14.35	24.52	27.88	27.88	18.91	0	4	5	4	4	4	6	6	6	7	6	7	Female	Non-black/Non-Hispanic	22	23	24	25	26	27	28	29	30	32	34
6497	0	0	40	0	45	0	0	0	0	40	0	0	6.9	NA	0.15	NA	13	NA	11.75	NA	NA	15	NA	NA	NA	NA	0	NA	0	NA	1	NA	NA	0	NA	NA	Male	Non-black/Non-Hispanic	19	NA	21	22	23	NA	25	26	27	29	NA
6501	40	40	0	0	0	0	0	0	0	0	0	0	10.5	10.85	NA	NA	12.76	NA	NA	NA	NA	NA	NA	NA	6	5	NA	NA	7	NA	NA	NA	NA	NA	NA	NA	Female	Non-black/Non-Hispanic	23	23	NA	NA	26	NA	NA	NA	NA	NA	NA
6502	40	0	0	0	40	40	40	0	40	40	0	0	7.35	NA	NA	NA	14.12	21.52	25.99	NA	28.75	32.595	NA	NA	NA	NA	NA	NA	7	5	7	NA	9	17	NA	NA	Male	Non-black/Non-Hispanic	20	NA	NA	NA	23	24	25	NA	27	29	NA
6505	0	40	38	0	0	0	0	0	0	25	40	40	6.9	9	8.875	9.116667	11	NA	NA	0	17	8.9	11.55	22.17	NA	4	6	0	1	NA	NA	0	0	1	5	6	Male	Non-black/Non-Hispanic	20	21	22	23	24	25	NA	27	28	30	32
6510	40	40	40	40	40	40	48	58	40	0	40	50	7.9	12.95	15.35	16.35	16.8	18.99	17.495	20.76667	20.76667	16	15.75	21.535	4	5	5	4	7	6	7	8	9	7	6	1	Male	Non-black/Non-Hispanic	19	20	21	22	23	24	25	26	27	29	31
6514	10	0	35	40	8	0	40	40	40	0	0	0	13.21	17.38	13.61	18	18	NA	37.11667	73	70.4	NA	NA	NA	1	0	0	0	0	NA	11	6	6	NA	NA	NA	Female	Non-black/Non-Hispanic	22	23	24	25	25	NA	28	29	29	NA	NA
6515	16	40	40	40	40	40	38	40	40	40	40	40	9.293333	8	8	8.25	9	9.17	10.05	14.825	17.96	18.08	18.06	18.25	6	1	1	7	6	8	15	15	8	15	8	14	Female	Hispanic	22	23	24	25	26	27	28	29	30	33	34
6516	0	0	0	0	0	0	0	0	0	0	0	0	NA	NA	NA	NA	NA	NA	NA	NA	NA	NA	NA	NA	NA	NA	NA	NA	NA	NA	NA	NA	NA	NA	NA	NA	Female	Hispanic	NA	NA	NA	NA	NA	NA	NA	NA	NA	NA	NA
6521	40	50	41	40	40	40	40	40	40	40	40	40	13.15	10.96	11.95	19	19.5	20	20	22	22	26	33	35	7	7	5	3	3	3	0	1	1	8	6	7	Female	Hispanic	23	24	26	26	27	28	29	30	31	33	35
6523	8	0	30	0	0	0	0	0	0	0	40	40	9.175	NA	8.7	NA	NA	NA	NA	NA	NA	NA	10.875	12.88	4	NA	0	NA	NA	NA	NA	NA	NA	NA	0	6	Female	Non-black/Non-Hispanic	22	NA	24	25	26	27	28	29	30	NA	34
6525	0	0	0	0	0	0	0	12	30	50	40	40	12	12	18	46.2	30.1	32	15.75	33.33	16.67	10	28.85	24.04	NA	0	0	0	0	0	3	NA	NA	NA	NA	NA	Male	Non-black/Non-Hispanic	21	22	22	23	25	25	26	28	28	31	33
6528	40	0	34	40	40	40	40	40	0	40	40	0	8.25	7.1875	7.5	9	9.25	10.75	11.25	11.5	11.5	9.186667	9.15	10.08333	0	0	NA	3	2	0	6	5	4	3	5	7	Female	Non-black/Non-Hispanic	19	20	21	22	23	24	25	26	27	29	31
6536	0	0	0	0	0	0	8	0	40	0	0	0	NA	NA	NA	NA	NA	NA	6.55	NA	7.5	NA	NA	NA	NA	NA	NA	NA	NA	NA	4	NA	0	NA	NA	NA	Female	Non-black/Non-Hispanic	NA	NA	NA	NA	NA	NA	26	NA	28	NA	NA
6539	25	20	20	25	20	30	36	35	35	35	35	0	9.3	7.583333	6.5	8.5	8.3	13.1	11.25	13	14	15.5	23	25	3	0	0	1	1	NA	8	7	7	5	9	9	Male	Non-black/Non-Hispanic	19	20	20	21	23	23	24	25	26	29	30
6546	8	0	0	0	0	0	0	0	0	0	0	0	10	NA	NA	NA	NA	NA	NA	NA	NA	NA	NA	NA	1	NA	NA	NA	NA	NA	NA	NA	NA	NA	NA	NA	Female	Non-black/Non-Hispanic	22	NA	NA	NA	NA	NA	NA	NA	NA	NA	NA
6552	40	40	40	40	40	0	40	40	40	45	40	0	13.03	14.18	15.8	17.42	18.89	NA	22.68	24.12	19.395	17.09	20.69	NA	7	4	4	4	4	NA	5	6	8	4	7	NA	Male	Non-black/Non-Hispanic	22	23	24	25	26	NA	28	29	30	32	34
6554	40	40	40	40	52	0	0	0	0	40	0	45	14	16	16	17	14.5	NA	NA	NA	NA	16.91667	NA	26	4	5	4	7	6	NA	NA	NA	NA	6	NA	7	Male	Non-black/Non-Hispanic	21	22	23	24	25	NA	NA	NA	NA	31	NA
6557	0	40	40	40	0	0	32	40	40	40	0	40	9.75	9.25	10	12	NA	14	8.25	8.25	8.75	9	NA	11.375	10	4	10	4	NA	6	0	0	1	0	NA	9	Female	Non-black/Non-Hispanic	20	21	22	23	NA	25	26	27	28	30	NA
6558	36	31	37	0	0	0	0	0	0	0	0	0	10.065	8.5	8.5	NA	NA	NA	NA	NA	NA	NA	8.748333	NA	2	0	1	NA	NA	NA	NA	NA	NA	NA	6	NA	Female	Non-black/Non-Hispanic	20	22	22	NA	NA	NA	NA	NA	NA	NA	32
6560	40	25	20	64	32	32	7	0	40	0	0	0	8	8.5	8	8.5	9.5	9.5	8.5	8	12	14	NA	NA	0	0	0	0	0	0	0	NA	5	6	NA	NA	Female	Non-black/Non-Hispanic	19	20	21	21	23	23	24	25	26	29	31
6561	2	2	0	8	0	0	0	0	30	40	40	50	192.31	50	50	32.9	15.87	NA	NA	NA	13.69	16.08	18.18	28.24	NA	NA	NA	NA	0	NA	NA	NA	8	5	6	6	Female	Non-black/Non-Hispanic	22	23	24	25	26	27	28	29	30	32	34
6568	41	40	32	48	16	0	0	0	0	40	40	40	18.5	16.19333	14.375	8.783333	7.65	7.95	NA	13.875	2.5	12	18.11	21.64	6	6	9	7	5	0	NA	NA	NA	NA	7	6	Female	Non-black/Non-Hispanic	21	22	23	24	25	26	27	28	29	31	33
6575	6	32	16	32	0	0	0	0	15	20	0	0	110	34.5	9	9	9	9	NA	NA	17.95	9	10	NA	NA	NA	3	0	0	NA	NA	NA	2	1	0	NA	Female	Black	22	23	24	25	26	27	28	29	30	32	34
6577	0	0	0	0	40	0	0	0	0	0	0	0	7.125	NA	11.25	7.4	8.875	NA	8.166667	NA	17	NA	NA	NA	3	NA	3	4	6	NA	0	NA	3	NA	NA	NA	Male	Black	19	NA	21	22	23	NA	25	NA	27	NA	NA
6580	0	0	0	0	0	0	0	0	0	0	0	0	6	NA	NA	NA	NA	NA	NA	NA	NA	NA	NA	NA	NA	NA	NA	NA	NA	NA	NA	NA	NA	NA	NA	NA	Female	Hispanic	20	21	21	23	23	24	25	26	27	30	31
6588	33	0	36	17	36	20	0	0	27	25	35	32	7	6.75	7	8	9.1	9.37	9.37	NA	8	8	9.25	11	0	0	9	10	6	8	8	NA	0	3	10	10	Female	Black	23	24	25	26	27	28	29	30	31	33	35
6589	0	0	40	0	0	0	0	0	0	0	0	0	NA	NA	6.75	8	NA	NA	NA	8.25	NA	8.75	9	NA	NA	NA	NA	4	NA	NA	NA	1	NA	NA	NA	NA	Female	Black	22	23	23	25	25	26	27	28	29	32	33
6598	0	20	40	40	40	0	0	0	40	40	0	40	8	9	9.25	12	13.25	14	15	10	11	13.125	15.5	15.105	0	1	7	1	NA	2	NA	0	NA	0	5	21	Female	Hispanic	21	22	23	24	25	26	27	28	28	31	33
6612	0	0	35	0	0	0	0	0	0	0	0	0	NA	NA	17.5	NA	12.25	8	NA	NA	NA	NA	NA	NA	NA	NA	NA	NA	2	NA	NA	NA	NA	NA	NA	NA	Male	Hispanic	21	NA	23	NA	25	26	NA	NA	NA	NA	NA
6614	0	0	0	26	0	25	30	28	25	0	0	0	NA	NA	6.25	1.15	NA	12.5	16.67	8.57	9	NA	NA	NA	NA	NA	NA	0	NA	0	NA	NA	0	NA	NA	NA	Male	Hispanic	21	NA	23	24	NA	26	27	28	28	NA	NA
6615	0	5	14	0	40	40	20	40	40	40	40	40	8.3	NA	5.083333	8.5	13	14.1	16	14.25	13	14.46	15.48	17.255	NA	1	0	1	5	10	7	13	5	4	6	14	Female	Hispanic	19	20	21	21	23	23	24	25	26	29	31
6617	23	12	6	40	40	40	40	40	40	40	0	40	7	9.833333	5	24.5	11.5	14.5	14.5	16	16.25	16.5	16.38	14	NA	2	NA	10	7	9	8	9	8	8	7	9	Female	Hispanic	19	20	21	22	23	24	25	26	27	29	31
6625	15	0	40	68	40	36	26	42	36	36	36	0	NA	4	8.5	7.93	13.065	12.75	14	14.05	15	15.75	12.925	15.85	1	1	2	3	5	10	6	6	6	5	5	7	Male	Hispanic	19	20	21	22	23	24	25	26	27	29	31
6627	0	0	0	20	38	30	28	33	38	36	30	0	8	NA	NA	12.6	13.35	14.5	14.875	14.875	15.04	16.59	17.14	20	0	NA	NA	3	4	4	3	4	6	5	2	6	Female	Hispanic	21	22	23	24	25	26	27	28	29	31	33
6636	21	26	26	37	37	40	0	0	45	40	40	60	16.75	17.5	19.5	28.38	32.43	31.25	32.69	11.88	25.64	25.63	24.82	24.04	3	1	4	7	6	8	7	3	10	8	14	8	Female	Hispanic	21	22	23	24	25	26	27	28	29	31	33
6639	0	30	0	28	12	0	0	0	0	0	0	0	6.75	7	7	7.25	7.783333	8.25	NA	NA	NA	NA	NA	NA	NA	NA	NA	NA	0	2	NA	NA	NA	NA	NA	NA	Female	Hispanic	19	20	22	22	23	24	25	26	27	29	31
6641	30	52	40	0	0	30	20	27	25	25	20	25	8.5	8.593333	9.265	NA	10.5	13	13	13	14	15.94	17.42	18	1	7	4	NA	NA	7	7	8	7	5	8	6	Male	Hispanic	23	24	25	NA	27	28	28	29	30	33	35
6652	0	40	0	40	40	37	40	50	39	70	15	40	NA	6.875	6.875	8	8	8	8.25	8.833333	9.5	11.25	9.666667	NA	NA	1	5	2	5	0	1	0	0	6	9	4	Female	Black	19	20	21	22	23	23	25	26	27	29	31
6653	0	0	0	0	0	0	0	0	0	0	0	0	NA	NA	NA	NA	NA	NA	NA	NA	NA	NA	NA	NA	NA	NA	NA	NA	NA	NA	NA	NA	NA	NA	NA	NA	Female	Hispanic	NA	NA	23	24	25	26	27	28	29	31	33
6667	40	40	40	40	40	40	40	40	40	40	40	40	8.75	8.5	9.75	11.63	15.065	19.25	19.24	19.24	20.12	24	25	28.85	1	5	4	5	9	4	5	5	12	6	8	9	Female	Hispanic	22	23	24	25	26	27	28	29	30	32	34
6669	40	40	40	40	40	40	44	40	40	40	40	0	8.5	10	11.25	12.5	15	15	16	12	9	16	24.5	NA	2	5	6	2	1	2	2	3	4	1	10	9	Male	Hispanic	20	21	22	23	24	25	26	27	28	30	32
6685	25	0	20	35	0	40	40	40	40	40	40	30	7	6.675	8.375	8.35	8.5	9	10.75	10.75	10.75	11.5	12.25	12.08333	2	0	3	2	0	4	4	3	3	3	7	11	Male	Black	22	22	23	24	25	26	27	28	29	31	33
6689	0	0	0	0	0	0	0	0	0	0	0	0	NA	10	NA	NA	NA	NA	NA	8	NA	NA	NA	11	NA	0	NA	NA	NA	NA	0	0	NA	NA	NA	NA	Female	Hispanic	19	21	22	23	23	24	25	27	27	30	32
6693	44	40	40	50	40	40	40	40	40	40	0	40	7.25	9.97	14.75	17.25	16	24.5	22.5	26.7	NA	28.42	NA	34	0	7	5	9	3	4	9	8	5	7	NA	9	Male	Black	20	21	22	23	24	25	27	28	28	31	NA
6702	0	0	0	0	0	0	0	0	0	0	0	0	NA	NA	NA	NA	NA	NA	NA	NA	NA	NA	NA	NA	NA	NA	NA	NA	NA	NA	NA	NA	NA	NA	NA	NA	Male	Hispanic	22	23	NA	NA	NA	NA	NA	NA	NA	NA	NA
6707	40	40	36	36	40	40	40	40	40	36	72	0	8.125	8.5	10.5	11	9	12.375	12.925	12.315	13.89	14.68	15.9	16.32	4	2	2	3	2	11	7	1	7	7	7	7	Female	Hispanic	22	23	24	25	26	27	28	29	30	32	34
6717	0	40	40	40	40	55	0	0	0	14	35	23	7	11.25	11.96	16	14	14.5	14.5	NA	NA	9.45	8.825	25.5	0	3	1	1	7	1	0	NA	NA	0	1	4	Male	Hispanic	22	23	24	25	26	27	28	29	30	32	34
6720	40	42	30	35	40	30	40	40	40	40	0	0	12	163.825	60	18.5	25	25.8	27	29	25	33	NA	NA	4	9	14	9	8	10	6	7	10	7	NA	NA	Male	Hispanic	23	24	25	26	27	28	29	30	31	34	NA
6723	0	0	0	0	0	0	0	0	0	0	0	0	NA	NA	NA	NA	NA	NA	NA	NA	NA	NA	NA	NA	NA	NA	NA	NA	NA	NA	NA	NA	NA	NA	NA	NA	Male	Hispanic	20	21	22	NA	NA	NA	NA	NA	NA	NA	NA
6727	40	40	40	40	43	0	0	22	20	25	10	20	5.675	2	2	1.86	1.86	2	NA	8.46	8.45	9	9.183333	7.865	1	NA	NA	NA	NA	NA	NA	5	4	4	0	2	Female	Hispanic	23	24	25	26	27	28	29	30	31	33	35
6735	0	0	0	5	0	0	0	0	0	20	0	0	NA	NA	NA	16	16	6	NA	NA	NA	9.5	9.25	NA	NA	NA	NA	NA	NA	NA	NA	NA	NA	1	1	NA	Female	Hispanic	22	23	23	24	25	26	27	28	29	31	33
6740	40	0	40	0	0	0	0	40	0	40	0	40	9.3	10	26.5	NA	NA	NA	NA	17.25	NA	18.35	NA	20.6	5	3	6	NA	NA	NA	NA	4	NA	4	NA	4	Male	Hispanic	23	24	25	NA	NA	NA	NA	30	NA	33	NA
6742	0	0	30	0	32	0	0	0	40	0	0	0	NA	NA	9.16	9.16	7.625	8.75	NA	NA	9.75	NA	NA	NA	NA	NA	0	0	1	2	NA	NA	NA	NA	NA	NA	Male	Hispanic	19	20	21	22	23	24	25	26	27	NA	NA
6743	0	0	40	20	20	20	20	0	40	40	40	40	NA	NA	7	7.25	7.25	8.29	8.375	9.75	12	11.5	11.5	14	NA	NA	NA	0	1	0	0	NA	2	5	7	8	Male	Hispanic	19	20	21	22	23	24	25	26	27	29	31
6769	30	0	40	100	37	37	40	40	40	40	40	40	9.75	NA	13.5	10.875	12.08333	18.75	17.46	15.75	17	17.5	16.615	21.96	7	NA	2	6	17	7	16	10	9	6	6	9	Female	Hispanic	23	NA	25	26	27	28	29	30	31	33	35
6779	30	40	40	90	40	40	15	40	0	40	40	40	7.25	7.75	9.5	10.455	12.44333	13.35	12.375	17.5	40	27.3	23.75	26	0	2	10	3	3	1	0	2	1	0	7	10	Male	Hispanic	21	22	23	24	25	27	27	28	29	31	33
6797	0	0	0	0	0	20	20	40	40	25	30	0	NA	NA	NA	NA	NA	9.0625	8.75	9.125	11	8.875	7.75	7.625	NA	NA	NA	NA	NA	3	0	14	0	0	0	8	Male	Black	NA	NA	NA	NA	NA	26	26	28	28	31	33
6799	40	45	0	0	5	9	0	0	27	17	40	0	5.25	7.75	15	0	24	357.5	7.5	NA	11.11	9.93	10	10.5	0	2	2	0	7	0	2	NA	NA	NA	1	1	Female	Hispanic	22	23	24	25	26	27	28	29	30	32	34
6804	40	40	40	40	40	0	25	37	40	0	0	0	7.25	8.75	8	10	9.5	10	8	8.125	9	9.5	9	NA	3	2	2	2	8	3	NA	0	1	0	2	NA	Male	Hispanic	19	20	21	22	23	24	25	26	27	29	31
6806	40	0	40	40	44	40	40	40	40	40	40	0	10.5	10	15	15.75	17	17	17	17	17	18.5	20	20	4	6	5	2	2	3	3	4	4	6	5	6	Male	Hispanic	22	23	24	25	26	27	28	29	30	32	34
6807	40	40	40	0	50	40	43	36	36	32	0	0	7.125	9.75	12.75	14	16	15.75	16	17	18	19	19	15	0	0	4	3	7	5	6	6	6	5	3	3	Female	Hispanic	18	20	20	22	22	23	24	25	26	28	30
6820	40	35	38	40	40	20	0	20	25	36	38	38	8.75	10.62	10.95	12.2	13.5	13.8	12	13.9	13.8	15	14	15.5	7	10	7	10	9	7	1	9	7	8	8	9	Female	Hispanic	20	21	22	23	24	25	26	27	28	30	32
6822	0	0	0	0	0	0	0	0	0	0	0	0	12.5	NA	7.5	NA	9	9	NA	NA	NA	NA	NA	NA	NA	NA	0	NA	2	0	NA	NA	NA	NA	NA	NA	Female	Hispanic	19	20	21	22	23	24	25	26	27	29	31
6823	0	0	0	0	0	0	0	0	0	20	0	0	2.5	NA	NA	NA	NA	NA	NA	NA	NA	10	10	NA	NA	NA	NA	NA	NA	NA	NA	NA	NA	NA	NA	NA	Female	Hispanic	21	22	23	24	25	26	26	27	28	31	33
6827	0	0	0	75	0	0	0	0	0	0	0	0	8	NA	NA	9.666667	10	NA	10	NA	NA	NA	18.75	NA	2	NA	0	0	0	NA	NA	NA	NA	NA	NA	NA	Male	Hispanic	23	24	25	26	27	28	29	30	31	33	35
6828	32	46	44	30	43	30	30	30	30	24	36	36	6.75	6.75	6.916667	8.083333	8.333333	8.666667	8	8	8	10.33333	18.505	21	3	0	4	3	5	4	2	4	2	3	9	20	Male	Hispanic	22	23	24	25	26	27	28	29	30	32	34
6832	0	40	30	35	33	0	0	0	0	40	0	36	11.25	8.625	6.75	6.75	8.666667	NA	8.25	NA	NA	2.67	2.74	9	3	0	2	0	1	NA	0	NA	NA	0	1	2	Female	Hispanic	23	25	25	26	27	NA	29	30	31	33	35
6833	0	0	0	67	42	78	8	41	40	0	0	0	3.195	NA	NA	14.99	8.95	10.13	9.166667	250	10.5	NA	NA	NA	NA	NA	NA	NA	2	1	1	0	1	NA	NA	NA	Male	Black	22	NA	NA	26	26	27	28	29	30	NA	NA
6835	33	40	40	0	0	40	0	0	0	0	0	0	9.5	9.75	11	10.5	10.75	11.75	11.75	12	11	11	11	13	0	0	3	3	5	NA	8	1	NA	1	6	NA	Female	Black	20	21	22	23	24	25	26	28	28	30	32
6842	27	0	0	40	40	40	40	40	40	45	45	40	5.75	7.833333	9.5	10.915	13.56	15.02	14.57	14.9	16.72	19.91	21.79	26.17	NA	0	2	13	8	10	10	10	10	10	10	10	Female	Hispanic	19	20	21	22	23	24	25	26	27	29	31
6849	25	0	0	0	0	0	0	0	0	0	0	0	2.13	NA	NA	NA	NA	NA	NA	NA	NA	NA	NA	NA	2	NA	NA	NA	NA	NA	NA	NA	NA	NA	NA	NA	Female	Hispanic	23	NA	NA	NA	NA	NA	NA	NA	NA	NA	NA
6861	0	0	35	0	34	33	32	32	34	45	41	43	NA	NA	6.5	7.75	9.75	10	11.03	11.35	12	7.883333	5.7	85.50143	NA	NA	1	7	9	9	8	9	7	11	3	12	Male	Hispanic	22	23	24	25	26	27	28	29	30	33	34
6863	6	40	0	45	48	12	20	32	45	44	40	43	22.5	19.5	10.5	20	18	17.5	15	8.885	17.33333	20	22.5	31	0	0	0	3	5	4	1	2	4	4	5	9	Male	Black	22	23	24	25	26	27	28	29	30	32	34
6865	42	0	40	40	5	0	0	0	0	0	36	0	14	NA	8	18.75	35	7.855	4.5	NA	NA	NA	5.75	NA	0	NA	NA	0	NA	0	0	NA	NA	NA	NA	NA	Male	Black	21	NA	23	23	24	26	26	27	28	31	32
6866	0	0	20	20	0	0	0	0	0	40	40	40	8	NA	6.5	7	6	NA	9	16	NA	11.33333	16	24.345	1	NA	1	1	1	NA	0	4	0	NA	2	8	Female	Black	23	24	25	26	27	28	29	30	31	33	35
6867	28	0	0	25	0	0	25	0	0	0	0	0	5.575	5.15	8.5	9.66	9.75	NA	7.5	6.5	NA	8	NA	NA	NA	1	0	4	0	NA	NA	1	NA	NA	NA	NA	Male	Black	19	20	21	22	23	25	25	26	27	29	31
6872	0	0	0	0	12	0	0	0	0	0	0	0	5	NA	NA	NA	8.5	5.985	NA	5.5	NA	NA	NA	NA	2	NA	NA	NA	8	0	NA	NA	NA	NA	NA	NA	Male	Black	21	22	NA	24	25	26	27	28	29	31	33
6879	23	23	25	40	40	0	0	0	6	1	0	0	6	6.416667	6.716667	5.2	2.5	5.755	NA	NA	13	3.575	0	NA	NA	0	1	12	0	6	NA	NA	1	0	0	NA	Male	Black	23	24	25	26	26	28	28	30	30	33	35
6887	0	0	0	40	40	0	40	0	14	10	24	0	NA	NA	7	7.5	7.375	8	10	9	75	100	33.33	NA	NA	NA	0	0	0	1	10	1	NA	NA	NA	NA	Male	Black	19	20	21	22	23	24	25	26	27	29	32
6891	4	0	40	40	20	40	40	0	0	0	40	40	20.10667	25	9	14	11.495	9.75	10.5	10.55	7.5	9	9.25	10.75	NA	NA	5	8	1	6	7	2	NA	NA	5	3	Female	Black	20	21	22	23	24	25	25	27	27	30	32
6894	15	0	18	12	8	40	40	40	40	40	40	60	6	6	8.5	8.5	8.5	13.25	16.72	16.3	17.3	18.15	20	21.71	0	0	1	0	0	0	9	8	10	7	10	10	Male	Black	19	20	22	22	23	24	25	27	27	30	31
6895	0	30	40	40	40	40	50	50	55	52	40	40	8.75	7.875	11.75	12.375	12	11.97	18.07	12.58	15.03	17.38	14.25	15.25	3	1	8	7	7	7	10	10	8	7	7	10	Female	Black	23	24	25	26	27	28	29	30	31	33	35
6897	40	40	40	40	40	40	40	40	40	0	0	0	7.176667	11.05	11.75	13.2	13.2	13.68333	13.95	14.72	15.22	NA	NA	NA	3	4	5	4	5	7	6	8	7	NA	NA	NA	Female	Black	20	21	22	23	24	25	26	27	28	NA	NA
6914	0	20	50	60	0	40	45	35	32	0	0	46	NA	37.5	5.75	7.5	9.52	8.25	8.25	8.25	13	12	NA	7.5	NA	NA	NA	NA	NA	4	0	1	0	0	NA	4	Female	Hispanic	23	24	25	26	27	28	29	30	31	33	NA
6917	0	30	0	0	48	8	0	8	20	41	25	2	NA	8.35	8.7	7.25	9.166667	8.083333	8.75	8.476667	9.125	9.6625	30.05	33.58333	NA	1	1	NA	1	2	0	0	NA	3	4	3	Female	Black	23	24	25	26	27	28	29	30	31	33	35
6918	10	20	4	35	40	25	0	0	25	30	20	0	20	15	9.45	13.06	7.1875	8.7	8	NA	5.12	8.5	4.5	10.5	NA	NA	NA	2	0	NA	0	NA	0	0	0	3	Male	Black	22	23	24	25	25	27	27	29	29	32	34
6919	0	0	0	0	0	0	0	0	0	4	0	0	NA	NA	7	NA	NA	NA	NA	NA	NA	0	NA	NA	NA	NA	NA	NA	NA	NA	NA	NA	NA	0	NA	NA	Female	Black	23	24	25	26	26	28	28	29	30	33	NA
6920	0	30	30	65	32	0	0	40	0	44	40	45	NA	10	5.415	5.596667	7.666667	8.5	8	10.35	10	12.96	15.75	17.445	NA	NA	1	0	1	NA	NA	3	5	2	8	5	Female	Black	21	22	23	24	25	26	27	28	29	31	33
6924	0	0	0	0	0	35	0	0	0	20	0	24	NA	NA	NA	NA	NA	21	35	8.5	NA	9.2	9.1	10.7	NA	NA	NA	NA	NA	0	NA	2	NA	0	0	6	Female	Black	20	22	22	23	24	25	26	27	28	30	32
6933	40	40	0	32	25	40	40	36	40	0	0	40	5.15	6.65	6.65	6.75	7.5	8.425	8.5	8.5	8.9	NA	NA	13.075	NA	0	0	0	1	1	1	3	0	NA	NA	9	Female	Hispanic	22	23	24	25	25	27	27	29	29	NA	NA
6944	24	40	40	0	0	43	48	20	58	48	23	32	11.6	14.58	14.19333	17	NA	20.88	25.5	22.905	36.21667	27.92	158.8467	35.33667	0	13	14	8	NA	9	9	8	1	12	10	9	Female	Hispanic	21	22	23	24	25	26	27	28	29	31	33
6945	27	27	21	30	29	0	13	40	36	37	36	42	7.1	9.25	9.5	10.5	11.3	12.09	11.0225	17.56	9.335	18.73	23.94	15.29667	0	8	7	8	8	8	10	6	5	7	6	8	Female	Hispanic	20	21	22	23	24	25	26	27	28	30	32
6954	0	35	30	24	12	0	0	40	0	0	0	38	7.566667	10	6.665	10	20	10	NA	8	NA	NA	NA	11.5	3	NA	NA	NA	NA	NA	NA	5	NA	NA	NA	4	Male	Black	20	22	23	23	25	25	26	28	28	30	32
6960	0	0	0	0	0	0	0	0	0	0	0	42	NA	NA	NA	NA	NA	NA	NA	NA	NA	NA	NA	32	NA	NA	NA	NA	NA	NA	NA	NA	NA	NA	NA	8	Male	Black	22	NA	NA	25	26	27	28	29	30	32	NA
6976	0	35	0	0	40	0	13	25	0	40	25	56	NA	7.75	7.75	NA	9	10.25	7.25	8.75	8.75	8.583333	9.973333	17.16667	NA	NA	NA	NA	3	3	0	3	5	1	0	7	Female	Hispanic	23	24	25	26	27	28	29	30	31	33	35
6978	0	0	9	0	0	35	0	0	0	40	0	38	9	7.5	9	10	8.75	7.14	7.14	10	NA	11	13.08	20.57	1	0	NA	0	3	NA	NA	0	NA	0	0	NA	Female	Hispanic	19	20	21	22	23	24	25	26	27	29	31
6984	0	0	40	40	65	40	40	40	40	0	20	20	NA	NA	10	12	12	NA	10.665	11.33	8.66	NA	11.15	12.5	NA	NA	0	0	1	7	6	3	5	NA	1	NA	Male	Hispanic	NA	NA	24	25	26	27	28	29	30	NA	34
6989	40	8	25	40	0	0	40	0	40	40	40	40	7.5	12.5	18.625	7.5	10	3.75	9.21	9.21	10.17	11.19	14.74	16.5	0	NA	1	1	0	NA	NA	0	NA	1	7	6	Female	Black	22	23	24	25	26	27	28	29	30	32	34
7011	16	40	40	40	40	40	40	40	40	0	24	40	11.94	18	19.58	21	27.46	23.08	26.92	12.5	30	NA	20.83	NA	1	6	8	6	7	4	6	3	8	NA	4	2	Female	Hispanic	20	21	22	23	24	25	26	27	28	NA	32
7027	0	0	40	73	40	0	0	60	40	40	40	0	NA	NA	8.5	8.666667	10	10.5	NA	7	8.842	11.63	11.63	NA	NA	NA	NA	17	6	4	NA	NA	4	4	5	7	Male	Hispanic	22	23	24	25	26	27	28	29	30	32	34
7035	30	40	40	50	55	48	0	50	0	50	40	0	11.5	14.42	21.63	15.865	38.29	27.44	NA	20.705	NA	32.53	36.06	NA	3	5	5	6	6	13	NA	13	NA	3	8	NA	Female	Black	21	22	23	24	25	26	NA	28	NA	31	33
7038	15	20	0	0	0	24	0	0	0	35	35	35	15	12	12	8	NA	14.58	22.5	NA	NA	35	24.18	29.12	0	1	0	3	NA	NA	NA	NA	NA	6	0	8	Female	Black	20	21	22	23	24	25	26	27	28	30	32
7065	0	0	0	0	0	0	0	0	40	7	40	8	7.5	NA	NA	8.75	NA	NA	43.75	NA	11.25	7.5	8.213333	18	0	NA	NA	NA	NA	NA	NA	NA	NA	0	8	7	Male	Black	21	22	23	24	25	NA	27	28	29	31	33
7067	0	0	5	5	4	0	0	0	0	0	0	0	NA	100	50	20	37.5	10	NA	NA	NA	NA	NA	NA	NA	NA	NA	0	0	0	NA	NA	NA	NA	NA	NA	Male	Black	22	23	24	25	26	27	28	29	30	32	34
7085	0	0	0	0	0	0	0	0	45	45	10	0	NA	NA	NA	NA	NA	NA	NA	NA	2.93	2.525	7.946667	NA	NA	NA	NA	NA	NA	NA	NA	NA	0	0	2	NA	Male	Hispanic	NA	NA	NA	NA	NA	NA	NA	NA	30	32	34
7089	0	30	35	35	0	40	35	35	35	40	40	0	10.8	14.79	16.48	15.75	14.5	16.25	19.35	19.8	19.5	23	20	21	0	1	1	6	0	5	5	2	5	NA	5	7	Female	Black	22	23	24	25	26	27	28	29	30	32	34
7090	0	30	20	50	69	48	40	40	40	40	40	40	NA	10.13667	11	10.4	9.714	12.095	10.57	13.91	12.25	12.97	12.77	14.75	NA	3	4	3	3	3	0	2	0	3	9	7	Female	Black	21	22	23	24	25	26	27	28	29	31	33
7095	40	44	44	44	50	50	50	38	38	38	38	0	14.4	19.23	21.63	23.3	23.08	24.03	27.69	24.22333	18.88	20.75	24.22	25	8	7	6	6	4	7	5	16	16	19	8	8	Male	Black	19	21	22	22	23	25	25	26	27	29	31
7096	24	0	0	0	40	40	40	35	38	40	40	40	9.11	7.745	8.5	NA	15	16.83	16.83	9.625	7.5	10.76667	12.3	15	0	1	1	NA	6	4	3	1	0	3	4	6	Female	Black	20	21	22	23	24	25	26	27	28	30	32
7099	25	0	0	0	35	35	12	25	15	21	25	0	9.5	9.625	10.35	12.3	10.335	17.54	16	34	16	12.4	14	9.5	0	0	0	2	6	6	6	0	0	7	0	NA	Female	Black	21	22	23	24	25	26	27	28	29	31	33
7104	0	0	35	0	0	0	0	0	0	20	40	40	NA	NA	0	0.2	NA	NA	NA	NA	NA	7.5	10.125	17	NA	NA	0	0	NA	NA	NA	NA	NA	1	5	13	Male	Black	NA	NA	25	26	27	NA	NA	31	32	33	35
7106	7	0	12	0	5	0	5	15	20	12	12	10	11.43	NA	0	NA	10	NA	18.6	4.93	30.25	7.31	10.75	13.5	NA	NA	NA	NA	NA	NA	NA	NA	0	0	0	NA	Female	Black	23	NA	25	26	27	NA	29	30	31	33	35
7111	40	65	60	40	40	40	0	25	22	23	0	40	8.045	8.875	9.5	10	13.5	13	13.45	13	13	14	NA	13.5	6	6	9	8	8	0	0	NA	1	2	NA	8	Female	Black	22	23	24	25	26	27	28	29	30	32	34
7112	36	40	82	40	0	27	17	28	20	10	0	0	4	6.625	8	9	8	9	9	117.5	10.75	8.5	NA	NA	1	1	4	1	1	0	0	2	0	1	NA	NA	Female	Black	19	20	21	22	23	24	25	26	27	29	NA
7118	10	40	40	40	20	40	38	24	25	0	29	30	6.5	7.625	8	8.893333	10.2	10.76	10.85	11.03	11.03	11.78	7.333333	10.805	NA	5	11	4	0	3	5	7	3	5	NA	5	Female	Black	19	21	22	23	23	25	25	27	27	30	32
7119	16	0	0	0	0	0	0	0	20	0	0	0	6.625	NA	NA	5.25	NA	NA	NA	NA	8.33	NA	NA	7.5	0	NA	NA	0	NA	NA	NA	NA	0	NA	NA	1	Male	Black	21	NA	NA	24	25	26	27	28	29	NA	NA
7120	40	40	40	40	40	40	40	40	40	40	40	40	12.73	14.91	11.895	17.5	17.35	19.98	20	21.25	23.08	52.88	26.92	27.88	8	5	10	6	7	7	7	7	6	7	7	5	Female	Black	20	21	22	23	24	25	26	27	28	30	32
7123	30	0	0	0	30	30	30	40	25	40	40	0	6.74	9.54	NA	13	17	16	16	NA	17	17.45	22.19	20	1	0	NA	4	4	4	5	2	4	8	7	3	Female	Hispanic	19	20	21	22	23	24	24	26	26	29	31
7132	0	8	0	40	45	0	40	40	40	40	44	40	6	9.3	10.08	13.51	13.25	15.38	13.46667	16.28	16.11	15.87	18.36	23.26	1	0	1	6	8	7	8	7	7	7	5	7	Female	Hispanic	22	23	23	25	25	27	27	29	29	32	34
7135	20	20	19	19	19	19	20	20	20	20	19	19	8.95	9.3	9.72	9.75	10.47	10.47	10.75	10.75	10.75	11.75	11.75	14.25	0	0	0	0	0	0	0	0	0	0	0	1	Male	Hispanic	20	22	23	24	24	25	26	27	28	31	32
7137	12	0	0	0	40	43	0	0	33	36	16	40	6.5	5.25	NA	NA	8	8.33	8.495	NA	7.25	8.375	9.45	8.5	0	0	NA	NA	0	0	0	NA	NA	NA	0	2	Female	Hispanic	20	21	22	23	24	25	26	27	28	30	32
7143	20	35	35	36	42	40	40	43	0	45	40	0	8.9	6.18	7.5	9.5	13.15	17.65	25	20.57	NA	25.43	19	NA	5	1	NA	2	4	5	6	4	NA	3	12	NA	Male	Hispanic	19	21	21	22	23	24	25	26	NA	30	32
7144	40	40	40	20	30	40	40	81	40	40	0	0	7.5	9.38	10	10.75	9.5	21.5	25	18	20.51667	17.375	NA	18	2	6	5	0	0	7	5	9	7	9	NA	5	Female	Hispanic	20	21	22	22	23	25	26	26	27	30	NA
7147	37	40	35	37	38	36	37	35	34	38	40	40	8.4	8.4	8.85	11.5	12	12.48	12.71	12.85	13	14.25	15.3	18.75	1	0	8	8	3	10	9	9	9	8	3	9	Female	Hispanic	23	24	25	26	27	28	28	30	30	33	35
7151	30	0	19	40	40	0	0	50	0	0	0	60	7.38	7.38	9.25	11.25	13	NA	NA	14.23	NA	NA	NA	16.67	1	0	5	6	6	NA	NA	6	NA	NA	NA	7	Female	Hispanic	20	22	22	23	25	NA	NA	27	NA	NA	NA
7152	0	40	40	40	30	40	40	40	40	40	40	40	6	8.5	8.333333	10.7	11.95	10.225	9.833333	11.875	10.66667	10.075	10.75	12.305	NA	NA	14	3	3	11	NA	2	5	9	2	11	Female	Hispanic	23	24	25	26	27	28	29	30	31	34	35
7156	0	0	0	0	0	40	0	0	40	40	30	80	NA	NA	NA	NA	NA	7.75	9	NA	5.63	12.835	11	13.33333	NA	NA	NA	NA	NA	4	2	NA	0	0	4	7	Male	Black	22	23	24	25	NA	27	27	28	29	32	34
7158	21	13	22	17	25	40	0	20	30	0	40	30	6.583333	5.85	5.833333	5.825	6.125	10.66333	16.67	11.93	16.26	17.57	12.5	11.875	2	3	3	2	4	4	2	6	5	6	3	9	Female	Hispanic	22	23	24	25	26	27	28	29	29	32	34
7162	40	40	40	40	40	40	40	40	40	40	40	40	13.56	11.91333	12.735	13.92	12.22	17.175	20	22.14	22.45	16.955	16.59	19.53	4	4	7	5	0	1	5	6	5	12	4	5	Female	Hispanic	22	23	24	25	26	27	28	29	30	32	34
7164	40	40	40	40	40	40	40	40	40	45	40	40	8.523333	9.5	10.44	13.75	17.25	17.26	18.08	14.435	22.12	22.65	24.39	33.65	1	14	12	8	6	9	7	9	7	9	9	7	Female	Hispanic	21	22	23	24	25	26	27	28	28	31	33
7176	0	0	0	0	0	0	0	0	0	0	0	0	NA	NA	NA	NA	NA	NA	NA	NA	NA	NA	NA	NA	NA	NA	NA	NA	NA	NA	NA	NA	NA	NA	NA	NA	Female	Black	20	21	22	23	24	25	26	27	28	30	32
7178	0	0	40	40	50	50	55	50	40	40	35	0	4.5	NA	6.1	9	9	10.98	11.41	12	12.5	13	8.75	8.75	NA	NA	0	6	5	3	6	5	4	3	0	NA	Female	Hispanic	19	20	21	22	23	24	25	26	27	29	31
7182	40	50	58	40	0	40	40	46	56	50	50	50	10.025	14.62	12.44	16.78	NA	23.56	25	21.8	27.115	24.04	28	30	8	6	6	7	NA	4	5	5	5	5	5	6	Female	Black	23	24	25	26	NA	28	29	30	31	34	35
7183	25	26	27	0	59	40	40	45	50	40	35	50	6.225	7.816667	7.6125	8.725	10	11.5	12.5	12.765	11.73	17.33	25.095	25.895	2	2	5	2	2	10	6	11	3	8	10	6	Female	Black	21	22	23	24	25	26	27	28	29	31	33
7186	20	16	20	40	40	20	20	40	40	0	100	25	9	9	9	116.2967	18.75	15.615	10	12.5	14	NA	8.8	16.97667	1	1	1	1	7	10	1	0	2	1	0	4	Male	Black	22	23	24	25	26	27	28	29	30	32	34
7188	45	0	40	40	24	32	35	40	40	40	30	35	8.8	8	10	10	10.8	10.75	10	10	10.5	20	13.33	13.825	2	2	2	2	8	5	1	2	1	2	2	2	Female	Black	23	24	25	26	27	28	29	30	31	33	35
7190	40	40	66	40	40	50	60	60	60	65	60	80	12.625	16.5	12.83333	16.97	31.25	24.76	24.54	17.63	17.05	22.65	27.31	16.25	10	2	9	13	5	7	7	6	5	10	10	8	Male	Hispanic	23	24	25	26	27	28	29	30	31	33	35
7192	10	12	12	10	20	25	24	20	6	0	7	15	33.875	40	35	21.75	17.46	17.41667	18.93333	36	22.345	20	40	43.33333	0	NA	NA	0	0	0	1	0	NA	NA	NA	NA	Female	Hispanic	23	24	25	26	27	28	29	30	31	33	35
7195	20	40	85	45	40	40	38	55	40	40	40	40	2.5	6.37	6.75	6.75	11.25	15.6	14.63	20	24.5	24.67	25.72	22.5	3	0	0	1	5	6	5	11	9	7	1	4	Male	Hispanic	20	21	22	23	24	25	26	27	28	30	32
7197	0	0	0	30	0	0	0	0	0	0	30	52	NA	NA	NA	6	NA	7.525	NA	NA	NA	NA	10.5	12.17	NA	NA	NA	0	NA	0	NA	NA	NA	NA	1	7	Male	Hispanic	22	23	24	25	NA	28	28	29	30	32	34
7201	40	40	40	40	40	40	40	40	40	40	40	0	11	13.5	13.5	21.5	23.5	36.06	27.4	32	45.67	50.48	50.48	NA	7	7	8	10	5	7	5	5	6	5	6	7	Male	Hispanic	22	23	24	25	26	27	28	29	30	32	34
7203	0	15	0	0	0	0	0	0	0	0	0	0	NA	4.5	5.15	NA	NA	NA	NA	NA	NA	NA	NA	NA	NA	0	NA	NA	NA	NA	NA	NA	NA	NA	NA	NA	Male	Hispanic	19	19	20	21	22	23	24	25	26	29	30
7204	0	16	28	30	40	0	40	70	40	40	0	0	6	6	8	8	8.5	10.5	8	8.45	9.2	11.2	NA	NA	NA	NA	1	1	2	1	0	6	6	7	NA	NA	Female	Hispanic	23	24	25	26	27	28	29	30	31	33	NA
7215	40	40	40	40	40	40	60	40	80	40	48	48	8.25	8.58	9.05	11.04	10.58	10.02	10.75	11.07667	12.94	12.93	13.025	16	3	3	9	6	6	4	9	18	5	6	14	8	Female	Black	20	21	22	23	24	25	26	27	28	30	32
7218	0	0	0	0	0	0	0	0	0	0	0	0	NA	NA	NA	NA	NA	NA	NA	NA	NA	NA	NA	NA	NA	NA	NA	NA	NA	NA	NA	NA	NA	NA	NA	NA	Female	Black	23	24	25	26	27	28	29	30	31	33	35
7220	22	40	120	68	120	40	55	25	40	40	30	40	8.05	8.875	12.91667	11.4375	11.5	11.66667	10.5	9.333333	9.375	12.75	16.285	10	0	5	NA	1	0	0	0	0	0	6	5	NA	Male	Hispanic	20	21	22	23	24	25	26	27	28	30	32
7230	0	0	0	0	0	0	0	0	0	0	0	0	NA	NA	NA	NA	NA	NA	NA	NA	NA	NA	NA	NA	NA	NA	NA	NA	NA	NA	NA	NA	NA	NA	NA	NA	Female	Black	23	24	25	26	27	28	29	30	31	33	35
7231	60	0	0	0	0	0	0	0	0	0	0	0	5	NA	NA	5	NA	NA	NA	NA	NA	NA	NA	NA	NA	NA	NA	NA	NA	NA	NA	NA	NA	NA	NA	NA	Male	Black	23	NA	NA	26	27	NA	29	30	31	NA	36
7243	40	40	0	40	40	0	0	40	40	40	40	0	12	13	NA	12.25	13.25	NA	NA	15.25	16.5	16	17.25	NA	1	0	NA	3	5	NA	NA	7	3	3	4	NA	Female	Hispanic	23	24	NA	25	27	NA	NA	30	30	33	34
7251	40	40	40	40	40	40	40	40	40	40	60	50	12	15	15.5	16	17.5	18.5	19.25	19.5	19.85	23	28	30.5	4	7	4	7	7	7	8	8	8	8	7	7	Male	Black	22	23	23	25	25	26	27	28	29	32	33
7258	0	40	40	40	40	45	40	40	40	40	40	40	6.5	7.926	NA	NA	10	8.21	9.6	18.75	17.31	17.31	17.44	23.08	NA	0	0	0	0	0	4	4	5	4	4	5	Female	Black	21	22	23	24	25	26	27	28	29	31	33
7262	0	40	40	40	40	40	40	40	40	0	40	40	6.4	10.48	12.63	12.09	10	11.9	13.8	14	14.18	17.25	13.5	13.6	0	4	5	3	4	12	4	6	5	7	5	4	Female	Hispanic	19	20	21	22	23	24	25	26	27	29	31
7264	40	40	40	40	40	32	40	45	40	45	25	39	8.45	8.95	9.2	9.4	9.6	8.95	11.35	12.4	19.77	18.89	10.5	9.25	5	4	3	2	4	3	5	5	6	4	3	3	Female	Black	22	23	24	25	26	27	28	29	30	32	34
7265	40	40	40	45	40	40	40	40	40	40	55	55	8.7	8.95	9.2	9.7	9.4	10.05	11.2	11.5	12	12.52	10.97	11.6	5	3	3	2	5	3	5	4	3	5	6	6	Male	Black	21	22	23	24	25	26	27	28	29	31	33
7273	0	0	40	12	7	20	40	0	40	45	8	38	NA	NA	5.13	7.5	9.855	4.62	7.75	8.5	7.25	7.71	8	8	NA	NA	NA	0	0	0	0	0	0	0	0	1	Female	Black	22	23	24	25	26	27	28	29	29	32	34
7274	0	0	40	40	40	0	8	40	40	40	40	50	7	6.625	8	8.666667	9	9	48.75	8.665	9	NA	11.5	11.5	NA	NA	3	7	6	4	NA	7	5	6	7	7	Male	Black	21	22	23	24	25	26	27	28	29	31	33
7276	0	40	40	54	50	20	40	36	40	0	0	0	6.875	6	9	15.41667	12.33333	8.875	10.335	7.625	7.625	8.375	8	12.04	0	1	1	5	3	0	1	3	2	0	NA	6	Male	Black	21	22	23	24	25	26	27	28	29	31	33
7278	0	0	0	0	40	0	0	0	0	20	40	26	NA	NA	NA	6.65	8.2	9.55	NA	NA	NA	9	9.72	12	NA	NA	NA	0	8	3	NA	NA	NA	4	8	9	Male	Black	20	21	22	23	24	25	26	27	27	30	32
7279	20	20	30	30	35	30	35	35	35	40	0	0	5.95	6.325	10	11	11.45	12.02	12.26	14.14	13.63	13.825	17.35	NA	6	0	1	7	8	7	8	16	8	18	8	NA	Female	Black	21	22	23	24	24	25	26	28	28	31	33
7284	40	40	0	40	40	40	40	40	40	0	0	32	7	7.8	NA	8.675	10	11.325	12.83	12.96	13.15	13.55	9	13.5	7	2	NA	5	8	6	7	8	7	6	3	1	Female	Hispanic	23	24	NA	26	27	28	29	30	31	33	35
7289	13	5	10	46	30	30	30	30	40	28	35	40	16.47	9.125	34.88	34.79	86.71	8	8	8	8	8	9.75	13.75	5	2	NA	5	2	2	1	1	5	3	2	8	Male	Black	21	22	23	24	25	26	27	28	29	31	33
7290	15	25	34	40	40	0	40	40	40	40	40	0	6.875	6.25	4.065	5.383333	9	8.96	8.625	11.05	14.25	11.5	11.125	12.04	1	0	0	5	7	2	3	6	5	5	3	14	Male	Black	21	22	23	24	25	26	27	28	29	31	33
7291	40	90	40	0	0	14	0	40	40	28	120	40	10.71	13.07	14.14	15.32	NA	7	11.29	12	10.44	12.175	2.4	9.915	6	7	8	6	NA	0	1	2	0	8	NA	2	Female	Black	22	23	24	25	26	27	28	29	30	32	34
7293	32	35	25	20	0	40	40	30	40	40	40	40	9.5	9.65	8.325	7.4	NA	9.215	13.01	10.25	13	15	18.23	23.56	4	4	6	0	NA	7	7	2	6	6	8	8	Female	Black	22	23	24	25	NA	27	28	29	30	32	34
7297	0	0	0	0	0	0	0	0	0	0	0	0	NA	NA	NA	NA	NA	NA	NA	NA	NA	NA	10	NA	NA	NA	NA	NA	NA	NA	NA	NA	NA	NA	NA	NA	Male	Black	21	22	23	24	25	26	27	28	29	31	33
7301	0	25	0	40	40	0	40	40	40	40	40	40	7.5	7	11.67	12.5	12.5	13.46	18.32	20.23	21.24	22.64	23.8	25.19	0	0	1	10	9	10	7	8	6	5	6	7	Female	Black	23	24	25	26	27	28	29	30	31	33	35
7302	25	62	40	40	40	40	40	0	0	32	32	40	7.765	7.125	7.625	7.125	7.2	9.5	10.25	8.5	NA	8.5	9.45	9.75	1	11	11	9	13	4	9	1	NA	2	9	8	Female	Black	19	20	21	22	23	24	25	26	27	29	31
7303	20	20	20	40	0	40	0	0	0	40	40	40	2.13	4.71	7.54	10.61667	14.7	78.57	11	NA	NA	15.01	16.31	17.06	0	0	2	0	6	NA	6	NA	NA	9	6	8	Female	Black	22	23	24	25	26	27	28	29	30	32	34
7308	72	40	40	45	50	40	40	40	40	60	40	40	4.86	7.93	11	21.79	13.46	10.58	NA	NA	NA	NA	NA	NA	NA	5	6	7	7	15	7	7	8	7	13	3	Male	Black	22	23	24	25	26	27	28	30	30	32	34
7310	0	0	0	0	0	0	0	0	40	0	0	0	NA	NA	NA	9	NA	NA	NA	NA	7.5	7.5	NA	NA	NA	NA	NA	2	NA	NA	NA	NA	NA	NA	NA	NA	Male	Black	23	24	25	26	27	28	29	30	31	33	35
7322	6	32	27	33	24	20	20	40	40	40	40	0	6	5.833333	7	7.0375	5.95	6.525	7.2	8.5	15.95	19.5	26.44	NA	1	2	2	0	0	1	2	5	8	20	10	NA	Male	Black	20	21	23	23	24	25	26	27	28	30	32
7340	40	40	50	50	50	60	40	40	40	0	60	40	9.416667	12.5	10	14.62	13.26	14.42	11.22	15.91	17.75	17.44	9.62	20.78	9	0	0	3	4	3	1	1	0	NA	0	7	Female	Hispanic	22	23	24	25	26	27	28	29	30	32	34
7347	0	40	40	40	40	70	65	60	60	60	28	50	NA	7.915	9.195	15	11.45	10.44	15.38	23.08	16.67	12.82	58.38	35.38	NA	6	6	8	17	6	10	10	7	9	10	7	Male	Hispanic	NA	22	23	24	25	26	27	28	29	31	33
7348	32	0	0	18	35	0	30	48	40	0	0	0	5.56	7.25	6.75	10	11.33333	30	15.335	13.96	18	19.5	20	NA	0	5	0	0	1	NA	0	0	0	0	NA	NA	Female	Hispanic	21	22	23	24	25	26	27	28	28	31	33
7359	4	0	0	30	35	28	40	25	35	37	32	32	5.2	5.25	NA	4.85	4.81	5.85	5	0.85	5.43	6.63	NA	7.46	0	1	NA	4	1	0	0	0	0	1	0	2	Female	Hispanic	19	21	21	22	23	25	25	26	27	29	31
7363	40	0	0	0	0	0	0	0	0	0	0	0	6	6.75	NA	NA	NA	NA	NA	NA	NA	NA	NA	NA	4	3	NA	NA	NA	NA	NA	NA	NA	NA	NA	NA	Male	Hispanic	21	22	NA	NA	NA	NA	NA	NA	NA	NA	NA
7375	40	0	30	36	0	0	0	0	0	0	0	0	7.916667	7.375	6.1	5.625	6.75	6.5	6.125	NA	7.5	NA	NA	NA	2	0	1	5	0	NA	1	NA	NA	NA	NA	NA	Male	Black	20	21	22	23	24	25	26	NA	29	31	32
7380	0	0	40	40	40	0	0	40	40	0	40	35	5.5	8.5	7.4375	6.233333	7.85	9.525	NA	10	10	10.7825	13.16333	13.20667	NA	NA	0	NA	0	0	NA	6	3	2	9	18	Female	Black	20	21	22	23	24	25	26	27	28	30	32
7384	0	0	65	30	37	37	38	39	36	37	20	40	5.75	7.025	6.816667	6.375	8.4	8.8	9.75	10	10	10.8	11.6	12.25	1	5	13	3	6	6	2	2	4	6	3	18	Female	Black	21	22	23	24	25	26	27	28	29	31	33
7391	0	0	0	0	0	0	0	0	0	0	0	0	NA	NA	NA	NA	NA	NA	NA	NA	NA	NA	NA	NA	NA	NA	NA	NA	NA	NA	NA	NA	NA	NA	NA	NA	Female	Black	21	22	23	24	25	26	27	28	29	32	33
7392	40	0	40	0	40	40	40	0	0	0	0	0	9.525	10.5	7.5	7.5	13.1	12.8	29	12.5	NA	NA	NA	NA	NA	0	4	2	NA	6	5	8	NA	NA	NA	NA	Female	Black	23	24	25	26	27	28	29	30	30	33	35
7395	10	20	20	20	0	15	40	40	40	40	40	40	7	7	6.625	7	12.8	15.2	15.87	24.52	NA	28.85	21.25	46.51	0	0	2	1	0	2	4	5	8	5	5	16	Female	Black	19	20	21	22	23	24	25	26	27	29	31
7396	0	0	35	40	45	0	35	40	40	0	20	30	6.75	7.67	6	7.5	10.1	11.1	7.25	8.25	10.125	10	8	8	0	0	1	3	6	5	0	6	6	5	1	1	Male	Black	21	22	23	24	25	26	26	28	29	31	33
7410	0	0	0	0	0	0	0	0	0	0	0	0	NA	NA	NA	NA	NA	NA	NA	NA	NA	NA	NA	NA	NA	NA	NA	NA	NA	NA	NA	NA	NA	NA	NA	NA	Female	Black	19	20	21	22	23	24	25	26	27	29	NA
7411	0	0	0	0	0	0	0	0	0	0	0	0	7	7	0.63	NA	NA	NA	NA	NA	NA	NA	NA	NA	NA	0	NA	NA	NA	NA	NA	NA	NA	NA	NA	NA	Female	Black	18	19	20	21	22	24	24	26	26	28	30
7413	40	40	0	0	0	0	0	0	0	0	40	40	9.255	12.645	NA	NA	NA	NA	NA	NA	NA	NA	23.1	24.75	4	7	NA	NA	NA	NA	NA	NA	NA	NA	12	8	Male	Hispanic	23	25	NA	NA	NA	NA	NA	NA	NA	NA	36
7416	40	40	40	40	40	40	40	40	40	40	0	0	10	10	14	13	15.9	15.9	14.31	16.9	16	16.9	NA	NA	0	0	2	3	3	2	3	2	1	2	NA	NA	Male	Hispanic	23	24	25	26	27	28	29	30	31	33	NA
7422	27	35	24	40	40	40	40	40	32	24	0	0	10.9	11.5	18.43	20.38	21.34	22.4	24	25.67	26.13	27.63	27	NA	0	1	0	7	6	8	6	5	6	8	6	NA	Female	Hispanic	21	22	23	24	25	26	27	28	29	31	34
7423	20	40	40	0	45	40	0	0	0	0	0	0	21.75	35.665	8.833333	10	8	8.625	9	NA	NA	NA	NA	NA	3	0	0	0	NA	3	0	NA	NA	NA	NA	NA	Male	Hispanic	20	21	22	23	24	25	26	27	NA	NA	NA
7425	15	0	0	0	0	0	0	0	0	0	0	0	8.015	9.14	NA	NA	NA	NA	NA	NA	NA	NA	NA	NA	NA	2	NA	NA	NA	NA	NA	NA	NA	NA	NA	NA	Male	Hispanic	19	21	NA	NA	NA	24	25	26	27	29	31
7427	40	30	30	40	0	30	36	29	27	40	40	40	12	14.5	15	13.5	15	25	12	8.12	16.275	10	15.5	19	3	0	0	0	0	0	NA	0	0	6	3	5	Male	Hispanic	21	22	23	24	25	26	27	28	29	31	33
7428	40	40	0	40	40	40	40	0	0	40	0	0	24.3	25.13	NA	32.42	32.5	32.5	33.48	NA	NA	38.43	38.43	NA	7	6	NA	7	7	8	7	NA	NA	7	7	NA	Male	Hispanic	23	24	NA	26	27	28	29	NA	NA	33	35
7432	25	18	0	0	0	40	40	0	0	0	0	32	7.45	7.25	7.25	NA	NA	17.25	17.26	20	NA	NA	NA	125	3	2	1	NA	NA	6	8	8	NA	NA	NA	NA	Female	Hispanic	20	21	22	23	24	25	26	27	28	NA	NA
7437	0	0	0	20	0	0	0	0	0	0	0	0	NA	NA	NA	9	9	NA	NA	NA	NA	NA	NA	NA	NA	NA	NA	0	0	NA	NA	NA	NA	NA	NA	NA	Female	Hispanic	19	20	22	22	23	NA	NA	NA	NA	29	31
7438	0	37	0	40	0	40	40	40	0	32	40	0	11.5	13.16667	NA	15.16667	18	16.86667	13.58333	20	20	20	22.3	25	2	0	NA	8	0	2	11	6	8	3	11	6	Female	Hispanic	23	24	NA	26	26	28	29	30	30	33	35
7439	40	40	40	0	38	28	40	40	40	0	0	40	10.05	11	9.875	12	10.25	10.25	13	13	13	NA	NA	18.5	4	3	4	1	2	2	4	7	8	NA	NA	9	Male	Hispanic	19	20	21	22	23	24	25	26	27	NA	NA
7445	30	40	42	40	40	40	40	40	40	0	0	0	8	8.565	16	12.75	10.5	11.5	11.25	11.5	11.67	NA	NA	9.5	0	0	10	11	10	10	10	10	2	NA	NA	6	Female	Hispanic	21	22	23	24	25	26	27	28	29	NA	NA
7453	28	45	30	40	0	12	8	0	0	0	0	40	17	14.25	10.19444	14.75	15.75	7.5	7.5	7.5	NA	NA	9.5	9.75	NA	4	0	5	10	1	0	NA	NA	NA	2	5	Male	Hispanic	20	21	23	23	24	25	26	27	29	31	33
7454	0	0	12	40	0	0	12	0	0	0	0	0	NA	NA	10	11.41667	11	50	16.25	15.71	NA	NA	NA	NA	NA	NA	1	0	0	NA	NA	NA	NA	NA	NA	NA	Female	Hispanic	22	23	24	25	26	27	28	29	30	32	34
7469	25	0	36	35	40	40	40	0	40	40	40	40	8.75	9.125	5.95	6.75	8	8.5	8.75	9	21.38	9.405	10.5	10.805	2	5	0	0	6	8	7	5	5	2	5	18	Female	Hispanic	22	23	24	25	26	27	28	29	30	32	34
7470	30	55	21	65	40	32	32	40	40	160	40	0	6.75	8.25	7.375	5.875	15.955	31.33333	30	25.5	30.185	10.47	47.67	NA	0	4	6	4	6	8	4	4	1	6	7	8	Female	Hispanic	19	20	21	22	23	24	25	26	27	29	31
7490	40	40	40	0	40	0	0	0	0	0	41	0	7.125	9.225	12	NA	18.105	NA	NA	NA	NA	NA	25.935	NA	3	1	5	NA	12	NA	NA	NA	NA	NA	9	NA	Male	Hispanic	19	20	21	NA	23	NA	NA	NA	NA	NA	31
7498	0	0	0	0	40	45	40	40	60	60	40	0	NA	NA	NA	NA	10	271.665	50	52.5	75	53.54	9.5	35	NA	NA	NA	NA	2	2	2	3	2	2	2	7	Male	Hispanic	21	22	23	NA	24	26	26	28	29	31	33
7504	0	0	0	0	30	0	0	0	40	0	0	0	6.75	NA	NA	NA	10	25	NA	NA	10.87	10.11	NA	NA	0	NA	NA	NA	0	0	NA	NA	3	5	NA	NA	Female	Hispanic	19	20	21	22	23	24	25	26	27	29	31
7514	0	16	0	0	30	30	9	9	3	12	0	24	7.25	7	6	10	3.655	7.59	0	4.375	0	NA	2.5	10.4	NA	0	1	NA	NA	0	NA	NA	NA	NA	NA	NA	Female	Hispanic	21	22	23	24	25	26	27	28	29	31	33
7515	12	41	40	0	40	0	60	40	45	0	50	0	7.25	15.88333	10.88333	13.66667	16.5	13.75	6.39	12.21	14.96	NA	13.01	NA	0	1	5	7	5	4	6	7	7	NA	6	NA	Male	Hispanic	20	21	22	23	24	25	26	27	28	NA	32
7534	40	26	0	0	35	35	35	53	48	0	30	30	8	8.5	10.5	NA	13	15	13.94	12.5	13.46	NA	14.795	20	1	0	0	NA	6	6	4	15	7	NA	5	6	Female	Hispanic	21	22	23	24	25	26	27	29	29	NA	33
7536	50	30	100	100	40	40	30	30	30	40	40	40	8.5	6.5	5.365	5.89	6.175	12.25	7.5	8	8	12.2	17.25	19	0	9	4	3	5	4	0	1	4	12	8	8	Female	Hispanic	22	23	24	25	26	27	28	29	30	32	34
7546	20	0	18	0	40	40	40	40	40	40	40	40	10.69	11.19	12	12	18.67	16.5	17	17	17	20	22	27.8	6	7	0	0	10	6	9	9	7	6	6	8	Female	Hispanic	20	21	22	23	24	26	26	27	28	30	32
7547	58	45	25	40	40	40	40	40	50	0	0	0	9.333333	8.5	9	11.14	11.955	14.21333	18.54	18.67	11.63	30	NA	NA	1	3	0	9	3	14	9	6	NA	NA	NA	NA	Male	Hispanic	19	20	21	22	23	24	25	26	27	29	31
7553	40	0	40	40	0	0	40	45	40	0	0	0	12	9.833333	12	15	NA	15	20	24	24	NA	NA	NA	2	4	5	4	NA	6	NA	2	3	NA	NA	NA	Male	Black	21	22	23	24	NA	26	27	28	29	NA	NA
7555	0	0	0	40	40	0	40	40	40	40	0	0	NA	NA	NA	11.22	NA	16.5	16.5	16.25	16	16.5	NA	NA	NA	NA	NA	0	3	5	4	5	2	4	NA	NA	Female	Hispanic	NA	NA	NA	23	24	25	26	27	28	30	NA
7556	0	0	40	0	40	0	0	0	0	0	0	0	10.5	NA	12	NA	12	NA	NA	NA	NA	NA	NA	14.25	0	NA	4	NA	6	NA	NA	NA	NA	NA	NA	6	Female	Hispanic	20	NA	22	NA	24	NA	NA	NA	NA	NA	NA
7557	0	0	0	0	0	0	0	0	0	0	0	40	6.75	NA	NA	NA	NA	NA	NA	NA	NA	NA	NA	14	NA	NA	NA	NA	NA	NA	NA	NA	NA	NA	NA	2	Female	Hispanic	20	21	NA	23	NA	25	26	27	28	30	32
7559	30	30	30	25	40	42	40	40	40	40	40	40	11.9	11.55	12	12.45	6.98	16.48	17.44	14.53	15	19.75	16.5	22	1	1	0	0	5	7	5	6	6	8	7	6	Female	Hispanic	19	20	21	22	23	24	25	26	27	29	31
7562	39	25	0	40	25	0	0	0	40	40	0	0	7.5	9.75	10	10	74.42	NA	NA	NA	15	31.98	NA	NA	2	1	0	0	0	NA	NA	NA	0	0	NA	NA	Male	Hispanic	21	22	23	24	25	NA	NA	NA	29	31	NA
7564	0	80	45	70	52	53	0	0	0	40	50	42	12	13.08	28.89	21.608	24.28571	26.25	10	NA	NA	22.5	18	19.5	0	NA	NA	NA	1	1	0	NA	NA	NA	NA	NA	Male	Hispanic	21	23	23	24	26	27	28	29	NA	32	34
7565	29	0	0	15	20	40	40	40	40	40	41	40	9.5	10	NA	9.5	10.03	13.3	12.02	13.31	12	16.21	16.39	17.8	NA	0	NA	1	1	2	4	6	5	6	5	14	Male	Hispanic	18	20	21	21	23	24	25	26	26	29	30
7568	0	0	0	0	8	36	0	35	40	38	36	45	5	5.5	5	11	7.5	4.453333	8	10.71	9.75	11.075	11	58.47	0	2	NA	0	0	1	0	NA	4	0	1	5	Male	Hispanic	19	20	21	22	23	24	25	26	27	29	31
7569	32	35	40	40	40	40	40	40	40	50	0	50	11.35	12.5	15	24	26	25	25.67	23.335	25.73	25.77	NA	64	1	2	4	4	7	5	7	11	5	5	NA	7	Male	Black	22	23	23	25	26	27	27	28	29	31	NA
7575	11	10	0	0	0	0	0	0	0	0	0	0	6.85	6.95	3.965	NA	7.75	NA	NA	NA	NA	NA	NA	NA	2	2	NA	NA	NA	NA	NA	NA	NA	NA	NA	NA	Female	Hispanic	19	20	21	22	23	24	NA	NA	NA	NA	NA
7588	0	0	0	0	0	0	0	0	0	0	0	0	NA	8	9	NA	NA	NA	NA	NA	NA	NA	NA	NA	NA	7	NA	NA	NA	NA	NA	NA	NA	NA	NA	NA	Female	Hispanic	23	24	25	NA	NA	NA	NA	NA	NA	NA	NA
7593	40	43	48	40	43	42	40	40	40	40	40	40	12.21	36.21	9.213333	13.86667	13.36667	43.55667	19.145	22.67	22.67	20.93	17.4	30	5	7	2	20	8	7	7	6	5	6	6	7	Female	Hispanic	20	21	22	23	24	25	26	27	28	30	32
7600	35	40	35	0	36	0	40	0	40	0	40	0	10	12	14	16	17	NA	17.4	13	16	NA	13.6875	15.5	4	3	3	4	4	NA	0	NA	3	NA	2	1	Male	Hispanic	19	20	21	22	23	NA	25	26	27	NA	31
7601	0	25	30	45	24	40	35	24	24	36	0	48	6.833333	7.125	7.5	8.75	7.5	8	8	8	8	19.25	32	37.7	0	0	3	5	6	7	8	2	3	8	6	8	Female	Hispanic	19	20	21	22	23	24	25	26	27	29	31
7603	40	30	44	8	0	38	36	0	36	40	36	36	9.48	12.45667	8.956667	8.043333	10	22	25	24	34.5	39.5	43.5	48.5	0	0	5	4	0	5	5	6	5	4	10	13	Female	Hispanic	24	24	25	26	27	28	29	30	31	34	35
7610	40	35	0	0	0	0	0	0	0	0	40	0	8.625	6.975	6.45	NA	NA	NA	NA	NA	NA	NA	13	NA	3	3	NA	NA	NA	NA	NA	NA	NA	NA	NA	NA	Female	Hispanic	20	21	22	23	24	25	26	27	28	30	32
7623	0	0	24	0	42	40	40	40	35	50	40	0	11.33333	31.11	15.25	56.34333	30	26.44	26.44	33.65	57.69	54.945	114.18	240.38	0	NA	0	0	4	5	5	8	7	7	6	6	Female	Black	22	23	24	24	25	26	27	28	29	32	33
7630	0	40	0	0	0	0	0	4	8	0	0	0	8.5	9	9	NA	NA	NA	NA	8.776667	25	10	7.25	8.9	NA	NA	3	NA	NA	NA	NA	0	0	0	2	NA	Male	Black	22	23	24	25	26	27	28	29	30	32	34
7631	45	0	0	0	0	0	0	9	0	0	96	8	1.11	2.5	25	10	NA	10	NA	7.25	7.25	9.375	9.45	9.45	NA	NA	NA	NA	NA	NA	NA	NA	0	NA	NA	NA	Male	Black	19	20	21	22	23	24	25	26	27	29	31
7634	15	40	40	40	30	0	0	0	0	40	40	40	11.5	10.33333	10	11	12.55	14	NA	NA	NA	16.5	28.79	33.86	0	3	2	2	3	2	NA	NA	NA	7	5	8	Female	Hispanic	23	23	24	25	26	27	28	29	30	33	34
7637	30	30	40	40	0	40	40	40	40	0	0	0	7	7.21	10.535	15.69	16	14	14.28	15	15	NA	NA	14.26	2	4	7	4	6	6	6	6	6	NA	NA	6	Female	Black	19	20	21	22	23	24	25	26	27	NA	NA
7652	35	40	35	0	30	15	18	0	0	16	0	0	2.13	5.54	2.13	3.315	2.13	4.2	4.5	4.5	NA	14.795	NA	NA	0	0	3	4	3	3	1	2	NA	NA	NA	NA	Female	Hispanic	23	24	25	26	27	28	29	30	31	33	35
7659	40	0	0	40	40	25	0	0	0	26	80	40	6.175	9	NA	6.785	8.335	7.96	7.96	NA	NA	10.145	8.966667	9.166667	4	5	NA	0	0	0	0	NA	NA	0	0	5	Female	Black	23	24	NA	26	26	27	28	30	30	32	34
7666	40	40	40	40	40	40	40	40	30	56	40	37	7.82	7.95	7.7	10	10.51	11.25	10.47	10.75	10.5	10.265	10.5	13	3	3	2	4	6	4	3	2	5	5	0	6	Female	Black	21	22	23	24	24	25	26	28	28	30	32
7671	0	0	0	0	40	48	0	0	0	0	35	32	7	NA	NA	7	8.5	10	9.5	NA	NA	NA	12.86	18	1	NA	NA	0	2	3	NA	NA	NA	NA	0	4	Female	Black	19	20	21	23	23	24	25	27	27	29	31
7672	0	0	0	0	0	0	0	0	0	0	0	0	NA	6.875	NA	NA	NA	NA	8.5	NA	NA	NA	NA	NA	NA	1	NA	NA	NA	NA	NA	NA	NA	NA	NA	NA	Male	Black	20	21	22	NA	NA	NA	25	26	27	30	31
7675	0	0	0	0	0	0	0	0	0	40	0	0	NA	NA	NA	NA	7.75	NA	9	7.25	NA	10	7.43	NA	NA	NA	NA	NA	NA	NA	NA	0	NA	1	10	NA	Male	Hispanic	22	23	NA	NA	26	27	28	29	30	32	34
7676	40	42	40	40	40	40	0	0	40	40	48	0	8.833333	9.5	9.7	9.5	8.625	9.58	9.58	NA	12.5	14.75	15.45	NA	3	1	4	3	6	8	4	NA	5	7	6	NA	Male	Hispanic	20	21	22	23	24	25	26	27	28	30	32
7677	0	0	40	0	40	40	0	40	40	40	40	40	NA	NA	9.3125	NA	12.5	13	12.5	10	10.25	11.25	14	18	NA	NA	17	NA	4	0	0	0	3	16	6	6	Male	Hispanic	NA	NA	22	NA	24	25	26	27	28	31	32
7681	0	30	30	20	40	30	0	12	0	0	0	60	6.5	6.3	6.275	9.666667	7	7	7.25	20	20	NA	NA	7.25	0	NA	0	0	0	0	0	NA	NA	NA	NA	NA	Female	Hispanic	23	24	25	26	27	28	29	30	31	33	35
7682	40	0	40	0	0	0	0	0	0	0	0	0	5.666667	7	9.5	6	11.5	10.08333	9	NA	NA	NA	NA	NA	NA	NA	NA	NA	1	0	NA	NA	NA	NA	NA	NA	Female	Hispanic	21	22	24	24	26	27	28	NA	NA	NA	NA
7684	16	25	4	0	0	0	0	0	0	0	0	0	8.5	8.935	6.25	1.3	NA	NA	NA	NA	NA	8.25	NA	NA	0	0	NA	NA	NA	NA	NA	NA	NA	NA	NA	NA	Female	Black	23	24	25	26	27	28	29	30	31	33	35
7688	20	35	40	0	40	40	40	40	40	40	0	0	7.75	8	8.63	NA	8.65	8.16	8	8.48	8.5	9.18	9.4	NA	0	7	0	NA	1	4	4	5	7	9	6	NA	Female	Black	21	22	23	NA	25	26	27	28	29	31	33
7689	22	41	52	0	0	40	0	40	40	40	40	40	8.82	9.835	11.70667	NA	NA	16.735	16.5	NA	18.23	16.83	16.105	20.405	1	0	7	NA	NA	9	3	6	6	6	8	14	Female	Black	21	22	23	NA	NA	26	27	28	29	31	33
7691	40	35	42	40	0	0	45	0	0	0	0	0	5.466667	8.5	10.5	12	NA	8.38	0	6	NA	10	NA	NA	0	0	0	2	NA	4	NA	8	NA	1	NA	NA	Male	Hispanic	21	22	23	24	NA	26	26	28	28	31	NA
7708	19	40	0	0	0	0	0	0	0	0	0	0	6.235	7.5	NA	NA	NA	NA	NA	NA	NA	NA	NA	NA	NA	1	NA	NA	NA	NA	NA	NA	NA	NA	NA	NA	Female	Black	19	20	NA	NA	NA	NA	NA	NA	NA	NA	NA
7709	0	5	5	3	0	0	0	0	0	0	0	0	2	0.5	NA	NA	0.2	NA	NA	NA	NA	NA	NA	NA	NA	0	0	0	0	NA	NA	NA	NA	NA	NA	NA	Female	Black	22	23	24	25	26	27	28	30	30	33	34
7710	30	35	70	40	40	30	40	0	0	0	0	0	6.5	7.25	7.25	7.535	8.8	7.9	7.75	8	NA	8.8	NA	NA	NA	8	0	1	0	0	0	1	NA	NA	NA	NA	Male	Black	18	19	21	22	22	23	25	26	26	29	30
7711	0	55	0	0	40	37	40	0	0	30	40	38	NA	8	NA	NA	8.083333	8.5	9.25	10	11.75	9.29	9.875	11.1	NA	3	NA	NA	12	0	3	0	2	0	1	5	Female	Black	NA	23	NA	NA	26	27	28	29	30	32	34
7715	0	0	0	30	0	0	0	0	0	0	0	0	6.475	0	6.375	6.233333	6.735	8	7.25	NA	7.5	6	NA	8	NA	0	6	0	0	NA	NA	NA	NA	NA	NA	NA	Female	Black	21	22	23	24	25	26	27	28	29	31	33
7718	0	0	0	0	0	0	0	0	0	0	0	0	NA	NA	NA	NA	6	NA	NA	NA	7.21	NA	NA	NA	NA	NA	NA	NA	1	NA	NA	NA	3	NA	NA	NA	Male	Black	NA	NA	NA	NA	27	NA	NA	NA	30	NA	NA
7720	25	0	0	0	0	0	0	0	0	0	20	0	5.766667	7.725	NA	8.125	NA	NA	NA	NA	NA	NA	9.305	NA	NA	3	NA	0	NA	NA	NA	NA	NA	NA	6	NA	Female	Black	19	20	NA	22	23	NA	NA	NA	NA	NA	32
7723	40	40	40	0	0	45	0	0	60	0	44	0	7.3	8	8.25	NA	NA	9.475	NA	NA	9.545	NA	9.963333	NA	2	3	2	NA	NA	9	NA	NA	7	NA	7	NA	Male	Black	21	21	22	NA	NA	25	NA	NA	28	NA	32
7724	25	25	62	48	46	48	44	50	35	40	38	40	11.41667	8.075	8.5	8.625	9	9	9.125	8.666667	8.6	9.75	12	14	0	1	1	2	1	2	2	0	0	5	0	3	Female	Black	20	21	22	23	24	25	26	27	28	30	32
7725	0	70	64	70	25	0	0	0	0	0	44	40	5.75	8	7.125	7.126667	7.7	7.75	NA	NA	15.21	NA	54.525	10.875	0	2	0	2	0	0	NA	NA	NA	NA	0	3	Male	Black	22	22	23	25	25	26	27	29	30	NA	33
7731	40	40	0	40	0	0	0	0	0	0	40	29	8	8	5.333333	10.175	9.333333	NA	19.35	11	NA	NA	21.855	27.51	4	0	0	3	NA	NA	NA	NA	NA	NA	NA	1	Male	Black	21	22	23	24	25	26	27	28	29	31	33
7732	40	40	40	40	0	0	0	0	0	40	0	0	6.65	7.5	9	9.5	11	NA	NA	NA	NA	32	NA	NA	2	6	1	4	6	NA	NA	NA	NA	4	NA	NA	Female	Black	20	21	21	23	23	24	25	NA	NA	29	NA
7737	0	0	0	40	40	60	72	35	30	45	35	58	NA	NA	NA	9	8	6	10	7.25	5	7.78	14.29	10	NA	NA	NA	NA	0	1	0	0	0	0	0	2	Male	Black	21	22	23	24	25	26	26	28	29	31	33
7739	0	0	0	40	40	0	0	0	38	40	9	34	7	NA	6.25	10	10.3	28.13	10	NA	7.25	8.5	10.5	8	NA	NA	0	NA	1	3	0	NA	0	4	1	NA	Male	Black	20	21	22	23	24	25	26	27	28	30	32
7740	36	8	40	40	0	0	0	35	30	38	38	38	8.73	8.666667	9.4	10	10.75	NA	NA	10.1	8.975	11.45	12.48	17	0	7	7	7	9	NA	NA	9	5	9	9	8	Female	Black	21	22	23	24	25	26	27	28	29	32	33
7747	25	0	0	0	0	0	0	0	0	0	0	0	21.125	22	NA	3.33	NA	NA	NA	NA	15	NA	NA	NA	0	NA	NA	NA	NA	NA	NA	NA	NA	NA	NA	NA	Male	Black	22	23	24	25	26	27	28	29	30	32	34
7750	40	8	40	40	0	0	0	0	0	32	0	0	5.75	5.583333	5.925	6.5	7	NA	NA	NA	NA	8	NA	NA	0	2	5	3	2	NA	NA	NA	NA	3	NA	NA	Male	Black	23	24	25	26	27	NA	NA	NA	NA	33	NA
7755	0	0	40	40	0	0	0	0	10	0	40	55	8.5	NA	11	12	13.5	14	NA	9	10	9	13	14.5	0	NA	2	0	3	2	1	0	0	1	2	6	Male	Black	22	NA	24	25	27	27	28	29	30	32	34
7756	40	60	60	52	60	40	40	40	40	40	40	40	8.666667	9.075	9.075	9.59	10.125	10.935	16.71	16.71	18.25	18.55	18.75	18.71	6	7	6	6	6	6	6	5	6	6	6	8	Female	Black	21	22	23	24	25	26	27	28	29	31	33
7757	30	40	40	40	40	35	0	35	35	37	38	0	7.5	7.75	6.75	7.5	8.25	8.5	8	8	8	9	9	9.75	0	0	NA	0	0	3	0	2	0	2	0	2	Male	Black	22	23	24	25	26	27	28	29	30	32	34
7764	0	0	20	40	40	40	30	0	40	40	40	40	5.5	NA	6.413333	9.23	14.75	10	8.92	8.3	12.2	14.42	14.3	15.5	NA	NA	0	NA	5	0	1	0	NA	7	8	7	Female	Black	19	20	21	22	23	24	25	26	27	29	31
7770	18	24	40	40	45	0	30	10	39	30	40	40	4.875	0	NA	0	10	7.5	13.33	12.62	7.675	6.436667	15.87	22.36	9	NA	NA	NA	NA	0	0	2	2	8	9	17	Female	Black	22	23	24	25	26	27	28	29	30	32	34
7771	0	0	40	0	35	40	0	0	0	0	0	0	6.25	NA	6.625	7.25	6.5	8.375	17.5	NA	NA	NA	15	NA	NA	NA	NA	NA	NA	2	1	NA	NA	NA	0	NA	Male	Black	21	NA	23	24	24	26	27	27	28	31	33
7776	0	40	0	0	32	32	0	40	40	0	40	40	4.39	5.675	NA	NA	7.925	9.236667	8.86	8.5	9	9.375	10	11.8125	NA	0	NA	NA	2	0	NA	NA	0	0	1	1	Male	Black	22	23	NA	NA	26	27	28	29	30	32	34
7808	40	45	40	45	0	40	0	0	0	0	50	50	7.5	6.125	7.25	9.2	9.75	7.75	9.75	NA	NA	8.75	15	19.66667	1	1	3	4	5	9	8	NA	NA	NA	4	11	Male	Black	20	21	23	23	24	26	26	28	29	31	32
7813	26	22	35	40	40	40	0	10	40	40	26	40	6.166667	5.7	7.75	7.5	6.75	8.25	8.4	8.25	9.15	11.5	12.25	12.465	0	1	2	2	0	1	2	0	3	1	0	4	Female	Black	20	21	22	23	24	25	26	27	28	30	32
7838	0	0	0	0	0	15	0	0	0	0	0	21	NA	8	NA	15	NA	0.31	NA	NA	NA	NA	NA	1.566667	NA	0	NA	4	NA	0	NA	NA	NA	NA	1	NA	Male	Black	20	21	22	24	24	25	NA	28	NA	NA	33
7840	40	40	0	32	0	0	0	0	0	0	0	0	5.883333	6.833333	7.21	7.9625	7.81	NA	NA	NA	NA	NA	NA	NA	0	0	6	7	3	NA	NA	NA	NA	NA	NA	NA	Female	Black	20	21	22	23	24	25	26	27	28	30	32
7841	0	0	0	0	0	0	0	0	0	0	0	0	0.57	NA	NA	NA	NA	NA	NA	NA	NA	9	NA	NA	0	NA	NA	NA	NA	NA	NA	NA	NA	NA	NA	NA	Female	Black	21	22	23	24	25	26	27	28	29	31	33
7844	40	0	0	0	0	0	0	0	0	0	0	0	13.65	NA	NA	NA	NA	NA	NA	NA	NA	NA	NA	NA	7	NA	NA	NA	NA	NA	NA	NA	NA	NA	NA	NA	Female	Black	21	22	23	24	NA	NA	27	28	29	31	NA
7849	35	50	38	40	40	0	8	25	18	40	40	0	7.125	8.916667	9.5	7.416667	8.6	10.75	7.27	5.95	10.475	9.9675	25.5	NA	5	13	5	0	2	2	0	0	7	13	10	NA	Male	Black	22	23	24	25	26	27	28	29	30	32	34
7850	40	0	0	27	0	0	25	40	0	40	40	40	8.083333	8.25	NA	9.75	10.33333	15.33	12	12.75	13.5	14	20	17	0	6	NA	0	0	6	4	0	4	10	6	9	Male	Black	20	21	22	23	24	25	26	27	28	30	32
7859	0	40	40	40	0	0	0	0	0	35	0	40	6	8.5	8.25	8.25	8.5	NA	NA	NA	NA	9	NA	9.75	0	NA	0	0	0	NA	NA	NA	NA	NA	NA	2	Male	Black	18	19	20	21	22	23	25	26	27	29	NA
7862	13	0	40	40	0	25	45	38	15	0	0	40	6.5	6.5	6.125	6.6	7.625	7.5	10.125	7.675	3.925	7.5	8.3	9	1	1	1	2	4	6	5	9	8	7	NA	9	Male	Black	22	23	24	25	26	27	28	29	30	33	34
7865	0	0	0	0	60	0	50	30	0	45	50	0	55	7.5	9.5	NA	5.83	6.03	8	7.445	10	66.67	20.455	30.15	NA	4	0	NA	1	0	NA	0	NA	NA	NA	NA	Male	Black	23	24	25	26	26	27	28	30	30	33	34
7868	36	40	0	40	40	40	0	0	22	38	40	40	5.5	5.75	8.225	8.5	8.63	10.2	9.71	NA	8.875	9.775	11.25	13.5	1	1	0	4	6	4	1	NA	0	1	5	6	Female	Black	19	20	21	22	22	23	24	26	26	29	31
7869	0	0	0	0	0	0	0	0	0	0	0	0	NA	NA	NA	NA	8.67	NA	NA	NA	NA	NA	NA	NA	NA	NA	NA	NA	0	NA	NA	NA	NA	NA	NA	NA	Male	Black	22	NA	24	25	26	27	28	NA	30	32	34
7871	25	0	18	40	40	35	30	40	40	0	0	0	6	9	9	9.833333	11.25	10.5	8.3	7.8	9.75	12	10.75	NA	NA	8	NA	NA	8	NA	NA	NA	NA	5	NA	NA	Female	Black	21	22	23	24	25	26	27	28	29	32	33
7878	0	30	25	25	0	40	25	40	40	40	0	55	8.5	9.5	5.85	4.42	9.625	12.1	6.5	9.32	13.2	12.375	NA	11.5	NA	2	6	1	0	7	7	8	9	15	NA	12	Female	Hispanic	21	23	24	24	25	26	27	29	29	32	NA
7882	20	45	44	49	56	60	125	70	43	40	40	40	10.625	8.25	6.625	7.77	15.63	6.575	5.75	6.745	12.55	7.215	10.43	10.5	NA	4	4	3	6	5	4	4	2	3	4	3	Male	Black	22	23	24	25	26	27	28	29	30	32	34
7895	0	0	0	0	0	0	0	0	0	25	0	40	NA	NA	NA	NA	NA	NA	NA	NA	NA	9	8.083333	14.73167	NA	NA	NA	NA	NA	NA	NA	NA	NA	NA	1	15	Female	Black	20	21	22	23	24	25	26	27	28	30	32
7896	30	30	40	40	0	0	0	0	0	0	0	0	6.625	5.103333	5.65	10	10	12	NA	5.075	12.625	NA	NA	9.5	1	7	0	NA	NA	0	NA	0	0	NA	NA	NA	Female	Black	20	21	22	23	24	25	26	27	28	30	32
7912	0	0	50	40	30	0	0	0	0	0	0	0	5.5	NA	9.5	9	7.5	10	NA	NA	NA	NA	NA	NA	NA	NA	5	4	4	NA	NA	NA	NA	NA	NA	NA	Male	Black	19	20	21	22	23	24	25	26	27	29	31
7913	40	40	0	40	40	40	40	50	40	40	0	0	11	14.85	NA	16.15	24	20.5	20.5	22.5	23	29	30	NA	5	7	NA	13	5	0	0	2	4	7	NA	NA	Male	Black	24	25	NA	27	27	28	29	30	31	34	36
7919	0	0	0	0	0	0	20	0	0	24	0	0	NA	NA	NA	NA	NA	NA	9	NA	NA	25	45	NA	NA	NA	NA	NA	NA	NA	0	NA	NA	NA	NA	NA	Male	Black	23	24	25	26	27	28	29	30	31	33	35
7926	0	45	51	45	40	40	40	0	32	37	40	0	8.75	11.5	11.8	12.82	15	16	16.59	16	10.5	13	13	13	2	5	6	7	7	8	6	7	1	1	2	3	Female	Hispanic	19	20	21	22	23	24	25	27	27	30	32
7927	30	40	0	40	0	0	0	0	0	52	30	60	8	8.5	8	19.5	18	12.72	11	8	66.67	13.16667	12.66667	10.66667	1	4	3	NA	0	4	0	NA	NA	NA	0	5	Female	Black	19	21	21	22	23	24	25	26	27	29	31
7928	0	0	30	0	0	0	20	40	30	0	0	0	6.15	6.5	20	8.875	NA	NA	10	13.75	10.75	NA	NA	NA	0	0	4	3	NA	0	NA	1	5	NA	NA	NA	Male	Black	20	21	22	23	24	25	26	27	28	NA	NA
7931	45	35	6	40	40	60	40	50	40	40	0	0	8.72	13.29	0	10.095	23.26	17.63	28.85	25	44.71	40.87	NA	NA	6	NA	NA	7	7	8	5	7	7	6	NA	NA	Female	Black	23	24	25	26	27	28	29	30	31	33	NA
7932	0	0	0	0	0	0	0	0	0	0	0	0	6.42	NA	NA	NA	NA	NA	NA	NA	NA	NA	NA	NA	NA	NA	NA	NA	NA	NA	NA	NA	NA	NA	NA	NA	Female	Black	20	NA	NA	NA	NA	NA	NA	NA	NA	NA	NA
7937	0	0	0	0	0	0	0	40	16	0	0	20	NA	NA	NA	NA	NA	NA	NA	11.77	11.77	8.49	NA	12	NA	NA	NA	NA	NA	NA	NA	4	1	2	NA	NA	Female	Black	19	20	21	22	23	24	25	26	27	29	31
7939	20	0	0	0	0	0	0	2	40	40	0	40	6.438333	7.15	8.75	7	NA	7.5	NA	12	28.85	31.73	32.69	14.95	8	0	NA	NA	NA	NA	NA	1	5	3	0	1	Female	Black	20	21	22	23	24	25	26	27	28	30	32
7952	39	30	0	0	40	48	40	40	40	40	40	40	5.486667	3.765	2.5	7.45	6.67	9.21	9.58	8.58	11.4	13.4	22.84	25.48	1	0	NA	0	1	6	8	8	7	9	10	9	Male	Black	19	20	21	22	23	24	25	26	27	29	31
7953	10	0	0	0	0	0	0	0	0	0	25	25	9	NA	NA	125	NA	NA	NA	NA	NA	NA	8.25	9.5	NA	NA	NA	0	NA	NA	NA	NA	NA	NA	0	4	Male	Black	23	24	25	26	27	28	28	30	30	33	35
7954	40	65	40	40	40	64	0	0	43	40	37	0	8.62	9.053333	9.65	10.61	10.92	10.11	10.085	9.25	7.25	8.7	14.65	NA	6	3	7	5	5	8	15	1	1	6	6	NA	Female	Black	22	23	24	25	26	27	28	29	30	32	34
7955	40	40	28	40	40	0	0	0	0	0	0	0	5.25	5.75	7.075	8	8.22	8.55	NA	NA	NA	NA	NA	NA	7	2	1	0	1	7	NA	NA	NA	NA	NA	NA	Male	Black	22	23	24	25	26	27	28	29	30	32	34
7961	60	1	0	0	40	0	0	55	50	60	40	40	7.365	20	18.75	NA	6.15	3.075	NA	14	22	12.18	17	17.095	NA	NA	NA	NA	NA	0	NA	0	1	0	0	2	Female	Black	23	24	25	26	27	28	29	30	31	33	35
7965	40	40	0	40	24	40	40	40	40	40	40	40	8.85	9	9	11.5	15	16.5	13	13	14	16.145	23.145	43.75	0	0	0	0	1	0	0	2	0	0	0	1	Male	Black	23	24	25	26	27	28	29	30	31	33	35
7969	40	58	40	40	40	50	30	0	0	40	40	42	7.125	7.25	6.75	9.25	9	8.25	8.875	10.5	NA	9	12	14.25	NA	1	4	1	NA	0	2	1	NA	1	0	2	Male	Black	22	23	24	25	25	27	27	28	29	32	34
7978	0	0	0	26	63	0	0	0	0	0	85	0	NA	NA	0	6.5	7.166667	8.81	NA	NA	NA	29	9	9.625	NA	NA	0	8	16	3	NA	NA	NA	NA	4	6	Female	Black	23	24	25	26	27	27	28	30	30	33	35
7981	0	0	0	4	20	40	3	0	0	0	0	0	NA	NA	6	18.75	12.75	10.10667	33.77667	57.5	NA	NA	15	12.25	NA	NA	NA	NA	1	1	NA	NA	NA	NA	3	4	Male	Black	24	24	26	27	27	29	29	30	31	33	35
7984	0	40	0	0	0	32	0	0	0	0	0	0	1.01	7.585	6.395	14	NA	5.5	6.75	1	NA	7.25	NA	NA	NA	0	NA	NA	NA	NA	0	NA	NA	0	NA	NA	Male	Black	21	22	23	24	25	26	27	29	29	31	33
7986	0	0	0	30	0	42	0	40	0	35	40	32	5.15	6.05	6.275	7	7.1	6.65	6.5	7.5	7.5	8.25	9.625	11.25	NA	NA	NA	0	1	NA	2	0	0	1	6	12	Female	Black	22	24	25	26	27	27	28	29	30	33	34
7987	35	40	40	40	40	40	40	0	35	35	40	40	6.75	6.18	6.16	6.63	6.25	7.36	7.59	8.17	10.85	11.18	13.51	17.26	NA	5	5	5	9	5	5	7	0	3	8	7	Female	Black	21	22	23	24	25	26	27	28	29	31	33
7988	25	40	40	90	40	40	40	40	40	40	40	40	5.15	6	4.755	16.25	8.333333	8.75	9.5	11.75	13.84	15	17.1	NA	0	0	0	0	1	0	0	8	5	9	10	9	Male	Black	19	20	21	22	23	24	25	26	27	29	31
7998	0	40	30	70	75	40	60	60	0	0	45	40	7.5	8.875	8.75	5.965	7.33	20	13.33	16.33	17	16	17.5	18.5	0	0	1	0	3	0	0	0	0	3	0	2	Male	Black	22	23	24	25	26	27	28	29	30	32	34
8006	40	28	0	0	0	32	30	0	0	35	79	0	6	6.75	6.5	NA	NA	8.5	8.71	9.23	NA	9.75	9.166667	8.625	1	3	NA	NA	NA	NA	7	6	NA	5	2	1	Female	Black	19	20	21	22	23	24	24	26	27	29	31
8011	20	40	40	40	40	0	40	45	50	40	45	40	7.575	8.383333	11	13.36	15.38	23.63	NA	25.64	23.08	NA	40	32	0	0	2	4	6	7	7	6	7	8	8	7	Female	Black	22	23	24	25	26	27	27	29	29	32	34
8015	0	0	0	0	0	16	0	0	20	0	30	22	1.5	NA	NA	NA	NA	5.45	5.15	NA	7.25	0	8	9	NA	NA	NA	NA	NA	1	NA	NA	0	0	1	1	Male	Black	22	23	24	25	NA	27	28	29	30	32	34
8021	6	25	30	0	0	0	0	40	40	35	40	40	6.383333	8	6	6	NA	NA	NA	15	16.5	15.75	20.335	34.17	0	1	0	0	NA	NA	NA	1	0	3	6	3	Female	Black	21	22	23	25	25	26	27	28	29	31	33
8022	38	40	40	40	35	75	35	40	37	40	48	40	5.675	6.575	6.25	6.75	7.286667	7.583333	7.75	7.45	8.075	10.05	11	14.6	NA	2	0	0	0	3	4	1	0	7	7	8	Female	Black	22	23	24	25	26	27	28	29	30	32	34
8024	37	40	33	35	40	40	40	40	40	0	50	40	7.75	9	9	8.1	9.8	11.5	12	12	18.27	NA	NA	26.44	0	3	2	5	10	7	5	4	5	NA	6	7	Female	Black	22	23	24	25	26	27	28	29	30	NA	34
8033	30	23	0	0	0	44	36	0	0	20	40	39	6.075	7	7	NA	NA	9	9.25	10.4	NA	8.25	8	NA	4	0	1	NA	NA	4	5	4	NA	1	9	10	Female	Black	20	20	22	22	23	24	25	26	27	29	32
8039	0	0	0	0	25	40	16	20	20	20	16	16	NA	5.25	20	6	5.85	9.9	10.25	16.35	16.25	16.25	16.45	17.25	NA	NA	0	0	NA	3	3	5	5	6	6	6	Female	Black	20	21	22	23	24	25	26	27	27	30	32
8044	45	40	40	40	57	40	0	20	35	30	35	0	6.916667	8.183333	10.61	11.065	8.916667	10	NA	10	9.75	9.25	10	NA	0	3	5	4	8	NA	NA	0	0	5	0	1	Female	Black	22	23	24	25	26	27	28	29	30	32	34
8048	37	25	25	30	30	32	25	0	38	32	35	0	5.15	5.15	5.3	5.45	5.35	7.9	7.9	7.9	10	8.125	10.5	NA	NA	0	1	0	3	0	0	0	1	1	0	NA	Female	Black	20	21	22	23	24	25	26	27	28	30	32
8055	40	40	40	40	47	40	32	32	45	40	32	40	11.75	12.2	22.625	12.5	11.28	8.723333	12.065	14.06	16	18	10.16	20	8	6	10	3	6	7	3	1	2	2	2	3	Male	Black	22	24	25	26	26	28	28	29	30	32	34
8059	62	0	0	50	50	40	0	0	0	40	40	0	10.57333	11.61	7.5	12.675	15.38	15.64	NA	NA	NA	15.33333	19.655	18	19	8	0	8	10	9	NA	NA	NA	12	12	8	Male	Black	20	21	23	24	24	25	NA	NA	NA	31	32
8060	20	20	56	40	40	48	36	40	30	40	40	45	6.5	6.85	7.75	7.7625	9.333333	9	10.5	10	10.2	13.91	17.6	19.23	NA	0	0	6	12	5	13	7	6	13	6	6	Female	Black	19	20	21	22	23	24	25	26	26	29	30
8069	24	40	40	40	60	40	40	95	40	40	40	0	10.06	10.93	10.5	14	11.5	12.33333	14	16.24	NA	NA	NA	18.5	10	9	6	7	19	7	10	10	9	10	10	8	Female	Black	23	24	25	26	27	28	29	30	31	33	35
8074	40	40	60	60	70	0	0	0	0	0	0	0	8.5	8.15	10.11667	9	11.54	NA	NA	NA	NA	NA	NA	NA	4	7	8	5	10	NA	NA	NA	NA	NA	NA	NA	Female	Black	20	21	22	23	24	NA	NA	NA	NA	NA	NA
8081	0	4	22	22	20	20	20	50	40	40	40	60	12	10	12.24667	14.7675	21.045	14.3	15.12	29.17	39.58	43.06	43.06	31.48	1	0	4	4	3	6	4	8	7	9	8	7	Female	Black	23	24	25	26	27	28	29	30	31	33	35
8082	0	40	35	48	50	50	40	40	35	50	50	45	10	12.73	17.86	19.76	11.425	13.5	23.655	25.575	23.08	28.17	27	30	NA	9	3	5	5	5	6	4	4	5	5	5	Female	Black	22	23	24	25	26	27	28	29	30	32	34
8087	0	0	0	0	40	40	40	0	40	40	48	48	12	10.72	9.75	11	13.5	16.75	16.75	16.75	13.75	17.25	18	26	5	NA	4	0	3	4	2	NA	NA	4	8	4	Male	Hispanic	23	24	25	26	27	28	29	30	31	33	35
8091	0	40	45	40	50	40	20	20	20	24	20	20	8	7.833333	8.25	9.49	11	11.26	13.2	13.29	15.31	17.64	20.32	32	NA	0	0	8	8	8	6	7	8	8	8	9	Female	Hispanic	22	22	23	24	25	26	27	28	29	31	33
8105	0	0	72	0	50	35	40	0	40	80	40	55	NA	NA	9.956667	8.125	5	18	9	9	31	19.54	14	18.865	NA	NA	0	0	NA	0	NA	NA	0	2	0	NA	Male	Hispanic	23	NA	25	25	26	27	28	29	30	33	35
8119	40	40	40	40	40	40	40	40	40	35	35	45	7	7.5	13.12	25	24.52	21.25	NA	24.52	37.5	29.67	35.71	27.78	0	0	4	6	7	8	4	6	5	6	8	7	Female	Black	21	22	24	25	25	26	28	28	29	32	33
8124	0	0	40	0	0	0	0	0	0	0	0	0	8	10	10.375	9.54	NA	NA	NA	NA	NA	NA	NA	NA	NA	0	0	1	NA	NA	NA	NA	NA	NA	NA	NA	Male	Black	21	23	23	24	NA	NA	NA	NA	NA	NA	NA
8126	40	0	0	0	15	14	0	0	15	24	40	40	8	8.93	NA	8.5	8	8.5	NA	13.5	8	7.5	8.5	11.5	4	0	NA	0	1	3	NA	1	NA	0	NA	11	Male	Black	23	24	25	26	27	28	NA	30	31	33	35
8130	37	38	0	30	0	40	40	0	0	0	40	0	12.39	12.36	14.35	12	12.165	11.5	16	NA	NA	NA	18.885	NA	5	3	4	0	0	3	2	NA	NA	NA	2	NA	Male	Hispanic	23	24	25	26	27	28	29	NA	NA	NA	35
8140	40	40	35	40	40	40	40	70	75	60	50	64	10.79	11.01	12.93	13.75	13.94	14.42	14.46	8.86	7.155	17.06667	11.41	14.86333	5	5	6	5	6	5	6	10	5	5	4	14	Female	Black	21	22	23	24	25	26	27	28	29	31	33
8144	0	0	0	20	0	0	0	0	0	0	0	0	NA	NA	NA	7.2	NA	NA	NA	NA	NA	NA	NA	NA	NA	NA	NA	0	NA	NA	NA	NA	NA	NA	NA	NA	Female	Hispanic	20	21	21	22	23	24	25	27	27	30	31
8153	0	0	9	0	38	40	48	40	40	40	40	45	12	10	9	10.25	24.54	19.13	13	14	25.655	18	33.65	21	NA	NA	NA	1	3	16	10	9	1	10	10	10	Male	Black	20	21	22	23	24	25	26	27	28	30	32
8154	0	0	0	36	0	0	0	0	0	0	0	0	NA	9	NA	7.75	8.25	NA	NA	NA	NA	NA	NA	NA	NA	0	NA	4	1	NA	NA	NA	NA	NA	NA	NA	Male	Black	21	22	23	24	25	26	27	28	29	31	33
8156	10	0	50	0	0	0	50	0	0	0	0	0	67.44333	75	6	8	NA	NA	6	NA	6.92	NA	NA	NA	NA	NA	1	0	NA	NA	0	0	NA	NA	NA	NA	Male	Hispanic	22	23	24	25	26	27	28	29	30	32	34
8163	32	0	0	24	35	0	20	10	0	58	80	22	7	6.416667	5.7	3.893333	7.5	2.19	7.375	4.72	5.565	9.24	9.95	9.656667	0	0	NA	0	0	0	NA	0	0	0	4	7	Female	Hispanic	23	24	25	26	27	28	29	30	31	33	35
8165	40	40	40	40	40	40	40	80	40	40	40	40	7	8.25	9.65	10.5	11.5	11.5	11.85	12.32	12.32	12.16	14.5	12.99	NA	4	3	11	3	4	3	3	2	2	0	5	Male	Black	21	22	23	24	25	26	27	28	29	31	33
8167	0	45	50	50	50	40	50	40	40	45	0	0	7.5	6.015	7.96	9.36	8.85	10.58	10.47	8.156667	10.43	14.77667	11.06	NA	1	4	4	5	4	4	4	8	6	12	4	NA	Female	Hispanic	23	24	25	25	26	28	28	30	30	33	34
8168	13	0	0	24	48	20	15	38	40	38	70	45	5.5	5.5	7.25	8	7.75	8.096667	7.9	8.27	10.815	11.3275	11.99667	16.4275	1	0	NA	0	5	7	3	5	2	10	3	14	Male	Hispanic	19	20	21	22	23	24	25	26	27	29	31
8183	38	25	0	20	40	0	20	0	40	0	15	0	8	5.88	5.575	NA	NA	0	10	13.5	13.75	19.2	18.1	21.25	1	2	0	0	NA	NA	1	1	NA	4	5	1	Female	Hispanic	20	21	22	23	24	25	26	27	28	30	32
8186	40	40	40	40	40	40	40	40	56	20	39	16	6.635	8.17	9.24	9.93	10.56	9.36	9.89	9.64	4.935	9	7.75	8.25	1	7	7	7	6	7	7	9	8	9	2	4	Male	Hispanic	20	22	23	24	24	26	26	27	28	31	32
8187	0	0	0	50	40	40	40	40	48	40	40	14	NA	NA	NA	14.6	40	11.75	NA	12.75	11.425	6.395	10.5	8.933333	NA	NA	NA	5	6	13	6	9	10	12	7	4	Male	Hispanic	NA	NA	NA	24	25	26	27	28	29	31	33
8189	20	25	30	20	70	30	0	30	40	40	40	40	8.5	8.5	8	13	9	8	8	9.8	9.8	11.51	12.51	11.25	1	4	3	4	4	6	0	0	4	5	6	13	Female	Hispanic	21	22	23	24	25	26	27	28	29	31	33
8192	40	40	64	40	40	0	40	40	55	55	10	40	11	16.865	15.5	20.37	25.13	NA	29.17	29.17	20.25	27.14	23.5	27	15	10	14	20	8	NA	20	8	9	10	14	11	Male	Hispanic	21	23	23	24	25	NA	27	28	29	31	33
8202	0	0	0	0	0	5	0	0	0	0	43	0	6	NA	NA	NA	8.69	3.5	NA	NA	NA	NA	13.405	NA	NA	NA	NA	NA	6	1	NA	NA	NA	NA	9	NA	Female	Hispanic	21	22	NA	NA	25	26	27	NA	29	NA	34
8204	0	0	0	0	0	0	0	0	0	0	0	0	NA	NA	NA	NA	NA	NA	NA	NA	NA	NA	NA	NA	NA	NA	NA	NA	NA	NA	NA	NA	NA	NA	NA	NA	Female	Hispanic	23	24	NA	NA	NA	NA	NA	NA	NA	NA	NA
8205	0	0	14	40	40	40	40	30	0	0	0	0	NA	7.5	6	7	7.75	7.75	8	7.75	7.75	10	NA	NA	NA	4	0	0	0	0	0	0	0	0	NA	NA	Female	Hispanic	20	21	22	23	24	26	26	27	28	30	32
8208	40	70	40	88	149	40	0	40	30	0	0	0	9.53	5.16	16.16	9.995	10.61333	9.44	13	8.5	12	9.25	NA	NA	6	7	7	6	12	7	1	1	3	0	NA	NA	Female	Hispanic	22	23	24	25	26	27	28	29	30	32	34
8211	17	52	40	50	25	11	15	49	25	0	0	0	0.06	0	0.87	1.6	0	6.82	0	0	0	1.25	NA	NA	NA	NA	NA	NA	NA	NA	NA	NA	NA	NA	NA	NA	Female	Hispanic	19	20	21	22	23	24	25	26	27	30	31
8212	30	0	0	0	0	0	0	0	0	0	0	0	5.183333	NA	NA	NA	NA	NA	NA	NA	NA	NA	NA	NA	0	NA	NA	NA	NA	NA	NA	NA	NA	NA	NA	NA	Female	Hispanic	22	NA	NA	NA	NA	NA	NA	NA	NA	NA	NA
8215	10	20	25	43	39	35	35	40	45	35	40	40	6.416667	6.5	6.5	10.68	14.145	16.565	18.41	15.265	13.03	17.70667	13.95	16.63	0	2	1	4	4	3	6	4	4	9	19	9	Female	Black	20	21	22	23	24	25	26	27	28	30	32
8219	0	40	0	0	0	24	14	0	0	0	39	0	5.4	7.75	8.75	NA	5.25	0	7.25	7.25	7.25	8.625	9.15	9.2	NA	5	4	NA	0	0	0	0	NA	NA	NA	NA	Female	Black	19	20	21	22	23	24	25	26	27	29	31
8223	45	60	40	50	50	50	0	35	36	40	40	40	8.875	9.875	10.5	11.54	17.69	16.15	16.35	17	15	17	21	20	1	0	1	3	3	3	4	5	3	5	3	3	Male	Hispanic	22	23	24	25	26	27	28	29	30	32	34
8230	24	22	16	16	24	40	40	40	40	40	40	0	11.55	13.39	13.05	15.34	15.86	15.35	14.92	15.28	16.38	18.78	19.73	21	0	6	8	6	9	4	9	9	9	6	8	9	Female	Hispanic	24	24	25	26	27	28	29	30	31	33	35
8240	45	36	0	15	40	41	0	0	40	40	40	30	15.14	10.345	10.69	6	8.7	12.75	6.5	13	16.3	16.38	17.38	17	1	3	3	1	4	6	4	0	4	6	4	7	Female	Black	23	24	25	26	27	28	29	30	31	33	35
8244	40	28	30	21	54	40	40	40	40	40	40	40	6.85	7.06	7.875	8.456667	10.41667	10.79667	13.47	14	13.47	14.875	16	16.04	0	0	1	1	3	9	7	5	4	10	4	8	Female	Black	21	22	23	24	25	26	27	28	29	31	33
8248	16	8	40	40	0	0	0	0	0	0	0	0	8.5	8	8.3	9.5	NA	NA	NA	NA	NA	NA	NA	NA	0	1	3	0	NA	NA	NA	NA	NA	NA	NA	NA	Female	Hispanic	20	21	22	23	24	25	26	27	28	30	32
8249	40	40	40	40	0	0	0	0	0	40	40	40	12.145	9.06	9.19	13.55	14.1	10	NA	NA	12.44	11.3	12.995	18.47	15	8	0	7	6	0	NA	NA	9	NA	15	9	Female	Black	22	23	24	25	26	27	28	29	30	32	34
8254	40	40	40	95	40	40	52	0	0	0	0	0	10.74	12.09	12.57	10.67333	9.635	14.03	10.35	9.515	NA	NA	NA	NA	7	9	9	9	7	4	6	7	NA	NA	NA	NA	Female	Black	22	23	24	25	26	27	28	29	30	32	34
8256	0	40	0	60	112	24	10	60	72	40	0	80	NA	13.95	NA	11.63	9.845	625	69.23	8.33	16.67	NA	NA	6.25	NA	NA	NA	NA	NA	NA	NA	NA	NA	NA	NA	NA	Female	Black	21	22	23	24	25	26	27	28	29	31	33
8257	0	0	0	0	0	0	0	0	0	0	0	0	NA	NA	NA	NA	NA	NA	NA	NA	NA	NA	NA	NA	NA	NA	NA	NA	NA	NA	NA	NA	NA	NA	NA	NA	Female	Black	21	23	24	25	25	27	28	29	29	32	33
8263	0	30	28	45	24	0	0	30	0	32	25	20	7.2	9.25	8	9.75	8.565	6.5	NA	8.5	8.5	7	7.75	9	3	3	0	0	4	0	NA	NA	NA	0	0	1	Male	Black	24	24	25	26	27	28	29	30	31	34	35
8266	55	40	40	40	50	40	40	40	40	40	40	0	7.725	9.805	11.24	13.04	14.28	14	16	16.25	17.44	22	NA	NA	3	11	7	9	4	6	5	12	4	7	6	NA	Male	Black	23	24	25	26	27	28	29	30	31	33	35
8272	0	0	0	0	0	0	0	0	0	0	0	0	NA	NA	NA	NA	NA	NA	NA	NA	NA	NA	NA	NA	NA	NA	NA	NA	NA	NA	NA	NA	NA	NA	NA	NA	Female	Black	19	20	21	22	23	24	25	26	27	29	31
8276	0	20	40	40	46	40	0	40	40	62	40	40	NA	5.975	5.475	6.175	7.125	7.375	11.53	10	13.37	10.395	10.685	13.95	NA	3	0	0	0	5	2	7	4	5	11	8	Female	Black	19	20	21	22	23	24	25	26	27	29	31
8280	40	42	25	40	52	40	40	40	0	40	40	40	14.43	11.78	71.11	9.484	8.5	12.06333	15.25	15.6	15	12.5	16.83	18.63	NA	8	8	2	7	20	8	8	9	8	5	6	Male	Black	22	23	24	25	26	27	28	29	30	32	34
8283	60	0	60	25	55	40	50	35	35	70	65	52	9.125	NA	7.583333	7.25	8	7.75	10	9.55	9.5	9.5	12.3	10.875	3	NA	7	1	2	2	4	3	3	0	6	8	Female	Black	22	NA	24	25	26	27	28	29	30	32	34
8284	0	0	0	20	40	40	40	30	30	40	40	40	NA	NA	NA	11.63	6.4	6.4	5.77	8.53	8.53	11.49	16	23.89	NA	NA	2	2	1	4	1	3	1	3	1	9	Male	Black	20	21	22	23	24	25	26	27	28	31	32
8289	21	25	20	15	35	40	38	38	45	46	50	38	5.75	6.65	6.825	7.5	8	9	10	10	11.5	12.1	13.5	10.925	1	0	0	0	2	1	1	1	1	6	5	8	Female	Black	20	22	22	24	24	25	26	27	28	31	32
8290	0	25	30	0	0	0	0	0	0	0	0	0	2.13	7	7	NA	NA	NA	NA	NA	NA	NA	NA	NA	3	0	1	NA	NA	NA	NA	NA	NA	NA	NA	NA	Female	Black	22	23	24	NA	NA	NA	NA	NA	NA	NA	NA
8307	0	40	40	0	40	0	35	20	0	10	40	40	NA	7	7.533333	10	300	NA	NA	NA	0	9.5	13.325	17.7	NA	1	5	6	NA	NA	NA	NA	NA	0	5	4	Female	Black	22	23	24	25	26	27	28	29	30	32	34
8309	0	0	0	0	0	0	0	0	0	0	30	25	6.5	NA	NA	7	8	NA	NA	NA	NA	NA	9	9	2	NA	NA	0	NA	NA	NA	NA	NA	NA	1	2	Female	Black	23	25	25	26	27	28	29	30	31	33	36
8317	30	0	0	0	40	0	20	0	40	17	30	40	6	6.5	8	NA	6.25	7.15	7.3	6.19	40	9	8.5	10.225	NA	0	1	NA	NA	1	2	0	NA	1	2	1	Male	Black	19	20	21	NA	23	24	25	26	27	29	31
8320	0	0	40	40	40	40	30	40	55	0	50	36	6.55	NA	7.125	7.04	10.97	9.4	9.4	12.675	12.198	10.875	9	13.26333	1	NA	2	13	7	4	4	3	0	2	7	8	Female	Black	19	NA	21	22	23	24	25	26	27	29	31
8343	0	0	0	40	20	0	0	0	0	0	0	0	NA	NA	NA	7	6.5	6.575	NA	NA	7.625	NA	NA	NA	NA	NA	NA	NA	NA	0	NA	NA	2	NA	NA	NA	Female	Black	20	21	22	23	24	25	NA	NA	28	30	32
8344	40	40	0	40	0	40	0	40	0	0	0	35	6.5	7.5	NA	8.5	8.5	9.25	NA	9	9	NA	NA	29.75	5	1	NA	2	3	6	NA	3	2	NA	NA	1	Male	Black	22	23	NA	25	26	27	NA	29	30	32	34
8345	25	45	45	40	0	40	40	40	40	40	40	48	9.225	10.135	11.33	12.6	12.87	12.33	13.7	12.21	17.79	24.04	26.44	29.12	0	7	7	8	7	16	8	7	14	9	9	7	Female	Black	23	24	25	26	27	28	29	30	31	33	35
8351	15	35	5	0	0	0	0	35	63	0	0	0	0	5	11	NA	8	8.75	NA	45	3.97	NA	NA	NA	0	0	NA	NA	0	0	NA	NA	NA	NA	NA	NA	Female	Hispanic	21	22	23	24	25	26	27	28	29	31	33
8354	16	10	40	30	40	25	25	0	40	40	40	25	9	9.5	17.365	12	15.29333	18.16667	15	15	13.625	19.955	26.745	21.075	1	1	7	3	4	13	4	3	8	12	6	16	Male	Black	22	23	23	25	25	27	27	28	29	31	33
8355	8	40	0	24	40	0	0	0	0	0	0	40	86.925	10.25	15	1020	11	18.33333	28.5	NA	NA	NA	NA	16	0	0	7	NA	0	2	5	NA	NA	NA	NA	NA	Male	Black	21	22	23	24	25	26	27	NA	29	NA	33
8358	0	0	18	20	42	0	0	0	0	0	0	0	0	NA	0.2	7.4	7.983333	7.95	NA	NA	NA	NA	NA	NA	NA	NA	0	2	2	0	NA	NA	NA	NA	NA	NA	Female	Black	19	20	21	22	23	24	25	26	27	29	31
8374	0	50	0	65	40	30	40	0	0	0	35	40	NA	10.5	NA	11	10	10.06	10.8	10.8	NA	NA	12	13.75	NA	0	NA	NA	6	6	2	2	NA	NA	4	7	Female	Hispanic	19	20	21	22	23	23	24	25	27	29	31
8377	0	0	20	40	0	0	0	5	16	40	22	0	0	6.835	8.823333	5.9375	6.875	NA	NA	60	32.5	6.625	30.095	NA	NA	NA	0	5	0	NA	NA	NA	0	1	NA	NA	Female	Black	19	20	21	22	23	24	25	26	27	29	31
8395	0	25	25	40	40	40	40	40	0	40	40	40	5	6	9.916667	12.72	14.92	15.05	17	19.24	19.23	25.675	33.78	35.78	0	1	2	8	6	12	10	10	7	8	6	7	Male	Black	19	20	21	22	23	24	25	26	27	29	31
8396	20	0	30	55	20	25	21	0	0	0	12	0	5.666667	12	7.585	9.556667	2.753333	2.13	2.49	2.13	NA	NA	9.75	0	0	NA	2	0	4	8	6	1	NA	NA	0	NA	Female	Black	20	21	22	23	24	25	26	27	28	30	32
8401	0	36	40	110	55	50	70	50	60	50	40	40	5.15	6.93	9	10.85667	11.82	18	17.86	19	15.42	21	50	26.25	0	5	2	2	2	2	3	3	2	1	7	NA	Female	Black	19	20	21	22	23	24	25	26	27	29	32
8408	40	40	36	0	0	0	25	15	0	20	55	0	9	10.125	10.405	8.125	9.75	3	7.25	7.25	7.25	7.5	9	9.75	6	5	3	0	1	0	3	0	0	0	6	6	Female	Black	23	24	25	26	27	28	29	30	31	33	35
8417	54	65	0	40	35	37	40	0	0	0	40	0	105	29.01	37.085	10.5	7.666667	8	8	7.975	NA	NA	8.41	NA	0	0	NA	1	0	0	0	1	NA	NA	4	NA	Male	Black	23	24	25	26	27	28	29	30	31	33	35
8428	0	40	0	0	0	0	0	0	0	0	0	0	NA	10.5	NA	9	NA	NA	NA	NA	NA	NA	NA	NA	NA	0	NA	0	NA	NA	NA	NA	NA	NA	NA	NA	Male	Black	NA	22	NA	24	NA	NA	NA	NA	NA	NA	NA
8430	0	0	0	0	40	0	0	0	0	0	0	0	11	NA	NA	8.75	12	NA	NA	12	NA	NA	NA	NA	0	NA	NA	0	0	NA	NA	0	NA	NA	NA	NA	Male	Black	22	23	NA	25	26	NA	NA	30	30	NA	NA
8431	0	0	0	0	0	0	0	0	0	0	0	0	NA	NA	NA	NA	NA	NA	NA	NA	NA	NA	NA	NA	NA	NA	NA	NA	NA	NA	NA	NA	NA	NA	NA	NA	Female	Black	21	22	NA	24	25	26	27	28	29	31	34
8435	35	38	0	0	30	0	0	20	0	30	48	68	7	7.9	8.8	NA	7	2.13	NA	7.5	8.25	8.25	8.666667	10.23333	1	8	7	NA	NA	0	NA	0	0	0	1	9	Female	Black	20	21	22	23	24	25	26	27	28	30	32
8438	35	40	40	40	0	0	80	70	60	50	55	0	8	8.5	10.065	12.935	NA	NA	NA	NA	13.26	21	14.69	NA	0	2	6	6	NA	NA	12	6	7	7	7	NA	Female	Black	23	24	25	26	NA	NA	29	30	31	33	36
8447	12	16	60	60	52	40	32	45	60	39	40	40	5.875	6.825	6.3	7	7.5	7.725	10.41	10.055	11.75	11.25	11	12	1	1	2	3	4	3	1	13	6	9	9	8	Male	Black	21	22	23	24	25	25	26	28	28	31	32
8458	0	25	30	25	40	0	0	0	20	40	40	55	5.5	8.4	8.4	7.45	7.666667	9.6	NA	14.95	NA	9.58	12.02	6.47	NA	0	4	6	0	6	NA	1	NA	3	8	8	Female	Black	19	20	21	22	22	24	24	25	26	29	31
8462	0	0	0	0	40	40	50	0	0	0	0	0	7.175	7	9.25	NA	182.69	96.15	541.18	NA	900	NA	NA	NA	0	NA	NA	NA	6	10	8	NA	9	NA	NA	NA	Male	Black	20	21	22	23	24	25	26	NA	28	30	32
8468	40	0	0	15	15	15	15	30	20	20	20	40	6.705	6.75	NA	11.02	11.25	11.6	11.83	12.07	12.19	12.7	12.7	11.1	3	1	NA	1	2	3	1	2	1	0	1	5	Female	Black	23	23	25	25	26	27	28	29	30	32	35
8471	0	0	40	35	29	40	40	40	32	36	36	0	NA	NA	10.2	10.61	8.75	8.5	10.82	11.36	11.36	11.69	11.86	13	NA	NA	7	1	2	0	4	3	3	3	6	4	Female	Black	23	24	25	26	27	28	29	30	31	33	35
8477	0	0	0	0	0	0	25	0	0	0	0	0	5.75	NA	NA	NA	NA	NA	8	16.67	NA	NA	NA	8	NA	NA	NA	NA	NA	NA	0	0	NA	NA	NA	NA	Male	Black	20	21	22	23	24	25	26	27	28	30	32
8481	52	48	30	20	33	56	40	36	40	36	48	40	6.89	10.82	12.75	13	6.7	31.43	10.45667	13	13.4	14.05	14.49	16.33	7	7	6	0	0	2	0	2	10	3	5	7	Male	Black	24	24	25	26	27	28	29	30	31	33	35
8484	0	40	48	40	0	40	0	30	0	0	0	0	NA	9	11.25	12	NA	12.055	13.25	16.67	NA	7.5	10	NA	NA	0	0	0	NA	0	0	0	NA	0	0	NA	Male	Hispanic	20	21	22	23	NA	25	26	27	NA	30	32
8485	0	50	9	40	60	50	40	50	50	60	60	0	NA	10	55.56	12.5	12	10	12.5	9.62	8	8.33	10	NA	0	0	0	0	0	0	0	1	0	2	1	NA	Male	Hispanic	19	20	21	22	23	24	24	26	27	29	31
8486	0	0	0	0	0	38	40	85	85	40	40	0	NA	NA	NA	NA	NA	7.666667	7.275	7.775	8.28	10.09667	11.33333	NA	NA	NA	NA	NA	NA	12	2	6	1	2	NA	NA	Male	Hispanic	NA	NA	NA	NA	NA	27	28	29	30	33	35
8487	0	0	0	0	0	0	0	0	0	0	0	0	NA	NA	NA	NA	NA	NA	NA	NA	NA	NA	NA	NA	NA	NA	NA	NA	NA	NA	NA	NA	NA	NA	NA	NA	Male	Black	22	23	NA	NA	NA	NA	NA	NA	NA	NA	NA
8490	40	38	32	55	0	0	0	0	0	12	48	0	6	6.25	8.5	8	7.5	NA	NA	NA	NA	8	10.4375	11.025	6	4	5	13	8	NA	NA	NA	NA	NA	5	15	Female	Hispanic	21	22	24	24	26	26	27	28	29	31	33
8491	40	40	40	50	0	0	36	60	0	40	60	40	9	9.25	5.875	5.166667	2.916667	8	15.38	7.64	6	11.25	16	16.8	4	3	4	3	3	4	1	4	0	7	7	5	Female	Hispanic	23	24	25	26	27	28	29	30	31	33	35
8494	40	40	40	40	45	45	43	30	0	40	40	40	9.6	10	10.755	15	13.5	13.25	13.86	11.69	9.5	12.75	20.57	32.83	16	7	8	1	4	3	3	3	2	8	7	8	Female	Hispanic	23	24	25	26	27	28	29	30	31	33	35
8498	33	20	6	14	1	1	0	0	38	0	0	20	16.27	14.54333	18.5	71.75	44.3	23.26	23.08	19	7.96	11.54	NA	12.5	11	9	2	0	0	1	0	NA	6	5	NA	NA	Female	Hispanic	19	20	21	22	23	24	25	26	27	29	31
8502	40	40	65	40	56	56	60	0	0	0	34	50	7.65	8.1	9.025	8.106667	8.405	10.415	10.83667	11.405	NA	NA	9.04	13.31	3	0	8	17	1	13	18	15	NA	NA	NA	8	Female	Hispanic	19	20	21	22	23	24	25	26	27	29	31
8507	20	40	0	40	40	80	40	40	0	23	0	80	5.875	4.745	6.3	5.4	6.25	6.35	7.125	7.75	7.75	25	NA	15	0	2	0	0	1	0	1	1	1	NA	NA	NA	Male	Black	19	20	21	22	23	24	25	26	27	29	31
8511	30	0	40	40	40	40	40	40	40	0	40	32	6.5	NA	11.51333	16.135	16.26	16.55	17.52	20	19.8	20.8	12	13.5	1	NA	7	7	8	17	8	8	5	5	4	12	Male	Black	23	NA	26	27	27	28	29	30	31	34	35
8513	35	40	35	45	36	40	36	40	40	36	36	40	6	7	6.75	8.66	9.525	9.81	9.7	9	11.52	14.65	14	15.19	1	0	1	7	6	6	6	19	11	8	9	9	Female	Black	19	20	21	22	23	24	25	26	27	29	31
8527	0	20	48	57	40	40	40	0	0	0	12	40	5.15	25	8.825	6.575	29.91667	12.25	13.25	13.25	NA	NA	29.07	9	0	NA	NA	0	0	0	0	0	NA	NA	NA	NA	Male	Hispanic	20	22	22	23	24	25	26	27	28	30	32
8538	40	15	40	40	40	40	40	40	40	0	0	0	6	5.875	7.375	12.66667	19.75	24.375	24	21	24	NA	NA	NA	0	0	1	0	0	4	2	0	0	NA	NA	NA	Male	Hispanic	19	20	21	22	23	24	25	26	27	NA	NA
8540	40	40	40	40	45	40	40	45	43	50	55	55	5.52	6.4	14.7	18.6	16.54	20.65	21.51	20.67	22.17	18.6	20.3	26.36	0	2	5	5	2	4	4	4	5	4	5	4	Female	Hispanic	23	24	25	26	27	28	29	30	31	33	35
8551	34	32	40	40	40	40	48	40	40	48	86	60	5.34	6.375	7	8.04	8	8.56	8.52	10.015	12.5	10.4	20	19	1	1	3	5	5	7	8	18	6	9	7	15	Male	Hispanic	19	20	21	22	23	24	25	26	27	29	31
8564	0	0	0	30	30	0	0	0	0	0	0	0	3.63	7.25	NA	0	6.67	10	NA	NA	NA	NA	NA	NA	0	0	NA	NA	NA	NA	NA	NA	NA	NA	NA	NA	Female	Hispanic	21	22	23	24	25	26	27	28	29	31	33
8567	0	0	40	40	0	0	0	0	0	40	40	35	8	7	10	10.5	10.5	NA	6.65	6.75	NA	10.5	10.5	11	1	NA	1	6	2	NA	NA	NA	NA	NA	3	5	Male	Hispanic	21	22	23	24	25	26	27	28	29	31	33
8572	0	0	40	10	40	0	0	0	0	0	0	0	NA	7	6.25	6.365	7.45	10	NA	NA	NA	NA	NA	NA	NA	0	0	0	1	0	0	NA	NA	NA	NA	NA	Male	Black	23	24	25	26	26	28	29	29	30	33	35
8573	40	0	40	70	0	0	0	30	39	70	0	0	9.5	9	7.04	7.79	9.375	NA	7.5	7.75	7.75	15.375	15.39167	NA	0	0	6	5	0	NA	0	0	0	0	5	NA	Female	Black	22	23	24	25	26	27	28	29	30	32	34
8577	30	34	40	40	40	40	21	40	40	40	35	35	8	7.4	8.2	8.2	5.165	5.576667	5.383333	8	8.5	9.65	8.5	9	0	0	3	8	2	2	0	0	0	1	4	1	Female	Hispanic	20	21	22	23	24	25	26	27	28	30	32
8579	45	40	50	45	40	0	45	40	40	55	56	40	19.72	16.86	19.22	23.795	20.83	20.06667	25.485	44.91	44.91	23.37	39.06	59.38	6	6	12	7	8	4	5	7	5	4	5	5	Female	Hispanic	21	22	23	24	25	26	27	28	29	31	33
8584	24	0	24	0	80	40	8	40	40	40	40	0	7.25	8	7.5	7.5	9.775	9	12	12.6	13	13.875	15.28	15.8	0	0	NA	1	NA	5	0	5	5	5	2	9	Female	Hispanic	19	20	21	22	23	24	24	26	27	29	31
8586	40	40	0	40	0	4	40	40	40	40	0	0	5.25	5.95	5.15	5.35	5.35	5.35	7.55	8.25	8.55	8.875	9	NA	0	0	0	5	0	0	1	9	5	0	1	NA	Female	Hispanic	22	23	24	25	26	27	28	29	30	32	34
8587	36	0	0	49	40	40	6	34	28	0	32	35	6.2	5.675	5.5	5.85	6.875	8	9.5	10.5	10.5	10.7	12.5	13.125	1	2	NA	0	6	5	3	4	1	4	2	4	Male	Hispanic	20	21	21	22	23	24	25	27	27	29	32
8602	36	42	0	0	0	0	60	52	45	45	42	40	7	11	NA	NA	NA	NA	17.63	19.23	23.5	25.64	27.47	28.85	7	7	NA	NA	NA	NA	7	10	9	7	6	7	Male	Hispanic	20	21	NA	NA	NA	NA	26	27	28	30	32
8612	42	42	48	80	72	72	66	60	8	65	25	40	10	9.29	6.25	3.75	5	5.13	4.55	4	10	6.285	28.845	30.1675	1	0	0	0	0	0	0	0	1	0	1	NA	Male	Hispanic	19	20	21	22	23	24	25	26	27	29	31
8616	40	37	0	0	25	0	35	37	46	40	40	0	5.15	5.825	6.5	6	6.3	6.35	7.25	7.75	14.64	11.4	10.25	7.5	NA	4	6	0	0	NA	0	0	0	0	3	NA	Female	Hispanic	21	22	23	24	25	26	27	28	29	31	33
8619	0	0	0	0	40	40	48	0	37	40	0	0	NA	NA	NA	NA	10.95	13	15	15	15	17	NA	NA	NA	NA	NA	NA	4	5	4	2	3	4	NA	NA	Male	Hispanic	NA	NA	NA	NA	24	25	26	27	28	30	NA
8622	25	10	40	30	40	40	40	40	40	40	21	0	5.75	6.125	3.5	6.325	7.75	8.5	9.75	11.37	11.87	12.36	9.125	8.466667	4	3	2	0	2	5	7	9	9	7	8	1	Female	Hispanic	20	21	22	23	24	25	26	27	28	30	32
8631	30	12	12	0	0	0	0	0	0	0	0	0	5	33.33	12.5	6	NA	NA	NA	NA	NA	NA	NA	NA	1	0	0	0	NA	NA	NA	NA	NA	NA	NA	NA	Male	Black	20	21	22	23	24	25	26	27	28	30	32
8639	0	0	0	0	0	0	0	0	0	0	0	0	NA	NA	NA	NA	NA	NA	NA	NA	NA	NA	NA	NA	NA	NA	NA	NA	NA	NA	NA	NA	NA	NA	NA	NA	Male	Black	22	23	24	25	NA	NA	28	29	30	NA	NA
8642	0	25	40	40	0	0	0	0	0	0	30	0	7.35	9.575	8.833333	8.6875	4.75	7	NA	NA	NA	6.75	8.416667	11.5	2	NA	NA	9	0	0	NA	NA	NA	0	1	NA	Male	Black	22	23	24	25	26	26	27	28	29	31	33
8644	0	0	0	0	40	40	40	0	0	30	24	40	NA	NA	NA	NA	7.25	7.125	7.75	8.5	NA	8.625	6.25	9.556667	NA	NA	NA	NA	NA	2	1	4	NA	1	1	1	Female	Black	20	NA	NA	23	24	25	25	27	27	30	32
8645	37	40	40	40	40	40	35	38	38	35	35	38	6.91	7.56	7.21	35.83	22.12	22.5	25.91	24.8	24.8	26.92	25.25	28.76	6	6	6	5	4	5	5	5	4	5	4	5	Female	Hispanic	21	22	23	24	25	26	27	28	29	31	33
8647	0	40	0	22	60	60	40	7	60	40	51	8	6.75	9.3	NA	12.82	15	13.83333	21.5	206.75	25.415	17.065	34.375	95	3	4	NA	12	8	0	7	NA	6	6	6	9	Male	Hispanic	21	22	NA	24	25	26	27	28	29	31	33
8653	40	0	20	0	0	0	0	0	0	0	0	0	9.19	NA	8.333333	NA	NA	7.333333	8.5	NA	NA	NA	NA	NA	NA	NA	0	NA	NA	0	NA	NA	NA	NA	NA	NA	Female	Black	24	NA	26	NA	NA	29	29	31	32	NA	NA
8657	15	50	35	40	40	40	40	38	0	0	40	36	8.25	14.5	7.5	8.5	8.833333	10	11	11	11	9.55	10.9	11.85	2	NA	3	3	0	1	3	1	1	5	10	8	Male	Black	21	22	23	24	25	26	27	28	29	31	33
8658	0	6	0	8	80	40	40	40	35	0	0	30	NA	7.33	8.25	7.73	8.57	8.85	8	8	8.24	NA	NA	9.27	NA	2	0	NA	0	3	7	2	1	NA	NA	4	Male	Black	22	22	23	25	25	27	27	28	29	NA	NA
8659	0	40	0	0	0	20	25	40	0	0	30	16	NA	7.216667	NA	NA	8.916667	7.8	8.65	9.416667	10	10	13.61333	15	NA	2	NA	NA	6	0	0	0	2	1	9	5	Female	Black	NA	21	NA	NA	24	24	25	26	27	29	31
8661	0	40	0	40	0	0	0	30	0	0	0	0	3.6	6.5	7	8.235	NA	NA	NA	10.5	NA	NA	NA	NA	2	0	2	4	NA	NA	NA	5	NA	NA	NA	NA	Female	Black	19	20	21	22	NA	NA	NA	26	NA	NA	NA
8663	0	0	0	20	10	45	50	45	55	50	0	0	NA	NA	NA	6	8.03	4.07	NA	NA	NA	NA	NA	NA	NA	NA	NA	2	2	8	7	6	9	5	NA	NA	Female	Black	NA	NA	NA	22	23	24	25	26	27	29	NA
8668	40	40	40	40	40	40	40	40	40	40	40	40	8.32	8.65	8.9	10.28	10.1	10.58	10.83	11.5	11	11.54	16.83	16.35	5	7	6	7	6	8	6	7	6	6	6	8	Female	Black	22	23	24	25	26	27	28	29	30	32	34
8671	0	35	0	35	0	20	0	0	40	40	0	25	11.3125	6.15	7.95	8.75	10.565	7	7.25	13.75	10.75	22	NA	14	0	2	6	15	10	0	0	0	0	4	NA	NA	Female	Black	19	20	21	22	23	24	25	25	27	29	31
8694	40	40	0	0	0	0	0	0	0	0	0	0	6.625	11	9.803333	NA	11	NA	NA	NA	NA	NA	NA	NA	4	6	6	NA	NA	NA	NA	NA	NA	NA	NA	NA	Male	Black	19	20	21	NA	23	NA	26	26	27	29	32
8705	0	0	0	0	0	0	0	0	0	0	0	0	NA	NA	NA	NA	NA	NA	NA	NA	NA	NA	NA	NA	NA	NA	NA	NA	NA	NA	NA	NA	NA	NA	NA	NA	Female	Black	NA	NA	NA	NA	NA	NA	NA	NA	NA	NA	NA
8706	0	0	40	40	50	50	40	40	40	40	40	42	NA	7.565	10.5	16.4	12.475	12.6	13.25	15.975	14.275	22.61	23.08	24.51	NA	7	8	4	5	4	5	20	6	5	7	6	Male	Black	NA	24	25	26	27	28	29	30	31	33	35
8713	0	0	0	0	0	0	0	0	0	10	15	0	NA	NA	NA	NA	7.25	10	NA	NA	NA	8	7.875	8.5	NA	NA	NA	NA	NA	1	NA	NA	NA	NA	2	NA	Female	Black	22	23	24	25	26	27	28	29	30	33	34
8714	40	38	0	0	0	0	0	0	0	0	0	0	8.25	8	NA	NA	NA	NA	NA	NA	NA	NA	NA	NA	3	1	NA	NA	NA	NA	NA	NA	NA	NA	4	NA	Male	Black	23	24	NA	NA	NA	NA	NA	NA	NA	NA	35
8717	16	0	0	0	0	0	0	0	0	0	0	0	8.59	8	NA	NA	NA	NA	NA	NA	NA	8.75	NA	NA	3	1	NA	NA	NA	NA	NA	NA	NA	NA	NA	NA	Female	Black	22	23	24	25	26	27	28	29	30	32	34
8719	0	25	0	35	0	0	0	15	17	15	0	0	10	6	6.5	9	10	NA	11	7.5	7.5	7.375	7.5	NA	0	NA	NA	0	0	NA	NA	NA	1	0	0	NA	Male	Black	22	23	24	25	26	27	28	29	30	32	34
8720	0	0	0	0	0	0	0	0	0	40	0	0	NA	NA	NA	7.25	NA	NA	7.05	NA	NA	10.4	10.1	9.875	NA	NA	NA	NA	NA	NA	NA	NA	NA	1	NA	7	Female	Black	19	20	22	22	23	24	25	27	27	29	32
8724	10	20	15	40	40	40	45	50	41	46	58	15	9.405	8	7.75	10.41	13.85	14.72	11.635	10.075	52.03	12.775	87.11667	12.95667	4	2	0	3	5	2	6	5	6	5	5	6	Male	Black	22	23	24	25	26	27	28	29	30	32	34
8725	40	65	25	27	35	38	36	37	37	40	34	34	8.25	8.25	8.51	9.83	10.145	10.09667	10.4	10.85	11.78	13.37	15.125	15.86	3	5	6	0	7	5	7	9	8	7	14	6	Female	Black	19	20	21	22	23	24	25	26	27	29	31
8726	16	16	16	16	16	16	40	40	40	40	40	40	10.52	10.58	10.55	12.53	13.23	13.23	13.63	14.63	14.61	15.53	17.03	18.665	2	2	2	3	3	7	6	7	7	5	6	12	Female	Black	23	24	25	26	27	28	29	30	31	33	35
8727	0	40	40	40	40	40	38	45	40	40	40	40	9.97	9.9	10.7	10.6	11.7	12.2	12.9	14.2	15.5	16.5	19.5	21	2	6	7	6	7	9	9	11	7	6	5	8	Female	Black	20	21	23	23	24	25	26	27	28	30	32
8729	40	40	40	60	72	43	40	40	40	71	40	0	8.89	9.89	9.45	12.5	10.725	11	12.5	10.75	11.48	11	11.25	14	5	0	7	4	15	14	5	5	7	6	5	8	Female	Black	22	23	24	25	26	27	28	29	30	32	34
8730	0	0	0	0	72	0	0	0	0	0	0	0	NA	5.75	7	NA	0.28	5	NA	NA	NA	NA	NA	NA	NA	0	3	NA	NA	NA	NA	NA	NA	NA	NA	NA	Female	Black	22	23	24	25	26	27	28	29	30	32	34
8731	34	30	0	54	58	57	40	40	40	40	40	40	14.94	15.21	15.19	10.23	11.22	11.67	12.62	14	15	15	15	16.5	8	6	8	8	8	10	15	4	3	3	0	2	Female	Black	23	24	25	26	27	28	29	30	31	33	35
8734	0	0	0	30	0	0	0	0	0	0	0	0	NA	NA	NA	60	1	NA	7	NA	NA	NA	NA	NA	NA	NA	NA	NA	0	NA	1	NA	NA	NA	NA	NA	Male	Hispanic	20	21	22	23	24	25	26	27	28	30	32
8735	0	0	0	0	0	0	0	0	0	0	0	4	NA	NA	NA	NA	5.75	NA	NA	NA	NA	NA	NA	8	NA	NA	NA	NA	NA	NA	NA	NA	NA	NA	NA	1	Female	Black	23	24	25	26	27	28	29	30	31	33	35
8736	0	0	0	0	0	0	0	0	0	20	0	0	10.3	NA	NA	4.585	NA	NA	9	NA	12.84	12.15	12.15	9.5	NA	0	NA	0	NA	NA	NA	NA	NA	0	0	1	Male	Black	22	23	NA	25	26	27	28	29	30	32	34
8739	0	0	0	0	0	0	0	0	0	0	0	0	3.5	NA	NA	NA	NA	NA	NA	NA	NA	NA	NA	NA	0	NA	NA	NA	NA	NA	NA	NA	NA	NA	NA	NA	Male	Hispanic	19	20	21	22	NA	NA	NA	NA	NA	NA	NA
8750	45	0	0	0	0	25	11	15	46	0	40	40	8.5	NA	NA	NA	NA	9.5	11.375	11.5	11.7	7.3125	14.95	14.5	5	NA	NA	NA	NA	5	2	3	2	1	1	7	Male	Non-black/Non-Hispanic	23	NA	NA	NA	NA	28	29	30	31	34	35
8759	75	0	0	50	40	40	42	50	0	40	40	0	8.165	7.5	10	10	10.75	11.02	14.25	9.555	NA	11	11.25	NA	3	1	0	0	5	2	3	3	NA	0	0	NA	Male	Non-black/Non-Hispanic	20	21	22	23	24	25	26	27	NA	30	32
8763	52	63	63	0	65	60	65	55	65	50	50	40	8.88	14.645	15.225	NA	2.3	16.03	14.79	22.73	39.05	21.15	25	26.24	6	5	6	NA	6	5	4	7	5	6	7	13	Male	Non-black/Non-Hispanic	22	23	24	25	26	27	28	29	30	32	34
8765	0	0	0	0	0	0	0	0	0	0	0	0	NA	NA	NA	NA	NA	NA	NA	NA	NA	NA	NA	NA	NA	NA	NA	NA	NA	NA	NA	NA	NA	NA	NA	NA	Female	Black	19	20	21	22	22	23	24	26	26	29	31
8766	40	40	27	40	40	20	20	35	60	50	20	20	6.25	8.415	10.4	9.135	9.95	15.69	17.44	7.56	10.37	14.42	17.405	23.08	1	7	5	7	12	5	1	8	9	6	10	5	Female	Non-black/Non-Hispanic	22	23	24	25	26	27	28	29	30	32	34
8768	21	42	50	46	30	37	36	42	35	20	37	40	11.79	18.15	32	34.40667	35	15.705	35.5	16.5	18.5	40.5	35.07	48.5	0	3	5	7	7	7	7	7	7	6	7	13	Female	Black	22	23	24	25	26	27	28	29	30	32	34
8771	40	80	65	0	40	12	25	35	39	0	40	38	10	9.31	7.69	10.625	10	12.5	14	9.165	9.75	11.43	10	13	0	1	3	0	0	0	0	8	1	0	NA	1	Male	Non-black/Non-Hispanic	19	21	21	22	23	24	25	27	27	29	32
8774	33	40	0	20	30	20	0	20	24	40	33	40	7.125	7.48	7.88	7.5	7.78	2.18	7.74	7.25	8.245	9.83	11.35	12	NA	9	3	1	0	1	1	1	4	6	3	1	Female	Black	21	22	23	24	25	26	27	28	29	31	33
8777	40	40	0	40	60	40	40	40	40	40	0	0	7.25	7	NA	11	10	14	18.5	20	23	24	NA	NA	0	0	NA	0	0	4	0	0	2	0	NA	NA	Male	Hispanic	20	21	NA	23	24	25	26	27	28	30	NA
8782	36	10	25	42	55	0	0	42	40	40	30	40	8	7.75	14	9.5	19.71	14.78	NA	26.75	22.16667	15.625	17.98	11.06333	NA	0	2	5	6	7	NA	4	3	10	4	NA	Female	Hispanic	21	22	23	24	25	26	27	28	29	31	33
8785	40	40	25	40	40	54	35	40	35	40	40	0	5.875	6.15	7.25	7.5	8.305	7.583333	7.625	7.625	7.43	8.625	10.875	NA	3	0	1	1	7	4	3	6	6	7	7	NA	Female	Black	20	21	22	23	24	25	26	27	28	30	32
8804	40	40	40	40	0	0	0	40	40	84	0	0	10.5	10.5	13.5	15.75	NA	16	NA	14	18.25	18.75	18	15	0	1	3	2	NA	1	NA	2	2	3	1	NA	Male	Non-black/Non-Hispanic	18	19	21	21	NA	24	24	26	26	29	31
8809	0	0	0	40	48	40	40	40	40	40	40	40	NA	NA	NA	12	13.175	12	10.7	11.4	12.03	25.48	26	20.22	NA	NA	NA	8	9	0	7	8	7	7	6	8	Female	Hispanic	21	22	23	24	25	26	27	28	29	31	33
8813	0	0	0	50	60	0	0	0	50	0	0	0	9	16.88	NA	12.5	11.025	NA	NA	NA	24.47	NA	NA	NA	NA	NA	NA	0	7	NA	NA	NA	15	NA	NA	NA	Female	Non-black/Non-Hispanic	19	21	21	22	23	NA	NA	NA	27	NA	NA
8814	0	0	0	40	50	0	40	40	40	0	0	0	9.75	12	NA	NA	20	NA	28.85	29.81	34.62	NA	NA	NA	0	1	NA	6	5	NA	8	5	7	NA	NA	NA	Female	Non-black/Non-Hispanic	19	21	21	22	23	NA	26	26	27	NA	NA
8818	8	20	14	12	3	12	7	8	12	25	20	4	12.5	12	17.5	15	31.78	15	20.71	9.085	11.63	8.37	12	25	NA	NA	NA	NA	NA	NA	NA	0	NA	NA	NA	NA	Female	Hispanic	23	24	25	26	27	28	29	30	31	33	35
8819	0	0	38	40	38	0	63	58	32	30	62	20	8.5	NA	7.1	7.1	7.5	7.5	9.5	9.75	10	12	12.425	12.94	0	NA	2	0	0	NA	2	2	0	1	0	2	Male	Hispanic	21	22	23	24	25	26	27	28	29	31	33
8822	0	0	0	0	0	0	0	0	0	0	0	0	6	NA	NA	NA	8	NA	7.5	NA	NA	NA	NA	NA	0	NA	NA	NA	NA	NA	0	NA	NA	NA	NA	NA	Female	Non-black/Non-Hispanic	21	22	23	24	25	26	27	NA	29	31	NA
8827	0	0	0	0	3	5	0	0	0	2	30	0	NA	NA	NA	NA	8.33	4	5	NA	NA	7	NA	NA	NA	NA	NA	NA	NA	0	0	NA	NA	NA	NA	NA	Female	Non-black/Non-Hispanic	20	21	22	22	23	25	25	26	27	30	32
8830	36	0	0	0	0	0	37	0	0	0	0	0	8.3	NA	NA	NA	NA	NA	8.75	NA	NA	NA	NA	NA	0	NA	NA	NA	NA	NA	4	NA	NA	NA	NA	NA	Female	Non-black/Non-Hispanic	22	NA	NA	NA	NA	NA	28	NA	NA	NA	NA
8838	32	40	0	40	23	42	20	50	55	50	70	50	7.015	7.5	7	15	15	8.665	7.165	13.56667	14	14.89	16.69333	17.62	3	1	1	5	6	5	0	10	3	11	17	15	Male	Black	22	23	24	25	26	27	28	29	30	32	34
8844	40	40	0	40	0	40	0	40	6	0	0	0	7	7.666667	10	8.5	11	8	1.33	8	8	8.5	NA	NA	0	0	0	5	2	0	0	2	0	1	NA	NA	Female	Non-black/Non-Hispanic	20	21	22	23	24	25	26	27	28	30	32
8851	0	30	0	16	40	40	40	40	40	45	40	40	10.83	10	11.67	10	18	18.5	21	21	21	24.79	28.85	26.5	0	0	1	0	2	2	3	3	4	4	8	8	Female	Non-black/Non-Hispanic	23	24	25	26	27	28	29	30	31	33	35
8884	3	0	20	0	0	0	0	0	0	0	0	0	16.875	17	15	15	NA	NA	NA	NA	NA	NA	NA	NA	0	0	0	1	NA	NA	NA	NA	NA	NA	NA	NA	Female	Non-black/Non-Hispanic	23	24	25	26	NA	NA	NA	NA	NA	NA	NA
8887	45	22	5	25	45	30	25	26	32	33	38	40	8.75	7.875	7.625	9	7.25	8.375	8.25	9	8.75	9.25	10.75	10.75	1	1	0	0	1	0	0	0	0	4	5	6	Female	Non-black/Non-Hispanic	20	21	22	23	24	25	26	27	28	30	32
8893	30	10	0	0	0	0	30	65	30	38	35	20	6.64	7.5975	8.895	7.435	6	8.7	8.933333	8.1	8.45	8.45	8.15	7.466667	4	0	0	NA	NA	NA	0	3	1	2	4	4	Male	Non-black/Non-Hispanic	20	21	22	23	24	25	26	27	28	30	32
8900	0	40	40	0	40	40	40	40	40	50	0	0	NA	6	7.75	11.04	10.5	13.7	14.15	12.5	11.5	13	13	9.5	NA	1	5	11	9	5	5	10	3	1	0	NA	Male	Hispanic	22	23	24	25	26	26	27	29	29	32	33
8902	25	20	15	20	25	20	24	29	50	40	40	0	2.13	2.13	3.14	3.14	2.13	2.13	14.75333	14.75333	14.04333	12.61	8.376667	14	0	0	0	0	0	1	0	0	1	4	2	10	Female	Non-black/Non-Hispanic	20	21	22	23	24	25	26	28	28	30	32
8909	47	24	15	20	70	20	40	40	45	40	40	70	5.75	6.5	5.19	10.83	6.166667	9.925	6.41	10.44	26.5	29.44	69.445	64.445	1	0	0	1	4	5	4	12	6	6	8	6	Male	Hispanic	19	20	20	21	22	24	24	25	26	29	30
8918	30	35	35	30	0	0	0	20	20	0	0	0	5.33	7.14	5.71	6	6.5	14.29	NA	8	10	10	NA	NA	1	1	0	1	0	0	NA	0	1	0	NA	NA	Male	Hispanic	19	20	21	22	23	24	25	26	27	29	31
8919	0	25	0	60	37	50	57	63	43	50	38	37	NA	7.25	5.265	5	15.215	11.415	11.17	9.025	14.72	15.13333	14.77667	17.6	NA	0	3	4	13	5	12	5	5	11	11	8	Female	Black	20	20	22	22	24	24	25	26	27	30	31
8926	0	0	25	37	40	40	40	40	40	30	48	80	NA	NA	8	9.183333	14.375	23.5	19.03333	18.5	20	16	11.23667	10.94	NA	NA	0	6	8	6	2	3	3	12	11	12	Female	Non-black/Non-Hispanic	22	22	24	24	25	26	27	28	29	31	33
8927	40	20	0	30	0	0	0	0	0	0	0	0	7.4	7.575	7.75	10	10	33.33	NA	NA	NA	NA	NA	NA	5	0	NA	NA	NA	0	NA	NA	NA	NA	NA	NA	Female	Non-black/Non-Hispanic	22	23	24	25	26	27	28	29	30	32	35
8928	40	0	48	0	43	43	3	0	40	37	40	40	7.676667	9.74	11.36	12.24	11.94333	35.125	36	55	18.75	14.445	14.75	20.01333	2	3	NA	4	4	3	3	0	5	9	4	7	Male	Black	22	23	24	25	26	27	28	29	30	32	34
8929	0	30	0	40	60	45	0	0	24	15	0	40	6.25	7.2	8	12	13.18667	11.5375	11.075	NA	9	9.75	9.25	8.41	0	0	0	NA	0	0	0	NA	NA	0	0	4	Female	Black	19	20	21	22	23	24	25	26	27	29	31
8931	0	0	0	40	0	40	40	40	40	0	0	40	7.625	NA	NA	7.7	NA	10.65	10.65	10.66	10.95	9.88	9.875	10	NA	NA	NA	8	NA	6	7	7	7	6	7	2	Female	Non-black/Non-Hispanic	23	NA	NA	26	NA	28	29	30	31	34	35
8933	0	40	35	40	0	35	40	30	0	40	40	40	7	6.45	6.75	8.916667	10.125	7.75	7.575	7.75	7.9	10	10.2125	13.65	1	0	4	0	5	1	0	8	2	4	5	9	Male	Black	19	20	21	22	23	24	25	26	27	29	31
8938	30	36	35	32	0	35	0	0	0	0	0	0	5	8	8	8.84	NA	8.64	NA	NA	NA	11.44	NA	NA	6	6	7	3	NA	3	NA	NA	NA	3	NA	NA	Female	Black	21	22	23	24	NA	26	NA	NA	NA	31	33
8939	0	16	4	15	0	0	0	0	0	0	0	0	6.2	5.15	6	6	6	NA	NA	NA	NA	NA	NA	NA	NA	0	1	4	1	NA	NA	NA	NA	NA	NA	NA	Male	Black	21	22	23	24	25	26	27	28	29	31	33
8948	15	105	34	25	0	8	40	5	132	6	0	0	7.05	5.066	8.575	6.7225	6.416667	7	8.35	14.03333	5.376667	7.19	9	NA	0	0	1	2	NA	NA	4	3	0	0	0	NA	Male	Non-black/Non-Hispanic	21	22	24	24	25	26	28	28	29	32	33
8955	40	40	40	40	40	40	41	41	45	42	40	0	13.87	15	14.89	15	15.53	15.5	12.435	13.42	9.915	13.325	15.04	20.25	5	2	3	5	6	6	4	5	4	5	5	7	Male	Hispanic	21	22	23	24	25	26	27	28	29	31	33
8957	50	40	40	50	50	45	50	40	45	60	60	70	12.25	26.25	27.5	28.85	28.85	39.32	36.54	45.67	38.46	51.28	59.29	82.42	5	4	3	6	5	6	6	8	7	8	8	8	Male	Non-black/Non-Hispanic	22	24	24	25	26	27	28	29	30	32	34
8965	24	30	0	0	20	13	0	0	0	0	0	0	13	20	20	NA	11	11	13	NA	NA	NA	NA	NA	NA	0	0	NA	0	0	0	NA	NA	NA	NA	NA	Male	Non-black/Non-Hispanic	23	24	25	26	27	28	29	30	31	33	35
8974	27	18	4	40	70	30	35	30	0	7	15	0	8.325	8.375	9.1	9.876667	6.16	9.5	2.65	2.65	2.75	12	10	10	2	1	1	6	3	1	2	1	1	NA	NA	NA	Female	Non-black/Non-Hispanic	21	22	23	24	25	26	27	28	29	31	33
8980	0	35	25	40	40	0	42	25	30	27	0	0	78.75	2.8	6.133333	7.75	6.133333	2.65	7.25	4.816667	5.25	6.833333	8.5	NA	3	5	3	0	1	2	4	1	0	1	5	NA	Female	Non-black/Non-Hispanic	22	23	24	25	26	27	28	29	30	32	34
8984	0	0	25	32	0	0	30	26	0	0	0	0	NA	NA	8	9	9.5	8.5	9.75	29.975	NA	NA	NA	NA	NA	NA	3	4	2	NA	1	5	NA	NA	NA	NA	Male	Hispanic	22	23	24	25	26	27	28	29	NA	NA	NA
8987	0	0	0	7	40	40	36	0	0	40	36	0	8.23	8.25	NA	9.5	10.5	12.495	13.97	14.37	10	27	32	35	NA	NA	NA	0	2	4	5	4	NA	6	5	6	Female	Non-black/Non-Hispanic	19	20	21	22	23	24	25	26	27	29	31
8989	0	40	35	25	0	40	18	0	18	36	39	37	NA	5.63	7.15	6.666667	6.475	7.5	7.5	7.25	7.8	8.116667	9.4	12.87	NA	3	0	1	0	NA	1	NA	0	0	3	6	Female	Black	NA	23	24	25	26	27	28	29	29	32	34
8994	80	0	40	40	40	40	0	67	52	0	0	0	7	7.565	7.5	9	9.78	11.8	NA	9.525	8.766667	NA	NA	NA	0	2	0	0	5	3	5	6	4	NA	NA	NA	Female	Black	22	23	24	25	26	27	28	29	30	32	34
8995	0	24	0	0	0	0	0	0	0	0	20	20	6	6.5	7	NA	8.25	7	8	NA	9	9.575	7.5	5.155	NA	0	1	NA	NA	3	0	NA	NA	1	NA	NA	Male	Black	21	23	24	NA	26	26	27	28	29	32	33
8999	40	40	40	40	20	0	35	25	30	30	35	40	8.25	7.625	7.5	7.25	6.25	7.25	8	8.3	8.55	9.35	7.65	10.83333	6	5	0	0	1	0	1	1	1	3	1	2	Male	Black	23	24	25	26	27	28	29	30	31	33	35
9006	0	28	40	40	40	50	52	55	52	65	0	40	NA	6.27	8.7425	15.38	15.38	14.62	13.31	13.99	21.08	6.92	20.43	20.52	NA	1	0	6	5	7	7	6	6	7	12	7	Male	Black	22	23	24	25	26	27	28	29	30	32	34
9007	39	40	0	40	40	20	40	40	0	55	40	40	7.125	8	7.875	11	11.5	10.275	8.4	9.75	13.1	9.875	13	12.5	2	5	6	3	4	3	5	5	7	5	6	12	Male	Black	20	21	22	23	24	25	26	27	29	30	32
9008	40	40	30	0	40	50	25	0	30	40	40	40	8.5	8.9	5.565	2.13	8	9.5	8.666667	8	7.226	8.7	11.8	18	6	7	6	3	0	2	4	8	2	2	7	7	Female	Black	20	22	22	24	24	25	26	27	28	30	32
9010	0	35	0	0	65	60	70	70	70	32	40	40	8.5	8.25	9	10.25	16.92	25	34.89	13.215	23.145	18.215	12.08333	18.5	1	0	2	11	6	NA	NA	3	9	0	0	9	Male	Non-black/Non-Hispanic	23	24	25	26	27	28	29	30	31	33	35
9011	0	0	0	40	40	40	40	0	27	33	30	29	8.73	7.5	13.71	9.25	9.25	9.75	11	9.125	9	8.3125	8.875	9.916667	2	NA	5	3	8	6	6	9	9	2	1	6	Female	Non-black/Non-Hispanic	21	22	23	24	25	26	27	28	29	31	33
9012	40	25	23	40	40	40	48	24	36	48	38	36	7	6.5	8	16.5	17.25	18.1	18.83	19.4	22.5	35	30.5	33.0275	NA	6	14	7	8	9	8	6	18	9	8	4	Female	Black	19	20	21	22	23	24	25	26	27	29	31
9015	37	38	38	38	40	40	41	40	40	50	54	50	19.05	20	23.89	24.47	21.6	14.57667	20.22	22	22.5	12.86	11.25	12.75	9	8	9	9	17	16	8	9	8	9	10	8	Female	Black	23	24	25	26	27	28	29	30	31	33	35
9022	20	40	40	30	35	35	20	10	23	40	40	40	10	13.5	13.75	14.75	14.5	14.92	11.665	14.92	14.82	17.78333	22.04	25	1	3	8	0	4	1	0	0	1	5	5	6	Female	Non-black/Non-Hispanic	21	22	23	25	25	26	27	28	29	31	33
[truncated: 30 more columns]
