# Supplementary material for: Competitive integrated employment for youth with disabilities: Aligning measurement with conceptualization using latent growth curve modeling
Source: PLoS One. 2023 Nov 16;18(11):e0290573. doi: 10.1371/journal.pone.0290573 (PMC10653497; doi:10.1371/journal.pone.0290573)
Supplement: S1 Data — (ZIP) [file pone.0290573.s001.zip › AnalysisDataFinal1921_DeflatedPay.csv]

PUBDID	HRS_1	HRS_2	HRS_3	HRS_4	HRS_5	HRS_6	HRS_7	HRS_8	HRS_9	HRS_10	HRS_11	HRS_12	PAY_1	PAY_2	PAY_3	PAY_4	PAY_5	PAY_6	PAY_7	PAY_8	PAY_9	PAY_10	PAY_11	PAY_12	BEN_1	BEN_2	BEN_3	BEN_4	BEN_5	BEN_6	BEN_7	BEN_8	BEN_9	BEN_10	BEN_11	BEN_12	SEX	RACE	AGE_1	AGE_2	AGE_3	AGE_4	AGE_5	AGE_6	AGE_7	AGE_8	AGE_9	AGE_10	AGE_11
11	0	0	0	20	35	35	35	21	21	40	35	35	NA	NA	NA	12	11.645833333333334	16.95	14.416	18.02	14.030534351145036	13.948148148148146	14.478260869565219	14.084507042253522	NA	NA	NA	0	5	5	6	2	4	8	7	7	Female	Hispanic	21	22	23	24	25	26	27	28	29	31	33
25	0	0	0	0	6	0	0	0	35	0	0	0	NA	NA	NA	28.85	52.083333333333336	25	NA	NA	9.81679389312977	9.525925925925925	NA	NA	NA	NA	NA	NA	0	0	NA	NA	3	NA	NA	NA	Female	Hispanic	21	21	22	23	24	25	26	27	28	30	32
53	0	40	40	40	40	40	40	40	40	40	40	0	4.672897196261682	10.4	9.938053097345135	12.5	9.958333333333334	12	11.024	14	9.923664122137405	10.74074074074074	11.28985507246377	NA	0	8	5	4	12	5	6	9	9	7	8	NA	Female	Black	19	20	21	22	23	24	25	26	27	29	31
55	0	0	40	0	18	40	40	40	40	40	40	40	7.897196261682242	NA	8.36283185840708	9.45	10.616666666666667	13.51	12.6	23.75	16.38167938931298	16.074074074074073	16.44927536231884	17.035211267605636	NA	NA	4	1	2	8	5	5	5	5	5	6	Female	Hispanic	22	23	24	25	26	27	28	29	30	32	34
61	35	40	0	0	40	0	40	40	40	0	50	50	7.943925233644859	16.83	19.805309734513276	7	9.666666666666666	11.5	9.4	12.9	11.14503816793893	8.938271604938295	7.640096618357464	8.450704225352114	1	8	7	0	3	10	7	8	8	0	10	6	Female	Black	20	21	22	23	24	25	26	27	28	30	32
68	0	0	0	0	0	24	0	140	0	0	0	0	NA	5.15	7.743362831858408	NA	NA	0.01	NA	NA	NA	NA	NA	NA	NA	NA	0	NA	NA	NA	NA	NA	NA	NA	NA	NA	Male	Black	23	24	24	25	26	27	28	29	30	32	34
73	40	40	36	40	0	0	0	0	0	0	0	0	5.451713395638627	6.38333333333333	7.52212389380531	15.31	NA	NA	NA	NA	NA	NA	NA	NA	1	0	1	9	NA	NA	NA	NA	NA	NA	NA	NA	Male	Black	19	20	21	22	NA	NA	NA	NA	NA	NA	NA
80	0	0	0	0	0	0	0	0	0	0	0	0	NA	NA	NA	NA	6.666666666666667	NA	NA	NA	NA	NA	NA	NA	NA	1	NA	NA	NA	NA	NA	NA	NA	NA	NA	NA	Male	Black	22	23	24	25	26	27	28	29	30	32	34
81	0	0	0	0	0	0	30	45	0	0	0	0	NA	NA	32.86725663716815	NA	NA	NA	5.664	8.405	1.7251908396946563	7.525925925925925	NA	NA	NA	NA	1	NA	NA	1	0	0	0	1	NA	NA	Female	Black	19	20	21	22	23	24	25	26	27	29	32
91	0	0	0	0	40	0	40	40	40	40	0	60	NA	NA	NA	NA	15	25	16	20	17.175572519083968	38.19629629629629	NA	20.992957746478872	NA	NA	NA	NA	0	6	NA	NA	NA	12	NA	8	Female	Hispanic	21	22	23	24	25	26	27	28	29	31	NA
99	0	0	0	0	0	0	0	0	0	0	0	0	6.697819314641747	NA	NA	NA	NA	NA	NA	NA	NA	NA	NA	NA	6	NA	NA	NA	NA	NA	NA	NA	NA	NA	NA	NA	Male	Hispanic	21	22	NA	NA	NA	NA	NA	NA	NA	NA	NA
128	15	12	35	40	0	40	40	50	40	55	50	45	10.514018691588785	10.625	14.986725663716815	18.75	NA	22.115	23.080000000000002	20.77	15.793893129770993	19.16296296296296	18.115942028985508	25.577464788732396	0	0	5	4	NA	11	7	5	11	6	5	7	Female	Non-black/Non-Hispanic	21	22	23	24	NA	26	27	28	29	31	33
138	0	0	0	12	40	10	0	0	0	57	40	40	6.074766355140187	NA	7.964601769911505	15	10.34722222222225	12	9.6	NA	9.16030534351145	17.82222222222222	18.492753623188406	25.3943661971831	0	NA	NA	NA	12	1	0	NA	0	6	18	7	Male	Non-black/Non-Hispanic	19	20	21	22	23	24	25	26	27	29	31
147	0	0	0	3	5	0	0	0	0	0	0	25	NA	NA	NA	10	25	70	NA	NA	NA	NA	NA	10.563380281690142	NA	NA	NA	NA	0	NA	NA	NA	NA	NA	NA	NA	Female	Non-black/Non-Hispanic	19	20	21	22	23	24	25	26	27	29	32
148	40	8	20	0	30	20	25	0	0	40	40	40	2.803738317757009	3.15	1.8849557522123894	4.94	5.958333333333334	8	7.2	9	NA	8.666666666666666	8.695652173913045	9.859154929577466	0	0	2	4	0	1	0	NA	NA	5	0	NA	Female	Black	21	22	23	24	25	26	27	28	29	31	33
149	30	20	40	40	0	0	0	0	0	0	0	0	11.242990654205606	12	9.199115044247788	9.295	8.333333333333334	NA	7.2	NA	NA	NA	NA	NA	10	10	9	4	4	NA	2	NA	NA	NA	NA	NA	Female	Black	20	21	22	23	24	25	26	27	28	30	32
162	11	30	40	40	40	37	37	37	37	38	37	49	6.897196261682242	9.75	10.455752212389381	12.81	14.024999999999999	19.63	17.072	21.34	13.793893129770993	17.88148148148148	20.717391304347828	14.855633802816902	1	1	10	7	5	17	5	6	7	9	9	13	Female	Black	22	23	24	25	26	27	28	29	30	32	34
163	0	0	0	0	0	0	0	0	0	0	35	0	NA	NA	NA	NA	NA	NA	NA	NA	NA	NA	6.072463768115943	7.232394366197183	NA	NA	NA	NA	NA	NA	NA	NA	NA	NA	NA	2	Male	Black	21	NA	NA	24	24	NA	NA	28	29	31	32
167	0	0	0	0	0	0	0	0	0	0	0	0	NA	NA	NA	NA	NA	NA	NA	NA	NA	NA	NA	NA	NA	NA	NA	NA	NA	NA	NA	NA	NA	NA	NA	NA	Male	Hispanic	19	20	21	22	22	23	24	25	26	28	30
170	35	30	35	40	40	40	40	0	0	40	40	40	8.411214953271028	7.5	7.079646017699115	9.82	11.770833333333334	15.5	13.624	14.45	NA	10	10.768115942028986	13.542253521126762	0	0	2	0	8	8	6	5	NA	NA	5	7	Female	Non-black/Non-Hispanic	19	20	21	22	23	24	25	26	27	29	31
185	40	40	0	0	0	0	35	0	0	40	0	0	17.75700934579439	8.6	7.964601769911505	9	12.270833333333334	NA	4	5	NA	5.185185185185185	NA	NA	0	4	2	0	7	NA	NA	0	NA	2	NA	NA	Male	Black	22	23	24	25	26	27	28	29	30	32	NA
204	45	72	0	45	40	40	45	45	50	65	60	41	13.084112149532709	11.9	11.728613569321505	11.11	14.424999999999999	18.08	13.336000000000002	17.95	11.099236641221372	8.553086419753111	13.934782608695654	303.13380281690144	6	7	10	NA	5	4	4	4	4	2	7	13	Female	Non-black/Non-Hispanic	22	23	24	25	26	27	28	29	30	32	34
215	40	40	40	40	60	40	40	40	40	43	44	40	9.11214953271028	11	10.176991150442479	15.5	13.333333333333334	18	14.4	18.15	13.740458015267174	14.074074074074073	15.15217391304348	16.549295774647888	0	4	5	4	4	7	5	7	7	7	8	7	Male	Hispanic	22	23	24	25	26	27	28	29	30	32	34
220	40	40	0	0	0	0	0	0	0	0	0	0	6.635514018691588	7.75	NA	NA	NA	NA	NA	NA	NA	NA	NA	NA	0	7	NA	NA	NA	NA	NA	NA	NA	NA	NA	NA	Male	Non-black/Non-Hispanic	19	20	NA	NA	NA	NA	NA	NA	NA	NA	NA
221	30	40	32	40	36	40	40	40	40	40	20	64	6.892523364485981	8.85	8.805309734513274	10.625	9.5625	12.5	10.4	13.33	10.305343511450381	10.74074074074074	9.541062801932393	8.802816901408452	5	4	3	5	2	4	4	4	4	6	13	9	Female	Non-black/Non-Hispanic	19	20	21	22	23	24	24	26	27	29	31
238	20	18	16	30	0	0	0	0	0	0	0	0	7.943925233644859	12.5	10.619469026548673	12.6	9.5125	NA	NA	NA	NA	NA	NA	NA	0	5	5	6	1	NA	NA	NA	NA	NA	NA	NA	Female	Non-black/Non-Hispanic	22	23	24	25	26	27	28	29	30	32	34
247	0	20	40	40	60	30	50	60	65	55	45	55	NA	15	7.65486725663717	10	9.655555555555583	23.24	11.128	17.15	14.679389312977099	16.85925925925926	16.06521739130435	18.260563380281692	NA	0	0	3	2	8	5	4	0	4	5	10	Male	Non-black/Non-Hispanic	21	22	23	24	25	26	27	28	29	31	33
248	0	20	20	22	40	50	55	45	60	0	60	37	35.82710280373831	7	8.4070796460177	9.5	8.333333333333334	14.62	9.792	21.37	11.740458015267176	12.474074074074073	16.49275362318841	22.65492957746479	1	0	0	2	6	5	4	6	6	10	7	19	Female	Non-black/Non-Hispanic	20	21	22	23	24	25	26	27	28	30	32
268	30	40	40	40	40	16	55	35	43	40	45	12	7.040498442367597	7.71666666666667	10.619469026548673	15	12.5	13.25	9.792	12	11.488549618320612	38.51851851851852	23.22463768115942	0	2	0	5	5	7	7	5	6	5	6	7	8	Male	Hispanic	21	22	24	24	26	26	27	28	29	32	33
275	0	40	0	55	0	0	45	7	50	0	50	40	8.906542056074766	9.5	14.799410029498498	13.835	NA	11	8	18.075	6.679389312977099	NA	10.676328502415435	10.563380281690142	0	NA	0	1	NA	1	0	0	1	NA	0	NA	Male	Hispanic	23	23	24	25	NA	27	28	29	30	NA	34
282	60	50	55	50	50	60	50	40	36	25	40	0	9.345794392523365	9	9.65486725663717	10	10.833333333333334	10	10.4	10	7.187022900763358	7.4074074074074066	9.96376811594203	10.91549295774648	1	0	0	0	1	0	1	0	0	1	2	3	Male	Non-black/Non-Hispanic	23	24	25	26	27	28	29	30	31	33	35
285	0	40	60	0	0	48	54	52	54	52	55	56	4.813084112149533	7.9	11.283185840707965	NA	NA	17.15	12.936000000000002	18.12	12.770992366412214	20.548148148148147	19	15.71830985915493	0	9	6	NA	NA	5	8	7	8	7	9	9	Male	Non-black/Non-Hispanic	22	23	25	NA	NA	28	28	29	30	33	34
297	38	40	0	40	0	40	40	40	0	48	0	0	8.411214953271028	10	NA	11.5	NA	14.91	11.936	15.26	11.450381679389313	9.814814814814815	NA	NA	1	0	NA	9	NA	9	6	4	3	4	NA	NA	Male	Hispanic	19	20	NA	22	NA	24	25	26	27	29	NA
312	35	50	40	40	40	35	35	35	0	0	0	0	9.345794392523365	NA	10.398230088495577	15	13.75	16.75	13.392	17.14	NA	NA	13.456521739130435	NA	0	0	3	5	1	8	9	8	NA	NA	5	NA	Female	Non-black/Non-Hispanic	21	22	23	24	25	26	27	28	NA	NA	33
321	40	45	40	40	40	40	40	43	40	40	40	50	15.887850467289718	23	22.123893805309738	27.5	23.333333333333336	28	17.2	44.72	30.091603053435115	26.711111111111112	29.615942028985508	35.21126760563381	3	2	2	4	1	1	8	6	6	6	7	6	Male	Non-black/Non-Hispanic	22	23	24	25	26	26	28	29	29	32	34
340	18	20	0	15	20	0	0	0	0	52	80	50	7.728971962616821	9.23	NA	106.67	8.425	NA	NA	NA	NA	26.11296296296296	44.56521739130435	35.21126760563381	0	1	NA	1	1	NA	NA	NA	NA	5	16	1	Male	Non-black/Non-Hispanic	22	23	24	25	25	27	28	28	30	32	34
358	25	40	0	40	40	40	40	40	40	40	40	40	9.299065420560746	12	8.849557522123895	15	13.333333333333334	16.5	13.2	16.8333333333333	14.885496183206106	17.407407407407405	19.323671497584566	20.774647887323944	7	1	0	4	4	3	3	10	6	3	11	16	Male	Hispanic	20	21	22	23	24	25	26	27	28	30	32
359	40	0	50	40	40	41	0	0	40	40	40	40	12.401869158878503	13.37	16.8141592920354	25.72	15.416666666666668	12	9.888	NA	12.977099236641221	11.296296296296296	12.681159420289855	15.669014084507044	6	5	7	6	6	5	5	NA	NA	5	8	7	Female	Hispanic	20	21	22	23	24	25	26	27	28	30	32
365	40	0	40	0	40	40	0	0	0	0	55	40	9.345794392523365	10.25	10.619469026548673	12	38.19166666666667	12	11.992	20.83	NA	6.925925925925926	9.884057971014494	13.679577464788734	2	1	4	4	NA	4	2	NA	NA	NA	1	7	Female	Hispanic	21	23	23	24	25	26	27	28	29	32	33
374	40	40	40	40	40	40	0	0	0	0	0	0	13.009345794392523	14.92	13.274336283185843	16.32	13.925	17.21	NA	17.21	NA	NA	NA	NA	2	8	5	8	8	8	NA	7	NA	NA	NA	NA	Female	Non-black/Non-Hispanic	22	23	24	25	26	27	NA	29	30	NA	34
377	0	0	40	45	0	40	0	40	40	40	40	40	NA	NA	9.734513274336283	9.5	NA	10	8	10	7.633587786259541	7.037037037037036	7.246376811594203	7.746478873239437	NA	NA	3	2	NA	6	3	2	4	5	2	4	Female	Black	18	20	21	21	NA	24	24	26	26	29	30
378	25	20	30	30	40	40	40	40	40	40	40	40	9.813084112149532	11	9.247787610619469	9.25	10.916666666666666	13.75	12	15.8	12.86259541984733	14.592592592592592	13.224637681159422	12.67605633802817	4	7	8	0	5	5	7	9	10	8	7	19	Male	Black	19	20	21	22	24	24	25	26	27	29	31
382	0	35	30	40	30	40	35	35	40	40	45	40	NA	11.25	14.601769911504427	13.895	12.891666666666667	15.99	20.776	21.98	16.419847328244277	16.45925925925926	13.358695652173914	13.542253521126762	NA	6	0	6	6	8	6	6	7	8	11	4	Female	Non-black/Non-Hispanic	NA	24	25	26	27	28	29	30	31	33	36
385	40	40	55	40	0	20	40	65	40	35	0	0	8.644859813084112	12.425	18.969026548672566	18.75	13.125	30.23	16.4	13	6.106870229007633	10	9.420289855072465	10.387323943661972	NA	1	0	NA	NA	NA	NA	0	0	0	0	NA	Male	Hispanic	22	23	24	25	26	26	27	28	29	32	33
409	0	0	40	40	40	0	30	65	65	0	0	0	6.308411214953271	7.61666666666667	8.4070796460177	8	6.666666666666667	8	7.2	8.75	7.633587786259541	7.4074074074074066	NA	NA	NA	0	3	3	3	1	2	5	6	5	NA	NA	Female	Black	23	24	25	26	26	27	28	29	30	32	34
411	37	0	0	0	0	0	0	0	0	30	0	40	7.535046728971962	7.75	NA	NA	NA	NA	NA	NA	NA	6.666666666666666	7.246376811594203	10.845070422535212	0	3	NA	NA	NA	NA	NA	NA	NA	0	0	8	Female	Hispanic	24	25	25	26	27	28	29	30	31	33	35
418	0	0	0	0	0	0	0	0	0	0	0	82	NA	NA	NA	NA	NA	NA	NA	NA	NA	NA	NA	37.20020120724345	NA	NA	NA	NA	NA	NA	NA	NA	NA	NA	NA	12	Male	Non-black/Non-Hispanic	NA	NA	NA	NA	NA	NA	NA	NA	NA	NA	NA
419	18	45	42	24	0	0	0	12	20	10	0	0	10.327102803738319	25.14	10.97345132743363	15.25	10	NA	NA	85	45.80152671755725	44.44444444444444	32.608695652173914	NA	NA	3	3	3	2	NA	NA	NA	NA	NA	2	NA	Male	Non-black/Non-Hispanic	19	21	21	22	23	24	25	27	27	29	32
425	35	35	16	50	50	22	22	21	40	40	50	40	7.4766355140186915	8.41666666666667	8.340707964601771	14.475	23.483333333333334	26.94	22	27	20.99236641221374	20	18.84057971014493	24.563380281690144	0	2	5	4	5	6	0	1	3	5	2	6	Female	Non-black/Non-Hispanic	21	22	23	24	25	26	27	28	29	31	33
429	4	20	4	0	0	0	0	0	25	3	0	4	9.345794392523365	0	NA	NA	NA	NA	NA	NA	NA	0	NA	0	2	1	0	NA	NA	NA	NA	NA	0	0	1	1	Male	Non-black/Non-Hispanic	22	23	25	25	26	27	28	29	30	32	34
431	0	10	10	40	30	0	0	0	0	0	0	0	NA	8	7.079646017699115	8.5	10	NA	NA	NA	NA	NA	NA	NA	NA	0	0	1	6	NA	NA	NA	NA	NA	NA	NA	Female	Hispanic	19	20	21	22	23	NA	NA	NA	NA	NA	NA
432	0	0	0	60	90	40	45	40	50	50	30	40	NA	NA	NA	22	12.916666666666668	14.585	17.776	10	11.450381679389313	18.51851851851852	12.079710144927539	14.084507042253522	NA	NA	NA	0	0	NA	NA	NA	NA	NA	NA	NA	Male	Hispanic	NA	NA	NA	25	26	27	28	29	31	33	34
442	0	0	0	0	0	17	17	0	20	0	0	0	NA	NA	NA	NA	NA	17.5	12.8	16	11.450381679389313	12.592592592592592	NA	NA	NA	NA	NA	NA	NA	2	NA	NA	0	0	NA	NA	Female	Hispanic	NA	NA	NA	NA	NA	28	28	29	30	33	35
456	10	48	0	40	40	44	55	42	45	50	60	45	5.788161993769466	7.4	10.840707964601771	2.045	7.075	45.915	11.192	68	29.770992366412212	27.469135802469108	34.8731884057971	43.676056338028175	2	0	0	NA	7	6	5	7	5	5	7	8	Male	Hispanic	20	21	22	22	23	25	25	27	27	30	31
477	0	0	0	32	0	40	32	34	72	40	40	40	7.242990654205607	8	8.849557522123895	4.05	3.3333333333333335	11.5	9.6	15	13.740458015267174	14.562962962962962	17.398550724637683	17.605633802816904	0	0	0	NA	0	3	0	1	2	0	7	6	Female	Hispanic	21	22	23	24	25	26	27	28	29	31	33
480	0	20	0	40	40	40	40	40	40	0	0	0	8.177570093457943	25	14.867256637168143	10	11.583333333333334	16.2	13.52	17.9	13.931297709923664	13.407407407407408	18.115942028985508	NA	2	NA	NA	9	3	5	4	4	5	6	0	NA	Female	Hispanic	23	24	25	26	27	28	29	30	31	33	35
484	15	15	0	16	40	23	20	20	20	15	20	12	8.068535825545167	11.5	7.964601769911505	9.5	9.619444444444417	13.7766666666667	12.13333333333336	22	15.648854961832061	24.074074074074073	22.946859903381668	18.075117370892045	0	0	1	0	3	2	2	1	1	2	2	3	Female	Hispanic	21	22	23	24	25	26	27	28	29	31	33
486	35	25	0	40	65	80	80	60	0	0	0	0	10.593457943925234	10.6	NA	20.67	7.750000000000001	20.115	8.736	9.63	NA	NA	NA	NA	0	0	NA	5	4	4	7	6	NA	NA	NA	NA	Female	Non-black/Non-Hispanic	23	24	NA	26	27	28	29	30	NA	NA	NA
487	0	40	40	40	40	40	40	40	40	0	40	40	9.813084112149532	8.25	14.823008849557523	13.5	10.3625	18.075	24	31.25	14.999999999999998	14.814814814814813	20.28985507246377	24.566901408450704	2	NA	5	NA	7	8	4	6	8	4	4	14	Male	Non-black/Non-Hispanic	19	20	21	22	23	24	25	26	27	29	31
489	28	20	17	0	0	40	0	27	0	0	0	0	7.710280373831775	10.25	8.960176991150444	NA	NA	12.8333333333333	9.152	12	NA	NA	NA	NA	1	0	NA	NA	NA	4	2	1	NA	NA	NA	NA	Female	Non-black/Non-Hispanic	21	22	23	NA	NA	26	27	28	NA	NA	NA
509	25	40	20	30	35	54	56	40	45	32	40	41	7.943925233644859	38.8333333333333	13.053097345132745	9	9.166666666666668	13.975	11.459999999999999	14.55	9.083969465648854	19.51851851851852	12.434782608695654	13.316901408450706	0	1	1	7	3	8	7	4	4	2	5	6	Female	Black	19	20	21	22	23	24	25	26	27	29	31
513	0	46	30	40	40	40	0	0	20	20	0	40	NA	NA	0	4	6.458333333333334	8	8	8	6.488549618320611	6.666666666666666	NA	7.46830985915493	NA	0	0	0	0	1	1	0	0	4	NA	1	Male	Hispanic	21	23	23	24	25	26	27	28	29	31	33
525	49	58	58	62	40	40	40	0	53	20	70	18	7.275700934579439	8.88333333333333	8.473451327433628	9.575	7.8500000000000005	13	10.8	12.5	6.122137404580152	7.449382716049407	13.490338164251233	13.316901408450706	1	1	1	2	1	1	0	0	0	0	0	1	Male	Hispanic	21	22	23	24	25	26	27	28	29	31	33
537	40	40	40	40	78	41	41	20	20	40	45	42	8.411214953271028	10	10.619469026548673	10.9166666666667	9.375	14.44	13.752	14.88	13.312977099236642	10.51111111111111	11.096014492753625	13.52112676056338	5	5	3	4	7	6	7	2	3	2	4	6	Male	Non-black/Non-Hispanic	21	22	23	24	25	26	27	29	29	32	33
538	40	35	40	40	40	0	37	40	40	40	40	0	7.4766355140186915	9.5	9.254424778761063	11.2	9.583333333333334	13.25	11.704	12.535	9.48091603053435	11.574074074074073	15.217391304347828	12.323943661971832	1	0	6	8	8	20	4	2	6	11	10	8	Female	Non-black/Non-Hispanic	20	21	22	23	24	25	26	27	28	30	32
547	0	0	0	0	60	50	60	60	0	0	0	0	NA	NA	NA	NA	232.8416666666667	221.57	360.784	539.22	449.0381679389313	NA	NA	NA	NA	NA	NA	NA	5	4	5	5	5	NA	NA	NA	Male	Non-black/Non-Hispanic	19	20	21	22	24	25	26	26	28	30	31
548	0	24	40	40	40	40	32	20	40	10	10	7	NA	8	9.734513274336283	14.9833333333333	14.791666666666668	21.35	17.744	15.315	7.633587786259541	4.814814814814815	10.144927536231885	26.320422535211268	NA	NA	2	5	8	8	9	9	NA	3	3	3	Female	Non-black/Non-Hispanic	19	20	21	22	23	24	24	26	26	29	30
563	40	40	30	0	0	8	38	20	0	0	0	0	NA	7.5	7.964601769911505	9	NA	NA	3.6	4	28.62595419847328	7.4074074074074066	NA	NA	3	0	0	0	NA	NA	NA	NA	NA	NA	NA	NA	Male	Non-black/Non-Hispanic	21	22	23	24	25	26	27	28	29	31	33
568	29	0	29	0	60	60	20	40	12	35	35	35	9.345794392523365	NA	12.884955752212392	NA	6.283333333333333	6.85	7.08	9.5	14.821882951653969	19.18888888888889	15.942028985507248	26.056338028169016	0	NA	0	NA	0	5	4	12	NA	NA	2	5	Male	Non-black/Non-Hispanic	22	NA	24	NA	26	27	28	29	30	32	34
576	0	0	40	40	40	40	40	40	40	60	40	40	NA	9	17.69911504424779	26.035	21.520833333333332	26.95	21.256	31.83	20.99236641221374	NA	21.862318840579714	23.359154929577468	NA	8	NA	8	3	5	4	8	8	5	5	7	Male	Non-black/Non-Hispanic	21	23	24	25	25	26	27	28	30	32	34
606	40	36	32	37	35	0	7	4	40	0	0	0	5.841121495327102	6	5.7522123893805315	6.775	7.083333333333334	9	7.266666666666664	8.75	8.015267175572518	7.592592592592592	NA	NA	1	1	0	0	1	5	0	1	7	6	NA	NA	Male	Non-black/Non-Hispanic	23	24	25	26	27	28	29	30	31	33	35
607	46	30	0	72	30	0	0	0	0	0	55	40	7.943925233644859	9.125	9.29203539823009	5.955	5.054166666666667	6.92666666666667	NA	18	NA	NA	14.973913043478262	23.943661971830988	3	1	0	4	2	1	NA	NA	NA	NA	1	NA	Female	Non-black/Non-Hispanic	21	22	23	24	25	26	27	28	29	NA	33
627	30	40	40	40	36	0	30	40	32	40	40	40	6.61214953271028	8.075	7.964601769911505	9.135	7.479166666666667	9.3	6.4	10.3	5.461832061068702	6.851851851851851	8.51449275362319	16.19718309859155	0	3	6	5	5	1	1	1	1	0	8	5	Male	Non-black/Non-Hispanic	20	22	23	23	24	25	26	27	28	30	32
640	32	33	52	40	40	40	40	40	40	40	46	55	8.705607476635514	9.51	9.144542772861328	11.6666666666667	26	32.2	26.52	34.25	26.6793893129771	29.629629629629626	30.36594202898551	34.471830985915496	0	0	3	8	0	5	6	4	4	4	8	7	Male	Non-black/Non-Hispanic	21	22	23	24	25	26	27	28	29	31	33
642	0	40	0	40	38	37	37	0	0	5	0	0	6.5420560747663545	14.85	13.53982300884956	14.895	14.583333333333334	20	14.8	18.75	NA	NA	NA	NA	NA	NA	6	17	16	7	6	6	NA	3	2	NA	Male	Non-black/Non-Hispanic	23	24	25	26	27	28	29	30	31	33	35
650	5	0	0	0	35	37	38	38	35	40	0	0	4.672897196261682	5	NA	8	10	14.5	12	15.5	12.022900763358779	11.11111111111111	12.318840579710146	NA	NA	NA	NA	NA	NA	2	2	2	2	2	4	NA	Female	Non-black/Non-Hispanic	19	20	21	22	23	24	25	26	27	29	31
653	40	25	40	40	40	40	38	40	40	40	38	0	6.658878504672897	8.25	7.079646017699115	12	11.666666666666668	17	13.6	18	14.50381679389313	15.555555555555555	17.39130434782609	15.492957746478874	NA	NA	0	4	3	3	3	3	5	5	3	3	Male	Non-black/Non-Hispanic	19	20	21	22	23	24	25	27	27	30	32
659	40	50	38	35	40	30	35	40	40	0	0	55	9.345794392523365	11.54	8.902654867256638	10.75	9.541666666666666	8.5	7.159999999999999	8.75	6.679389312977099	NA	NA	10.352112676056338	0	8	4	4	5	4	7	5	2	NA	NA	16	Male	Hispanic	23	24	25	26	27	28	29	30	31	NA	NA
662	35	40	40	40	40	40	40	40	40	40	40	40	7.4766355140186915	8.625	10.176991150442479	15.2	12.691666666666668	16	13.104	18.17	14.236641221374045	14.555555555555554	17.144927536231886	16.35211267605634	5	4	7	7	8	9	9	9	10	9	7	7	Male	Hispanic	23	24	25	26	27	28	29	30	31	33	35
663	0	30	30	40	40	40	40	40	40	40	55	37	8.177570093457943	8.675	8.4070796460177	11.05	10.833333333333334	11.75	11.8	14	11.068702290076335	12.09876543209874	11.710144927536232	9.859154929577466	6	2	1	4	3	3	1	0	4	4	4	7	Male	Hispanic	21	22	23	24	24	25	26	27	28	31	32
666	40	50	60	50	65	75	75	60	70	55	40	60	14.135514018691588	17.23	15.601769911504425	21.73	15.116666666666667	18.97	15.175999999999998	25.64	19.244274809160306	28.229629629629628	43.28985507246377	46.193661971830984	8	4	10	10	10	10	10	10	10	10	10	15	Female	Non-black/Non-Hispanic	22	23	24	25	26	27	28	29	30	32	34
669	40	25	35	55	40	0	0	0	0	0	0	0	7.411214953271028	7.75	6.637168141592921	8.41666666666667	7.864583333333334	12	NA	NA	NA	NA	NA	NA	3	15	3	10	6	6	NA	NA	NA	NA	NA	NA	Male	Black	20	21	22	23	24	25	26	27	28	30	33
670	40	40	0	0	0	46	1	50	50	0	35	0	11.214953271028037	12	NA	NA	10.625	43.25	33	50	19.083969465648853	14.814814814814813	10.869565217391305	NA	6	7	NA	NA	9	9	8	1	1	1	0	NA	Male	Hispanic	23	25	NA	NA	27	29	30	30	31	34	35
672	40	40	40	40	48	41	40	35	0	45	0	40	4.068535825545168	11.25	10.637168141592921	9.375	9.175	10.2066666666667	8	9	6.870229007633587	5.755555555555555	9.057971014492754	5.915492957746479	2	3	3	4	1	1	2	1	1	6	1	6	Female	Black	23	25	25	26	27	28	29	30	31	33	36
674	40	40	80	56	40	40	40	40	40	40	50	80	7.242990654205607	8.25	7.52212389380531	8.875	7.604166666666667	10	8.2	11	8.396946564885496	9.62962962962963	13.637681159420291	NA	0	0	6	4	3	1	4	3	6	5	7	8	Female	Black	20	21	22	23	24	25	26	27	28	30	32
675	0	0	0	40	40	40	8	20	0	0	45	40	NA	NA	NA	0.16	0.12916666666666668	0.17	0.6639999999999999	6.87333333333333	NA	NA	9.782608695652174	9.507042253521128	NA	NA	NA	0	0	0	0	1	NA	NA	2	1	Female	Black	22	NA	NA	26	26	27	29	29	NA	NA	34
676	4	40	30	30	30	40	65	0	0	35	0	45	6.308411214953271	6.93	8.77212389380531	11.6	9.666666666666666	15.395	15.384	24.04	NA	18.51851851851852	23.978260869565222	33.105633802816904	NA	1	0	1	8	0	10	6	NA	4	8	9	Female	Black	19	20	21	22	23	24	24	26	26	29	31
677	40	32	5	75	32	25	0	20	25	23	56	55	6.121495327102803	7.425	7.005899705014753	8.11666666666667	7.1875	9.15	7.32	10.05	7.748091603053435	7.74074074074074	7.445652173913044	8.721830985915494	NA	1	0	0	10	7	10	0	0	2	1	10	Female	Black	20	21	22	23	24	25	26	27	28	30	32
679	35	0	40	40	40	40	65	15	12	0	60	24	7.943925233644859	11	8.628318584070797	10	8.75	27.6666666666667	36.8	44	49.61832061068702	31.23456790123459	7.27536231884058	22.007042253521128	0	1	0	1	0	6	7	0	NA	0	7	7	Female	Black	21	22	23	24	25	26	27	28	29	31	33
682	0	0	0	0	40	0	50	0	0	0	40	40	NA	NA	NA	15	17.225	NA	13.847999999999999	NA	NA	NA	19.855072463768117	NA	NA	NA	NA	3	10	NA	7	NA	NA	NA	9	9	Female	Black	23	24	25	26	27	NA	29	NA	NA	NA	35
686	30	0	15	0	0	32	0	30	45	0	37	30	4.205607476635514	5.69666666666667	6.637168141592921	7.61	6.25	6.5	5.2	5.665	0	NA	5.978260869565218	6.678403755868543	0	0	NA	NA	NA	NA	0	2	NA	NA	NA	NA	Female	Non-black/Non-Hispanic	20	22	23	23	25	25	26	28	28	31	33
687	57	45	37	60	60	40	40	45	0	0	40	40	9.355140186915888	10	7.964601769911505	8.595	6.675	11	10.652	15.29	10.610687022900763	18.74074074074074	26.68840579710145	32.21830985915493	11	0	4	6	0	5	11	5	6	5	6	3	Male	Non-black/Non-Hispanic	20	21	22	23	24	25	26	27	28	30	32
688	0	0	40	40	40	40	42	0	40	0	0	0	NA	18	14.247787610619472	20	15.566666666666666	26.91	23.2	NA	22.900763358778626	NA	NA	NA	NA	NA	6	9	6	7	8	NA	6	NA	NA	NA	Male	Hispanic	21	22	23	24	25	26	27	NA	29	NA	NA
718	0	40	40	80	40	40	40	40	40	40	40	10	4.672897196261682	20	11.061946902654869	22	18.333333333333336	18	10.4	19	11.450381679389313	11.666666666666666	16.485507246376812	22.535211267605636	0	0	0	0	5	0	2	2	3	2	6	9	Male	Black	21	22	23	24	25	26	27	28	29	31	33
722	24	30	45	48	40	40	40	40	40	40	50	50	7.009345794392523	10.4	9.823008849557523	9.4	11.708333333333334	14.35	11.64	14.45	11.106870229007633	10.925925925925926	14.630434782608697	17.605633802816904	0	7	6	4	8	6	6	4	5	12	10	8	Male	Non-black/Non-Hispanic	20	21	22	23	24	25	26	27	28	30	33
737	65	40	40	55	0	65	60	50	30	45	50	50	5.415887850467289	5.18	1.8849557522123894	1.945	NA	2.94333333333333	13.488	18.6033333333333	6.106870229007633	15.185185185185183	10.68357487922703	14.62323943661972	13	14	10	9	NA	13	6	16	6	11	16	10	Male	Non-black/Non-Hispanic	21	22	23	24	NA	26	27	28	29	31	33
739	6	28	17	6	3	7	12	6	13	5	60	40	6.5420560747663545	7.55	8	9	7.638888888888892	13	8.4	15	7.521628498727733	8.412962962962963	8.140579710144928	15.421361502347397	1	1	1	0	2	2	3	2	1	6	3	2	Female	Non-black/Non-Hispanic	21	22	23	24	25	26	27	28	29	31	33
740	0	0	0	0	25	40	40	40	40	40	40	40	5.841121495327102	9	8.849557522123895	6.5	6.804166666666666	9.35	9.792	12.92	9.923664122137405	10.459259259259259	13.23913043478261	16.253521126760564	NA	NA	NA	NA	4	9	6	6	7	12	7	7	Female	Non-black/Non-Hispanic	18	20	21	22	22	23	24	25	26	29	31
741	22	5	26	24	20	20	50	50	45	40	40	50	18.280373831775698	74.205	7.632743362831859	10.625	38.17916666666667	15.63	11.692	30.5	9.854961832061068	37.53086419753089	24.735507246376812	32.232394366197184	1	0	0	0	0	0	0	0	0	6	7	8	Female	Non-black/Non-Hispanic	21	22	23	24	25	26	27	28	29	31	33
746	0	3	55	45	40	10	40	40	40	40	40	35	NA	21.665	21.53982300884956	44.44	41.66666666666667	55	48	55	34.351145038167935	37.03703703703704	39.85507246376812	52.816901408450704	NA	1	0	0	0	NA	NA	NA	NA	NA	NA	NA	Male	Non-black/Non-Hispanic	21	22	23	24	25	26	27	28	29	31	33
749	0	20	0	25	20	20	12	12	35	12	30	0	7.009345794392523	9	7.079646017699115	15.925	4.027777777777776	7	10.9	8	5.7251908396946565	5.555555555555555	5.52536231884058	5.281690140845071	0	0	1	6	2	1	1	0	1	1	3	2	Female	Black	20	21	22	23	24	25	26	27	28	30	32
750	0	40	48	48	25	15	30	0	0	0	0	0	6.074766355140187	7.5	5.3097345132743365	6	5.104166666666667	13.25	6.664	7.55	7.633587786259541	NA	3.0217391304347827	NA	0	0	0	0	3	0	1	2	0	NA	NA	NA	Male	Black	21	22	23	24	25	25	26	28	28	31	33
752	40	40	0	0	0	0	0	0	39	40	30	32	5.607476635514018	6.5	7.52212389380531	NA	6.666666666666667	NA	3	NA	6.488549618320611	6.296296296296296	7.065217391304349	7.570422535211268	0	0	0	NA	NA	NA	NA	NA	0	0	4	5	Male	Black	20	21	22	23	24	25	26	27	28	30	32
757	14	0	1	0	39	0	40	40	6	45	40	32	40.070093457943926	NA	37.83185840707965	NA	11.875	NA	41.6	53	34.605597964376564	28.45925925925926	32.84057971014493	30.281690140845072	0	NA	0	0	8	NA	6	5	7	7	8	6	Female	Non-black/Non-Hispanic	23	NA	25	26	27	NA	28	30	31	33	35
759	20	16	20	25	40	40	0	40	42	0	0	0	8.878504672897195	9.75	9.265486725663719	11.5	12.916666666666668	15.51	NA	25	18.175572519083968	NA	NA	NA	0	1	1	1	8	8	NA	9	8	NA	NA	NA	Male	Non-black/Non-Hispanic	20	21	22	23	24	25	NA	27	28	NA	NA
764	0	0	0	0	0	0	0	0	0	0	0	0	6.425233644859813	25	79.64601769911505	9	NA	NA	NA	NA	NA	NA	NA	NA	0	NA	NA	0	NA	NA	NA	NA	NA	NA	NA	NA	Male	Black	22	23	24	24	26	27	27	29	29	32	33
769	31	51	41	42	9	20	100	30	30	40	85	30	18.50233644859813	20.2875	29.038348082595842	21.535	29.683333333333334	22.5	4.16	35	26.717557251908396	8.333333333333332	32.608695652173914	63.38028169014085	0	5	5	6	6	0	NA	NA	NA	NA	NA	NA	Female	Non-black/Non-Hispanic	23	24	25	26	27	28	29	30	31	33	35
774	44	27	35	40	40	54	40	40	0	40	55	40	4.757009345794392	6.83333333333333	10.619469026548673	10.5	12.5	15.145	12.132	17.5	NA	14.444444444444443	12.318840579710146	12.03051643192486	3	2	3	3	4	4	3	5	NA	4	2	9	Female	Hispanic	21	23	24	24	25	27	27	29	NA	32	33
778	25	25	15	0	30	40	0	35	35	40	40	43	6.869158878504672	7.25	6.393805309734514	7.95	6.416666666666667	11.39	13	9.2	7.32824427480916	9.375925925925927	12.891304347826088	13.129107981220633	8	0	1	1	NA	1	1	4	5	3	3	7	Female	Non-black/Non-Hispanic	20	21	22	23	24	25	26	27	28	30	32
780	0	0	0	0	40	0	40	0	0	0	0	0	NA	NA	NA	9.27333333333333	15.625	NA	9.6	NA	NA	NA	NA	NA	NA	NA	NA	10	8	NA	3	NA	NA	NA	NA	NA	Male	Black	NA	NA	NA	22	23	NA	25	NA	NA	NA	NA
782	35	55	20	30	35	0	7	0	0	0	45	0	7.149532710280374	10.82	4.256637168141593	16	16.666666666666668	23.75	26.288	18	NA	38.51851851851852	11.594202898550726	8.450704225352114	0	9	3	0	3	8	NA	5	NA	NA	4	NA	Female	Non-black/Non-Hispanic	21	22	23	24	25	26	27	28	29	31	33
795	0	0	0	0	0	0	0	0	0	0	0	0	NA	11	NA	NA	NA	NA	NA	NA	NA	NA	NA	NA	NA	0	NA	NA	NA	NA	NA	NA	NA	NA	NA	NA	Female	Non-black/Non-Hispanic	22	22	23	25	25	NA	NA	NA	NA	NA	NA
797	54	54	70	62	64	84	80	0	64	40	40	40	12.252336448598129	9.955	11.146017699115045	10.625	11.116666666666667	12.4	10.184000000000001	NA	10.559796437659008	9.814814814814815	10.144927536231885	11.267605633802818	0	1	3	4	11	6	5	NA	4	6	6	6	Female	Non-black/Non-Hispanic	22	23	24	25	26	27	28	NA	30	32	34
799	21	10	24	25	55	50	45	50	50	71	80	55	6.8816199376947	5.3325	13.197640117994073	12.61	36.8	20.77	19.68	19.875	19.083969465648853	15.98271604938274	10.80072463768116	19.750000000000004	0	2	0	0	5	4	5	12	7	14	8	15	Male	Non-black/Non-Hispanic	22	23	24	25	26	27	28	29	30	32	34
800	30	43	40	60	60	50	55	53	50	50	50	50	8.177570093457943	13.625	19.707964601769913	0.48	18.700000000000003	28.08	21.816	35.19	164.70992366412213	28.488888888888887	32.333333333333336	32.5	1	NA	7	8	8	8	9	9	7	7	8	9	Male	Non-black/Non-Hispanic	21	22	23	24	25	26	27	28	29	31	33
805	40	40	40	38	40	35	32	34	40	38	45	41	18.69158878504673	22.5	22.123893805309738	30	25	35	28	37	28.244274809160306	27.407407407407405	26.811594202898554	26.760563380281692	3	0	NA	NA	NA	NA	NA	NA	NA	NA	NA	NA	Male	Non-black/Non-Hispanic	23	24	25	26	27	28	28	30	30	33	35
807	15	40	40	40	55	23	0	16	40	40	40	40	6.05607476635514	9.675	7.566371681415931	12.43	5.695833333333334	8.43333333333333	3.72	9	7.633587786259541	6.814814814814814	6.340579710144928	12.419014084507044	2	4	5	5	5	4	NA	NA	2	2	5	10	Female	Hispanic	21	22	23	24	25	26	26	28	28	31	33
811	54	50	50	50	0	0	0	0	0	0	0	0	6.621495327102803	8	7.52212389380531	13.02	6.433333333333334	NA	NA	NA	NA	NA	NA	NA	3	5	2	2	3	NA	NA	NA	NA	NA	NA	NA	Female	Non-black/Non-Hispanic	22	23	24	25	26	NA	NA	NA	NA	NA	NA
812	0	0	20	0	0	0	11	30	6	12	0	10	NA	7.5	5.3097345132743365	6	NA	NA	5.4	7.25	6.870229007633587	5.555555555555555	NA	31.690140845070424	0	0	0	1	NA	NA	0	4	5	1	2	NA	Female	Black	20	21	22	23	24	25	26	27	28	30	33
813	0	0	48	0	0	55	32	0	0	20	16	36	7.4766355140186915	NA	15.376106194690268	NA	NA	21.375	18	NA	NA	20.74074074074074	25.36231884057971	20.827464788732396	5	NA	2	NA	NA	2	2	NA	NA	6	5	5	Female	Black	24	24	25	NA	NA	29	29	NA	NA	34	36
816	0	0	5	36	0	12	20	32	25	35	36	15	6.425233644859813	NA	5.663716814159293	6.45	5.416666666666667	7	5.76	9.5	7.251908396946565	7.037037037037036	7.9275362318840585	8.327464788732394	1	NA	NA	3	3	7	3	5	4	6	8	9	Female	Black	21	22	23	24	24	26	26	28	28	31	33
824	40	40	40	40	40	40	40	40	40	40	40	40	9.271028037383177	10.43	9.415929203539825	11.87	10.033333333333333	12.5	13.847999999999999	15	28.244274809160306	13.533333333333331	12.500000000000002	14.084507042253522	7	6	6	7	7	7	6	7	7	6	9	9	Female	Hispanic	23	24	25	26	27	28	29	30	31	33	35
828	10	20	40	40	37	47	40	40	40	40	40	56	10.186915887850468	10.9	12.646017699115045	19	18.5625	22.88	18.7	26.52	20.748091603053435	20.948148148148146	21.01449275362319	22.359154929577468	2	2	8	6	7	8	6	7	6	5	6	11	Female	Non-black/Non-Hispanic	20	21	22	23	24	25	26	27	28	30	32
831	37	30	3	10	20	65	40	40	40	40	0	55	7.943925233644859	7.05	24.889380530973455	6.665	8.600000000000001	10.5	10.64	13.75	10.877862595419847	11.11111111111111	NA	10.680751173708945	0	2	0	0	1	6	8	7	8	8	NA	14	Male	Non-black/Non-Hispanic	19	20	21	22	23	24	25	26	26	29	NA
838	0	0	0	0	0	0	0	0	0	0	0	0	NA	NA	NA	NA	NA	NA	NA	NA	NA	9.874074074074073	NA	NA	NA	NA	NA	NA	NA	1	NA	NA	NA	NA	NA	NA	Female	Non-black/Non-Hispanic	22	23	24	25	26	27	28	29	29	32	34
843	40	0	0	0	0	40	0	50	40	40	40	40	12.242990654205606	NA	NA	NA	NA	14.66	11.536	15.04	13.549618320610687	17.414814814814815	18.659420289855074	18.003521126760564	5	NA	NA	NA	NA	0	3	NA	10	6	5	16	Male	Non-black/Non-Hispanic	23	NA	NA	NA	NA	29	29	30	31	33	35
847	6	50	25	20	50	20	40	45	50	45	40	65	NA	14	10.619469026548673	10	8.333333333333334	10	12	13.33	6.106870229007633	10.7	14.492753623188406	19.3943661971831	NA	NA	NA	NA	NA	NA	NA	NA	NA	NA	NA	7	Male	Black	21	22	23	24	25	26	27	28	29	31	33
852	0	0	27	0	25	0	35	36	40	16	0	35	NA	8.5	8.849557522123895	10	6.875	8	7.831999999999999	10.99	9.885496183206106	8.87037037037037	9.057971014492754	13.671361502347393	NA	3	NA	0	3	2	1	6	8	7	0	11	Male	Non-black/Non-Hispanic	20	21	22	23	24	25	26	27	28	30	32
853	32	43	0	32	24	26	0	0	0	0	40	0	8.761682242990654	10.125	10.176991150442479	10	7.9750000000000005	12.5	12	15.47	NA	NA	13.043478260869566	12.67605633802817	1	2	2	0	2	9	6	4	NA	NA	7	7	Female	Non-black/Non-Hispanic	19	20	21	22	23	24	25	26	27	30	31
858	8	18	40	40	40	40	40	40	40	40	40	45	7.009345794392523	8.5	7.964601769911505	10.5	9.350000000000001	11.22	9.248000000000001	11.79	8.999999999999998	9.55185185185185	10.869565217391305	10.528169014084508	0	0	2	4	4	3	2	3	3	2	3	3	Female	Non-black/Non-Hispanic	20	21	22	23	24	25	26	27	28	30	32
863	0	0	0	0	20	40	40	40	25	0	40	40	NA	NA	NA	NA	8.333333333333334	11.5	12.4	15.5	9.923664122137405	9.703703703703702	11.51449275362319	16.598591549295776	NA	NA	NA	NA	0	5	7	6	6	4	NA	11	Female	Non-black/Non-Hispanic	19	20	21	21	23	24	25	26	27	29	31
864	20	10	40	25	0	0	0	0	0	25	25	25	9.626168224299066	10.3	8.53982300884956	11.555	8.458333333333334	NA	NA	NA	NA	8.148148148148147	10.684782608695652	13.380281690140846	1	0	2	2	4	NA	NA	NA	NA	0	4	7	Female	Non-black/Non-Hispanic	21	22	23	24	25	26	27	28	29	31	33
865	0	0	2	24	35	37	70	45	65	0	55	42	10.2803738317757	10	6.823008849557523	9.27	7.083333333333334	10.0185714285714	8.8528	7.6	5.729007633587786	NA	10.52536231884058	11.33333333333331	NA	NA	NA	0	1	1	2	0	1	NA	9	8	Male	Non-black/Non-Hispanic	19	20	21	22	23	24	25	26	27	NA	31
868	0	40	0	40	40	40	35	48	40	0	0	50	8.878504672897195	8.5	7.964601769911505	14	11.666666666666668	15	14.24	27.75	22.27480916030534	17.037037037037035	NA	22.753521126760567	6	NA	0	4	7	3	8	8	3	NA	NA	NA	Female	Black	20	21	22	23	23	25	25	27	28	30	31
870	0	0	0	0	0	0	0	35	0	37	0	20	NA	9	7.52212389380531	NA	NA	NA	NA	9	6.870229007633587	7.037037037037036	7.246376811594203	13.105633802816902	NA	2	4	NA	NA	NA	NA	0	0	0	3	7	Male	Black	19	20	21	22	23	24	25	26	27	29	31
872	25	40	0	0	0	0	0	0	0	0	0	0	8.613707165109037	11.5	10.914454277286108	9	NA	NA	NA	NA	NA	NA	NA	NA	2	2	4	0	NA	NA	NA	NA	NA	NA	NA	NA	Male	Hispanic	21	22	23	24	NA	NA	NA	NA	NA	NA	NA
873	0	32	40	40	60	0	0	59	55	55	50	50	NA	8.65	9.070796460176991	15.5833333333333	21.666666666666668	NA	NA	21.4733333333333	23.22137404580153	39.34259259259259	30.10144927536232	37.23943661971831	NA	9	0	10	9	NA	NA	6	8	18	8	7	Female	Hispanic	19	20	21	23	23	NA	NA	26	27	30	31
874	0	6	38	0	36	30	30	36	30	36	40	0	NA	10	8.849557522123895	10.8	9.375	12	10	13.75	11.068702290076335	11.851851851851851	15.471014492753625	17.570422535211268	NA	0	0	2	0	4	5	5	5	5	7	8	Male	Hispanic	19	20	21	22	23	24	25	26	27	29	31
878	13	0	0	0	22	0	0	0	3	0	50	0	8.411214953271028	10	8.4070796460177	13	10.833333333333334	20.74	NA	NA	47.343511450381676	NA	9.782608695652174	NA	0	0	0	0	NA	0	NA	NA	2	NA	3	NA	Female	Non-black/Non-Hispanic	19	20	21	22	23	25	25	26	27	NA	32
881	30	0	0	60	30	0	24	0	30	38	0	0	9.760124610591868	0	NA	12.82	68.10833333333333	NA	NA	NA	NA	11.358024691357999	NA	NA	0	0	NA	NA	NA	NA	NA	NA	NA	1	NA	NA	Female	Black	22	22	23	24	25	26	27	29	29	31	34
883	40	40	40	40	50	50	50	36	40	40	45	40	10.514018691588785	14	11.356932153392302	14.5	14.041666666666668	16.85	12.8	14.19	5.343511450381679	12.155555555555555	15.036231884057973	19.348591549295776	5	4	2	3	6	3	2	3	1	4	6	14	Female	Hispanic	20	21	22	23	24	25	26	27	28	30	32
896	40	50	0	0	0	0	0	0	0	32	0	0	7.009345794392523	0	NA	NA	NA	NA	NA	NA	NA	0	NA	NA	8	3	NA	NA	NA	NA	NA	NA	NA	4	NA	NA	Female	Non-black/Non-Hispanic	20	21	NA	NA	NA	NA	NA	NA	NA	30	NA
897	20	30	0	7	41	37	40	50	0	0	38	0	7.186915887850467	9.05	9.092920353982302	16	9.305555555555584	12.75	10.8	13.7233333333333	13.137404580152673	30.866666666666667	10.869565217391305	11.619718309859156	11	1	0	NA	0	0	7	7	NA	NA	5	5	Female	Non-black/Non-Hispanic	19	20	21	22	23	24	25	26	27	29	31
899	40	40	40	40	40	0	0	0	0	0	0	46	9.719626168224298	10.71	12.367256637168142	17.79	14.583333333333334	NA	NA	NA	NA	NA	NA	NA	8	6	14	9	6	NA	NA	NA	NA	NA	NA	16	Female	Non-black/Non-Hispanic	23	24	25	26	27	NA	NA	NA	NA	NA	NA
900	20	0	20	35	35	25	27	40	66	0	0	0	8.56697819314642	9.5	6.2522123893805315	2.13	3.7916666666666665	4.15	6.5200000000000005	15.5	10.83206106870229	NA	NA	NA	3	2	1	3	5	2	2	8	6	NA	NA	NA	Male	Non-black/Non-Hispanic	21	22	23	24	25	26	27	28	29	NA	NA
901	22	0	21	25	0	40	45	50	50	50	50	20	7.437383177570093	9.35	7.411504424778761	8.7875	8.333333333333334	28.85	20.512	23.26	17.61832061068702	19.08888888888889	17.416666666666668	10.563380281690142	1	2	1	0	0	3	4	3	4	4	9	4	Female	Non-black/Non-Hispanic	19	20	21	22	23	24	25	26	27	30	32
905	0	0	0	0	0	0	0	20	20	20	25	0	NA	7.8125	NA	NA	6.25	NA	7.8	8.225	6.488549618320611	6.407407407407407	7.065217391304349	7.042253521126761	NA	0	NA	NA	0	NA	0	NA	0	1	0	NA	Female	Hispanic	NA	21	22	23	24	NA	26	27	28	30	32
908	0	0	0	25	0	0	0	0	0	0	0	0	NA	11	NA	9.5	NA	9.5	NA	NA	NA	NA	NA	NA	NA	NA	NA	0	NA	0	NA	NA	NA	NA	NA	NA	Female	Non-black/Non-Hispanic	21	22	23	24	NA	26	26	27	28	30	32
909	35	40	40	32	40	40	0	0	29	40	40	36	0.616822429906542	3.92666666666667	5.3097345132743365	6.875	8.333333333333334	9.72	8	NA	5.610687022900763	6.6	8.181159420289855	8.802816901408452	3	5	2	3	0	0	1	NA	1	4	4	7	Male	Non-black/Non-Hispanic	20	21	22	23	24	25	25	26	27	30	32
911	18	16	0	0	8	12	40	0	45	30	0	0	8.009345794392523	8	8.4070796460177	NA	23.01666666666667	16.96	4.648	18.315	19.725190839694655	25.83703703703704	NA	NA	10	0	0	NA	NA	2	0	1	NA	NA	NA	NA	Male	Hispanic	20	21	22	23	24	25	26	27	28	30	NA
913	50	40	40	40	46	0	35	36	35	0	0	0	8.411214953271028	9.5	9.734513274336283	34.335	12.916666666666668	16	6.8	9.5	7.442748091603053	7.037037037037036	NA	NA	5	4	2	2	1	0	NA	0	0	1	NA	NA	Female	Non-black/Non-Hispanic	21	22	22	23	24	25	26	28	28	31	32
915	40	40	40	32	40	20	40	45	50	10	40	40	11.682242990654204	16	15.150442477876108	17.12	13.75	17.5	14.93333333333336	22.22	19.083969465648853	242.48888888888888	60.86231884057971	27.15727699530514	0	6	6	7	NA	1	8	8	8	7	6	10	Female	Non-black/Non-Hispanic	23	24	25	26	27	28	29	30	31	33	35
916	0	25	40	40	40	0	0	0	40	40	40	24	11.682242990654204	12.5	11.76991150442478	17.8	15.416666666666668	19.5	NA	NA	17.11832061068702	31.11111111111111	47.46376811594203	52.816901408450704	0	NA	2	2	3	5	NA	NA	7	6	5	5	Female	Non-black/Non-Hispanic	20	21	22	24	24	25	26	27	29	30	32
928	0	0	6	25	0	0	40	0	0	40	0	0	11.214953271028037	NA	7.079646017699115	9	NA	NA	10.404	NA	NA	15.85185185185185	NA	NA	6	NA	NA	0	NA	NA	8	NA	NA	14	NA	NA	Female	Hispanic	21	21	22	23	NA	NA	26	NA	NA	31	NA
929	6	10	40	40	40	0	0	0	50	45	40	40	13.084112149532709	13	15.592920353982302	31.25	26.041666666666668	14.42	NA	51.16	194.31297709923663	56.977777777777774	73.15942028985508	81.25352112676056	0	0	6	3	3	3	NA	NA	NA	6	5	14	Male	Non-black/Non-Hispanic	20	21	22	23	24	25	26	27	28	30	32
931	20	30	0	25	14	0	0	50	60	0	70	70	8.925233644859814	10.59	10.628318584070797	12.75	9.0125	13.01	8	11.54	7.343511450381678	NA	21.833333333333336	21.669014084507044	2	2	0	0	2	2	3	5	5	3	8	9	Female	Black	19	20	22	22	23	24	25	26	27	29	31
932	0	0	15	45	65	55	0	5	45	50	45	50	NA	NA	9.867256637168143	13.265	21.720833333333335	13.99	11.192	14.725	16	19.94074074074074	26.318840579710148	29.795774647887328	NA	NA	1	1	6	6	6	NA	1	5	6	6	Female	Non-black/Non-Hispanic	19	20	21	22	23	24	25	26	26	29	31
934	0	20	17	0	40	20	31	0	45	33	11	2	9.345794392523365	8.42	7.398230088495575	7.5	13.041666666666668	17.56	32	55	13.226463104325724	7.4074074074074066	13.58695652173913	16.93661971830986	NA	0	0	0	6	7	3	1	0	0	1	16	Female	Non-black/Non-Hispanic	19	20	21	22	23	24	25	26	27	29	31
938	41	40	40	0	0	0	0	0	0	0	0	0	14.275700934579438	75	15.92920353982301	NA	NA	NA	NA	NA	NA	NA	NA	NA	0	0	0	NA	NA	NA	NA	NA	NA	NA	NA	NA	Male	Hispanic	19	20	21	NA	NA	NA	NA	NA	NA	NA	NA
940	0	8	20	20	60	40	40	0	40	7	10	20	NA	6.75	6.0840707964601775	7.25	8.020833333333334	12.375	10.28	12.87	11.450381679389313	11.11111111111111	12.801932367149783	16.807511737089225	NA	NA	NA	1	0	3	9	NA	1	3	1	5	Male	Non-black/Non-Hispanic	21	22	23	24	25	26	27	28	29	31	33
943	0	0	0	7	5	20	20	45	20	20	15	30	5.761682242990654	10	8.849557522123895	10	9.166666666666668	14.25	14.8	5.14	23.225190839694655	51.85185185185185	43.47826086956522	38.732394366197184	NA	NA	NA	1	0	NA	NA	NA	NA	NA	NA	1	Male	Non-black/Non-Hispanic	19	20	21	22	23	24	25	26	27	29	31
948	10	25	36	24	0	40	0	0	0	0	0	0	9.63551401869159	6.96666666666667	6.874631268436576	12.27	11.666666666666668	30.435	NA	NA	NA	NA	NA	NA	1	1	1	1	NA	NA	NA	NA	NA	NA	NA	NA	Female	Hispanic	19	20	21	22	23	24	NA	NA	NA	NA	NA
963	20	25	2	0	22	60	80	50	70	75	55	0	6.308411214953271	23.615	19.52212389380531	36.2	9.104166666666668	20.905	12.088	25.38	15.099236641221374	16.14074074074074	22.844202898550726	NA	0	3	2	0	0	1	5	7	5	7	14	NA	Male	Non-black/Non-Hispanic	19	20	21	22	23	24	25	26	27	29	31
986	40	40	40	40	40	40	40	0	40	40	40	40	15.084112149532709	17.54	16.884955752212388	19.56	16.708333333333336	20.05	16.448	20.05	15.267175572519083	12.962962962962962	10.101449275362318	12.084507042253522	6	6	7	6	6	5	6	5	5	6	7	7	Female	Non-black/Non-Hispanic	23	24	25	26	27	28	29	30	31	33	35
993	0	40	36	0	40	40	35	30	28	40	3	20	NA	14.75	13.274336283185843	15.35	14.791666666666668	20	15.2	21.25	10.941475826971985	4.448148148148148	24.15217391304348	14.084507042253522	NA	8	4	4	NA	4	8	0	0	NA	NA	NA	Female	Non-black/Non-Hispanic	NA	23	23	24	25	26	28	28	29	32	33
997	48	2	40	40	40	40	40	0	40	48	40	0	10.22429906542056	34.885	27.115044247787612	32.5	16.854166666666668	23.5	15.84	29.9	19.84732824427481	39.992592592592594	42.40579710144928	NA	2	4	0	1	14	4	8	5	9	6	6	NA	Male	Non-black/Non-Hispanic	23	24	25	26	27	28	29	30	31	33	35
998	30	0	40	35	40	30	30	0	0	0	0	0	9.228971962616821	6.75	10.619469026548673	12	9.958333333333334	12	9.6	12	NA	NA	NA	NA	4	0	0	0	0	0	0	0	NA	NA	NA	NA	Male	Black	20	21	22	23	24	26	26	27	28	31	33
1004	0	0	40	40	0	5	40	40	40	40	40	0	NA	7.375	6.194690265486726	6.875	6.7458333333333345	9.22333333333333	6.44	12.85	10.629770992366412	11.851851851851851	13.768115942028986	14.788732394366198	NA	NA	NA	1	2	NA	NA	5	8	5	3	8	Male	Non-black/Non-Hispanic	19	20	21	22	23	24	25	26	27	29	31
1008	0	0	0	45	70	80	50	0	0	0	0	0	NA	NA	NA	11.11	5.95	6.25	8	10	NA	NA	NA	NA	NA	NA	NA	NA	NA	NA	NA	NA	NA	NA	NA	NA	Female	Non-black/Non-Hispanic	23	24	25	26	27	28	29	30	31	33	35
1010	40	20	40	40	40	160	20	40	40	0	40	0	8.878504672897195	13	9.734513274336283	12.75	11.666666666666668	13	13.952000000000002	12.21	10.64885496183206	NA	11.797101449275363	NA	2	4	5	5	7	6	5	5	6	NA	5	NA	Female	Non-black/Non-Hispanic	19	21	22	23	24	25	26	27	27	NA	32
1020	55	53	50	40	47	60	56	42	50	65	65	50	52.02492211838009	81.57	75.67551622418877	34.885	163.82083333333335	184.52	45.662	403.245	47.32824427480916	48.10123456790125	51.45289855072464	98.2605633802817	2	17	6	18	10	14	20	17	9	19	18	19	Male	Non-black/Non-Hispanic	22	23	24	25	25	27	28	29	30	32	34
1021	25	20	20	40	40	40	32	0	0	40	25	25	8.411214953271028	10.5	7.632743362831859	11.5	12.354166666666666	20.19	16.824	15.64	NA	17.096296296296295	16.48913043478261	17.605633802816904	12	4	6	8	11	5	6	5	NA	7	6	3	Female	Non-black/Non-Hispanic	19	20	21	22	23	24	25	26	27	29	31
1022	40	40	40	35	30	25	0	40	40	40	40	50	10.919003115264765	13	11.504424778761063	14	11.25	13	9.36	13.5	10.305343511450381	16.48148148148148	26.54347826086957	26.000000000000004	13	6	2	6	3	NA	NA	5	3	7	4	4	Female	Non-black/Non-Hispanic	22	23	23	24	26	26	27	28	29	32	33
1025	40	40	32	32	32	32	0	40	40	40	40	40	9.813084112149532	5.75	9.845132743362832	15	12.5	15	12	15	10.709923664122137	16.296296296296294	18.84057971014493	21.83098591549296	0	0	0	1	1	1	0	NA	7	6	6	7	Male	Non-black/Non-Hispanic	22	23	24	25	26	27	28	29	30	32	34
1034	0	30	40	0	0	0	0	0	0	0	40	0	NA	0.25	0.8849557522123894	NA	0.20833333333333334	NA	0	8	NA	NA	0.2536231884057971	0.29577464788732394	NA	0	0	0	NA	NA	0	0	NA	NA	1	3	Male	Black	21	23	23	24	25	NA	27	28	29	NA	34
1038	0	1	23	40	40	40	40	35	46	24	41	40	NA	3	5.597345132743364	7.75	11.875	8	6.6	8.25	4.809160305343511	7.10617283950617	7.246376811594203	7.746478873239437	NA	0	0	1	2	4	0	3	5	1	4	13	Male	Black	19	20	21	22	23	24	25	26	27	30	31
1039	0	0	30	40	40	40	0	40	40	35	40	0	NA	NA	6.858407079646018	8.5	12.291666666666668	11.5	8.6	9.5	5.935114503816794	6.296296296296296	7.065217391304349	8.274647887323944	NA	NA	2	9	4	2	NA	5	4	2	9	6	Female	Black	19	20	21	22	23	24	25	26	27	29	31
1061	24	0	0	35	25	0	0	12	0	0	0	0	5.490654205607476	NA	7.300884955752213	8.4	8.75	9.82	NA	8	NA	NA	NA	NA	NA	NA	0	1	1	2	NA	NA	NA	NA	NA	NA	Female	Black	20	NA	22	23	24	25	26	27	NA	NA	NA
1066	0	0	40	0	36	50	12	45	40	55	46	60	7.4766355140186915	7.875	7.721238938053098	10.25	15	13.8666666666667	3.466666666666664	8.25	7.061068702290076	6.481481481481481	7.880434782608696	6.073943661971831	0	0	6	6	1	4	0	1	2	3	2	3	Female	Black	19	20	21	22	23	24	25	26	27	29	31
1067	40	40	0	0	0	0	0	0	0	0	0	0	8.177570093457943	9.875	9.513274336283187	NA	NA	NA	NA	NA	NA	6.481481481481481	7.065217391304349	8.802816901408452	1	0	6	NA	NA	NA	NA	NA	NA	NA	NA	NA	Female	Hispanic	20	21	22	23	24	25	26	27	28	30	32
1075	36	38	37	37	40	40	37	38	37	35	0	0	10.827102803738319	13.16	13.238938053097348	16.63	14.15	18.51	15.175999999999998	19.48	17.85496183206107	15.822222222222221	NA	NA	0	5	4	6	14	7	8	6	7	16	NA	NA	Female	Black	20	21	22	23	24	25	26	27	28	30	NA
1077	0	0	0	40	45	45	0	0	0	0	0	0	6.308411214953271	6.5	8.849557522123895	14.18	12.108333333333333	21.6	NA	NA	NA	NA	NA	NA	NA	NA	0	NA	7	8	NA	NA	NA	NA	NA	NA	Female	Non-black/Non-Hispanic	20	21	22	23	24	25	NA	NA	NA	NA	NA
1082	8	0	35	40	20	25	2	26	40	40	42	45	11.682242990654204	11.25	161.5044247787611	9.07	11.704166666666667	17.03	16.068	18.625	17.119083969465645	19.074074074074073	24.057971014492757	18.93661971830986	1	0	0	1	0	5	5	5	4	6	7	16	Female	Non-black/Non-Hispanic	21	22	22	23	24	26	26	27	28	30	33
1117	16	20	0	35	45	72	80	65	50	70	70	55	5.607476635514018	6	5.3097345132743365	2.5	143.82500000000002	24.93	74.27680000000001	14.76	11.01145038167939	6.676543209876541	10.742753623188406	16.35446009389669	1	0	0	1	0	3	0	2	1	1	NA	1	Male	Non-black/Non-Hispanic	18	19	20	21	22	24	24	25	26	29	30
1158	72	40	60	40	40	40	40	40	40	40	0	50	6.33411214953271	11.7	6.946902654867257	11.145	10.8	17.1066666666667	18.4	25	19.69465648854962	20.185185185185183	23.91304347826087	19.366197183098592	5	7	6	6	6	13	7	8	7	8	7	8	Male	Non-black/Non-Hispanic	22	23	24	25	26	27	28	29	30	32	34
1163	0	40	50	80	40	50	40	40	55	55	50	50	7.710280373831775	10	9.29203539823009	14	11.49722222222225	14	12.97866666666664	21.63	15.961832061068701	15.54074074074074	10.144927536231885	25	0	0	0	8	2	4	1	7	4	5	5	4	Male	Non-black/Non-Hispanic	20	21	22	23	24	25	26	27	28	30	32
1175	50	95	0	0	37	37	37	40	37	40	40	40	6.551401869158878	3.35333333333333	NA	NA	12.213333333333335	13.2	16.84	16.83	17.755725190839694	22.79259259259259	23.34057971014493	27.084507042253524	0	2	NA	NA	3	6	5	7	14	6	8	7	Female	Non-black/Non-Hispanic	21	23	NA	NA	26	27	27	28	29	32	34
1177	0	0	0	0	0	0	42	15	0	0	40	0	NA	NA	NA	NA	NA	NA	11.7	16.25	NA	NA	9.427536231884059	9.161971830985916	NA	NA	NA	NA	NA	NA	5	1	NA	NA	6	11	Female	Non-black/Non-Hispanic	NA	NA	NA	NA	NA	NA	27	28	NA	NA	33
1180	0	0	0	0	0	0	0	0	0	0	0	0	NA	NA	NA	NA	4.375	NA	NA	NA	NA	NA	NA	NA	NA	NA	NA	NA	0	NA	NA	NA	NA	NA	NA	NA	Male	Non-black/Non-Hispanic	NA	NA	NA	NA	23	25	25	NA	NA	NA	NA
1191	40	40	40	40	40	40	40	40	40	40	45	0	13.69158878504673	15.1	13.938053097345135	13.65	13.783333333333333	17.54	14.392	18.44	14.916030534351144	14.674074074074072	18.20289855072464	NA	10	9	5	5	8	10	8	9	10	7	8	NA	Male	Non-black/Non-Hispanic	22	23	24	25	25	27	27	29	30	32	34
1192	0	0	0	0	0	0	0	0	0	0	0	0	NA	NA	NA	NA	NA	NA	NA	NA	NA	NA	NA	NA	NA	NA	NA	NA	NA	NA	NA	NA	NA	NA	NA	NA	Male	Non-black/Non-Hispanic	NA	NA	NA	NA	NA	NA	NA	NA	NA	NA	NA
1198	26	40	50	40	40	32	0	0	0	0	0	36	5.771028037383177	6.95	7.300884955752213	8.5	7.1875	8.456	6.624	NA	NA	NA	7.246376811594203	7.95774647887324	NA	0	4	2	2	5	NA	NA	NA	NA	0	6	Male	Non-black/Non-Hispanic	23	24	25	26	27	27	28	30	31	33	35
1206	12	20	32	0	45	0	0	30	5	30	18	0	6.483644859813084	3.96666666666667	5.597345132743364	10	NA	10.415	NA	35	10.687022900763358	8.388888888888888	2.13768115942029	2.5704225352112675	0	0	3	0	NA	NA	NA	NA	NA	4	0	1	Female	Black	19	20	21	22	23	24	25	26	27	29	31
1208	40	40	40	55	48	40	0	0	40	40	40	0	8.271028037383177	11.08	10.840707964601771	10.185	8.75	14.2	11.72	NA	10.229007633587786	10.87037037037037	13.079710144927537	16.901408450704228	1	4	7	6	7	8	8	NA	3	7	7	7	Male	Black	21	22	23	24	25	26	27	28	29	31	33
1214	0	0	0	0	0	0	0	16	0	0	0	0	4.672897196261682	NA	NA	NA	NA	NA	0.472	NA	9.068702290076336	7.9037037037037035	NA	NA	NA	NA	NA	NA	NA	NA	NA	0	NA	0	NA	NA	Male	Black	21	22	23	24	25	26	27	28	29	31	33
1215	40	38	0	0	84	45	45	80	0	40	40	40	7.322429906542055	6.75	5.3097345132743365	16	10.141666666666667	18.125	7.7	13.125	12.67175572519084	13.711111111111112	13.971014492753625	21.316901408450704	1	1	NA	5	8	6	3	8	1	4	6	7	Male	Black	23	24	25	26	27	28	29	30	31	33	35
1218	40	35	40	40	0	0	0	30	45	40	20	45	13.551401869158878	17.77	18.58407079646018	0	NA	NA	NA	26.67	19.083969465648853	17.22222222222222	59.22463768115943	19.8943661971831	2	13	4	4	NA	NA	NA	4	4	10	8	9	Male	Black	20	21	22	23	NA	NA	NA	27	28	30	32
1219	0	0	0	0	0	32	24	12	20	9	20	0	NA	NA	1.7699115044247788	NA	4.808333333333334	5.47	4	1.67	5.7251908396946565	18.51851851851852	0.6521739130434784	NA	NA	NA	NA	NA	NA	NA	NA	NA	NA	NA	NA	NA	Male	Black	19	20	21	22	23	24	25	26	27	30	31
1220	0	20	0	0	0	0	0	16	6	18	0	0	NA	7	6.194690265486726	8	6.666666666666667	NA	5.6	8	6.393129770992366	6.851851851851851	6.884057971014493	NA	NA	1	0	NA	NA	NA	NA	0	0	0	0	NA	Female	Black	22	23	24	25	26	27	28	29	30	32	34
1224	70	0	40	40	40	0	0	0	40	25	18	40	3.981308411214953	5.33	9.398230088495575	8.95666666666667	8.616666666666667	12.405	NA	NA	6.488549618320611	7.222222222222221	5.88768115942029	6.936619718309859	0	0	4	4	3	5	NA	NA	0	1	0	5	Male	Black	22	23	24	25	26	27	28	29	30	32	34
1229	6	14	29	38	46	50	51	50	25	48	50	45	5.373831775700935	13.5	17.69911504424779	14.0266666666667	10.695833333333335	6.1375	8.344	11.74	9.255725190839694	6.0962962962962965	7.55072463768116	6.807511737089205	0	NA	NA	NA	0	3	4	3	2	1	0	6	Female	Non-black/Non-Hispanic	19	20	20	21	22	24	24	26	26	29	30
1237	0	0	15	40	50	50	45	48	45	50	45	45	NA	5	6.694690265486726	8.125	8.975	12.31	12.304	14.82	14.679389312977099	14.385185185185186	17.02898550724638	18.95774647887324	NA	NA	0	4	3	3	2	3	4	5	4	4	Male	Non-black/Non-Hispanic	20	21	22	23	24	25	26	27	28	30	32
1246	12	0	20	20	0	30	0	0	0	0	0	0	4.750778816199374	7	3.9823008849557526	4.5	NA	0.67	NA	0.54	NA	NA	NA	NA	0	0	NA	0	0	NA	NA	0	NA	NA	NA	NA	Female	Non-black/Non-Hispanic	23	25	25	26	27	28	29	30	31	33	35
1250	33	20	30	25	0	0	0	55	50	30	0	0	7.009345794392523	7.5	6.194690265486726	6.75	NA	8.75	0	12.93	14.030534351145036	11.296296296296296	NA	NA	1	0	3	0	NA	0	NA	3	6	4	NA	NA	Male	Non-black/Non-Hispanic	21	22	23	24	NA	26	27	28	29	31	NA
1254	30	36	28	40	0	55	60	55	60	0	0	0	6.378504672897196	7.5	6.747787610619469	12.5	14.166666666666668	8.88	6.536	9.27	7.091603053435113	10.237037037037037	NA	NA	3	1	0	4	2	NA	3	4	4	4	NA	NA	Female	Non-black/Non-Hispanic	21	22	23	24	25	26	27	28	29	31	33
1259	42	40	0	0	40	40	40	0	40	0	40	40	6.471962616822429	15	NA	NA	13.733333333333334	16.5	14.4	NA	14.50381679389313	NA	16.304347826086957	16.901408450704228	5	6	NA	NA	6	5	0	NA	5	NA	5	5	Male	Non-black/Non-Hispanic	19	20	NA	NA	23	24	25	NA	27	NA	31
1260	0	0	20	40	72	29	40	40	40	0	0	60	7.4766355140186915	8.85	8.628318584070797	9.5	10.694444444444418	8.19333333333333	6.5200000000000005	10	9.16030534351145	14.999999999999998	15.398550724637682	12.764084507042254	0	6	0	0	NA	0	5	4	1	8	3	8	Male	Non-black/Non-Hispanic	19	20	21	23	23	24	25	26	27	29	31
1266	0	24	0	40	0	0	0	0	30	0	0	0	8.411214953271028	2.65	2.6548672566371683	8	6.666666666666667	8.5	NA	NA	2.0229007633587783	1.9629629629629628	NA	NA	1	NA	0	0	0	0	NA	NA	0	0	NA	NA	Female	Non-black/Non-Hispanic	20	21	22	23	24	25	26	27	28	30	32
1267	0	0	0	0	0	0	0	50	55	55	40	50	5.953271028037383	8.5	NA	NA	8.333333333333334	8.46	NA	3.72	5.33587786259542	6.214814814814815	11.844202898550725	13.542253521126762	0	NA	3	NA	1	2	NA	NA	NA	NA	2	1	Male	Non-black/Non-Hispanic	22	23	24	25	26	27	28	29	30	32	34
1270	23	30	40	40	52	52	52	40	45	60	60	55	8.925233644859814	9.75	8.4070796460177	9.5	12.804166666666667	0	0	8.5	13.66412213740458	12.818518518518518	11.5	14.528169014084508	4	8	5	4	4	7	4	6	4	12	6	5	Male	Non-black/Non-Hispanic	22	23	24	25	25	26	27	28	29	32	33
1271	25	30	15	50	30	60	39	25	35	40	40	40	2.4766355140186915	2.65	2.345132743362832	5.5	6.25	7.5	9.404	20.5	11.068702290076335	8.518518518518517	18.115942028985508	21.126760563380284	1	1	1	0	5	3	0	0	1	0	NA	NA	Female	Non-black/Non-Hispanic	21	22	23	24	25	26	27	28	29	31	33
1276	40	45	45	50	40	45	40	40	40	40	0	40	14.205607476635512	25	25.07374631268434	42	19.166666666666668	24.225	25	32.45	24.95419847328244	25.82222222222222	NA	29.45774647887324	3	5	13	7	8	18	9	9	9	8	NA	9	Female	Non-black/Non-Hispanic	23	24	25	26	27	28	29	30	31	33	NA
1281	0	15	15	15	50	50	45	0	0	45	50	0	9.345794392523365	7.255	5.535398230088496	5.5	8.566666666666666	16.15	12.991999999999999	27.78	4.358778625954198	18.044444444444444	16.72463768115942	26.07042253521127	NA	NA	1	1	6	7	6	6	0	6	5	5	Male	Non-black/Non-Hispanic	19	20	21	22	23	24	25	26	27	29	31
1284	45	70	0	80	40	60	47	50	40	40	50	0	7.789719626168225	39.086	11.061946902654869	13.85	10.49722222222225	11.665	17.024	21.75	8.396946564885496	10.37037037037037	10.869565217391305	NA	0	0	5	3	6	1	3	1	3	0	0	NA	Male	Non-black/Non-Hispanic	22	23	24	25	26	27	28	29	30	32	34
1286	0	0	0	0	0	0	40	40	40	40	50	50	17.135514018691588	10	26.548672566371685	10.25	14.791666666666668	NA	20.2	34.235	23.27480916030534	26.666666666666664	23.68840579710145	23.02112676056338	NA	NA	NA	1	NA	NA	3	10	8	7	6	7	Male	Non-black/Non-Hispanic	20	21	22	23	24	25	26	27	28	30	32
1287	40	0	0	40	0	0	0	35	48	0	40	45	7.912772585669785	NA	10.176991150442479	9.5	9.583333333333334	NA	NA	7.6	5.9541984732824424	7.308641975308644	8.695652173913045	10.242957746478874	7	NA	7	7	4	NA	NA	NA	0	3	1	3	Male	Non-black/Non-Hispanic	21	NA	23	24	25	26	27	28	28	31	33
1293	40	0	0	0	40	0	0	0	0	0	0	0	11.214953271028037	NA	NA	NA	11.666666666666668	NA	NA	NA	NA	NA	NA	NA	2	NA	NA	NA	0	NA	NA	NA	NA	NA	NA	NA	Male	Non-black/Non-Hispanic	22	NA	NA	NA	26	NA	NA	NA	NA	NA	NA
1294	35	20	0	0	0	40	0	18	0	30	15	10	6.658878504672897	8	7.079646017699115	7.5	NA	12	8	8	6.488549618320611	17.407407407407405	9.793478260869566	7.359154929577465	1	1	1	0	NA	NA	1	3	0	NA	1	3	Male	Non-black/Non-Hispanic	19	20	21	22	23	24	25	26	27	29	31
1307	0	0	25	0	0	3	40	15	37	40	27	40	4.252336448598131	NA	4.793510324483779	6.5	NA	7.78	10.78	13.58	9.351145038167939	10	12.137681159420291	20.58215962441317	NA	NA	0	NA	NA	0	3	6	4	4	5	20	Female	Non-black/Non-Hispanic	19	20	21	22	23	24	25	26	27	29	31
1308	0	4	28	22	32	28	28	30	23	40	42	0	7.4766355140186915	10	8.185840707964603	9.5	9.291666666666668	12.635	10.815999999999999	13.52	10.3206106870229	11.303703703703702	12.681159420289855	NA	NA	1	1	1	2	7	3	6	6	7	6	NA	Female	Non-black/Non-Hispanic	20	21	22	23	24	25	25	26	27	30	32
1312	40	44	40	80	50	48	48	48	49	48	50	50	11.271028037383177	9.935	8.766961651917407	13	7.577777777777776	9.52	7.764	11.935	8.33969465648855	7.485185185185185	7.496376811594204	7.285211267605635	8	10	18	8	8	8	9	7	8	7	9	10	Female	Non-black/Non-Hispanic	23	24	25	26	26	27	28	29	30	33	35
1318	58	40	40	40	40	32	40	40	40	61	58	66	6.5420560747663545	9.25	8.185840707964603	10	9.6	11.52	8.808	10.56	11.534351145038167	20.21111111111111	19.72463768115942	21.397887323943664	0	3	3	4	4	4	7	5	10	5	6	7	Male	Non-black/Non-Hispanic	19	20	21	21	22	24	24	25	26	29	31
1325	50	20	40	50	50	40	30	40	47	50	50	45	6.308411214953271	7.25	4.7035398230088505	5.25	4.020833333333334	8.5	8.4	14	14.83969465648855	33.33333333333333	13.934782608695654	17.753521126760564	0	1	4	5	3	6	4	5	6	6	6	8	Female	Black	21	22	23	24	25	26	27	28	29	31	33
1327	0	0	0	0	0	0	0	0	0	0	0	0	NA	NA	NA	NA	NA	NA	NA	NA	NA	NA	NA	NA	NA	NA	NA	NA	NA	NA	NA	NA	NA	NA	NA	NA	Female	Non-black/Non-Hispanic	NA	NA	NA	NA	NA	NA	28	28	29	NA	NA
1330	0	60	0	0	55	65	0	0	0	50	50	50	NA	0.02	0.01769911504424779	52	4.658333333333333	NA	NA	NA	NA	39.35185185185185	NA	62.29577464788732	NA	NA	NA	NA	9	8	NA	NA	NA	12	8	7	Female	Non-black/Non-Hispanic	21	23	23	24	25	26	NA	NA	NA	32	34
1334	16	0	0	55	35	0	40	40	45	45	40	0	9.345794392523365	NA	NA	10.57	12.183333333333334	NA	NA	NA	NA	NA	0	NA	0	NA	NA	2	5	1	3	3	2	3	4	5	Female	Non-black/Non-Hispanic	23	NA	NA	26	27	28	29	30	31	33	35
1336	27	0	23	50	60	55	50	55	50	50	45	55	10.74766355140187	12.5	NA	8.495	16.558333333333334	23.43	20	24.48	21.725190839694655	22.79259259259259	23.81521739130435	20.190140845070424	0	0	0	9	7	9	6	7	7	6	7	8	Male	Non-black/Non-Hispanic	19	20	21	22	23	24	25	26	27	29	31
1347	0	0	40	40	40	0	0	0	20	0	32	40	10.850467289719624	11	10.455752212389381	14.6666666666667	13.611111111111084	18	NA	NA	7.251908396946565	NA	11.594202898550726	11.887323943661972	7	4	4	15	6	4	NA	NA	NA	NA	5	9	Female	Non-black/Non-Hispanic	20	21	22	24	24	25	26	27	28	30	33
1352	8	54	50	40	46	45	40	45	43	0	35	40	7.6542056074766345	13.93	10.084070796460178	11.75	9.058333333333334	11.11	11	14.53	9.01526717557252	NA	8.159420289855072	0.28169014084507044	1	3	4	4	4	4	5	4	3	NA	7	1	Male	Hispanic	20	21	22	23	24	25	26	27	28	NA	32
1361	0	0	0	45	50	40	45	45	50	50	50	50	NA	NA	NA	10.34	9.166666666666668	14.42	11.488	22.56	17.61832061068702	19.14814814814815	20.06521739130435	29.795774647887328	NA	NA	NA	1	0	3	4	2	6	4	6	7	Male	Non-black/Non-Hispanic	21	22	23	24	24	26	26	28	28	31	33
1362	0	60	40	40	40	0	0	40	40	40	36	40	8.060747663551401	7.75	8.36283185840708	10.85	10.841666666666667	13.1	NA	11.75	11.091603053435113	10.925925925925926	10.84057971014493	25.820422535211268	0	NA	10	14	9	8	NA	8	7	10	NA	NA	Female	Non-black/Non-Hispanic	23	24	25	26	27	28	29	30	31	33	35
1366	50	40	30	50	70	60	100	60	60	60	40	50	23.36448598130841	26.44	51.97345132743363	50	60.90833333333334	64.1	28.616000000000003	78.21	42.81679389312977	16.666666666666664	15.108695652173916	36.183098591549296	9	9	6	NA	NA	NA	NA	NA	NA	NA	0	12	Male	Hispanic	23	24	25	26	27	28	29	30	31	33	35
1370	0	0	0	40	40	40	40	40	40	40	40	0	NA	6.5	5.3097345132743365	5	12.108333333333333	14.62	12.2	18	14.679389312977099	18.16296296296296	19.159420289855074	20.992957746478872	NA	NA	0	1	NA	9	6	5	6	11	6	7	Female	Non-black/Non-Hispanic	19	20	21	22	23	24	25	26	27	29	31
1377	40	60	40	40	40	60	40	40	40	40	40	0	7.775700934579439	8.55	8.4070796460177	10	9.166666666666668	10	8.8	13.5	12.977099236641221	14.274074074074074	13.855072463768117	15.140845070422536	1	4	2	1	6	10	8	8	5	7	3	8	Male	Non-black/Non-Hispanic	19	20	21	22	23	24	25	26	27	30	31
1382	0	0	0	0	0	0	0	0	40	20	15	20	9.929906542056074	9	NA	12	5.208333333333334	NA	NA	NA	6.488549618320611	14.602469135802442	26.01449275362319	7.862676056338028	1	NA	NA	NA	0	NA	NA	NA	NA	1	NA	NA	Male	Non-black/Non-Hispanic	19	20	21	22	23	24	25	26	27	29	31
1383	13	0	0	40	40	0	30	0	40	0	40	55	8.878504672897195	9	8.849557522123895	25	9.166666666666668	13.125	8.8	12.25	9.50381679389313	NA	11.956521739130435	13.285211267605634	2	0	0	NA	5	7	0	0	2	NA	0	8	Male	Non-black/Non-Hispanic	21	22	23	24	24	25	26	27	28	NA	33
1385	35	35	35	30	25	35	0	0	25	0	0	20	6.308411214953271	4.565	1.8849557522123894	4.15	5.208333333333334	5.37666666666667	10.852	7.3	5.534351145038167	3.4740740740740743	4.27536231884058	4.841549295774648	0	0	0	0	0	0	1	NA	0	1	0	1	Female	Non-black/Non-Hispanic	21	22	23	24	25	26	27	28	29	31	33
1389	0	0	0	40	40	40	0	0	0	0	0	30	11.682242990654204	6	NA	10	10	10.5	NA	NA	NA	NA	NA	11.443661971830986	0	NA	NA	0	0	2	NA	NA	NA	NA	NA	19	Female	Non-black/Non-Hispanic	24	25	NA	26	27	28	NA	NA	NA	NA	NA
1393	0	0	0	0	0	0	16	18	20	39	29	35	7.009345794392523	NA	5.6415929203539825	NA	NA	NA	9.6	12	9.16030534351145	8.933333333333334	9.398550724637682	9.852112676056338	0	NA	2	NA	NA	NA	NA	0	0	0	7	1	Female	Hispanic	19	NA	21	22	23	24	25	26	27	29	31
1394	20	0	0	0	40	0	0	8	40	40	45	20	5.14018691588785	6.63333333333333	6.194690265486726	NA	6.25	7.5	6.9	54.5	9.351145038167939	6.666666666666666	7.7898550724637685	91.54929577464789	2	6	NA	NA	NA	1	0	NA	0	2	3	3	Male	Black	19	20	21	22	24	24	25	26	27	29	31
1395	0	0	0	0	0	0	0	0	0	0	0	0	NA	NA	NA	NA	NA	NA	NA	NA	NA	NA	NA	NA	NA	NA	NA	NA	NA	NA	NA	NA	NA	NA	NA	NA	Male	Black	20	21	NA	23	24	25	26	NA	NA	NA	NA
1397	0	0	0	33	0	0	0	0	0	0	58	40	NA	NA	5.3097345132743365	5.5	6.979166666666667	NA	5.4	7.4	6.435114503816793	8.466666666666667	7.065217391304349	7.394366197183099	NA	NA	NA	NA	1	NA	NA	2	NA	2	NA	5	Male	Black	21	NA	23	24	25	NA	27	28	29	31	33
1406	0	0	0	0	32	40	40	40	40	40	40	40	NA	5.15	NA	NA	6.041666666666667	12.125	11.2	15	11.450381679389313	11.11111111111111	12.318840579710146	15.492957746478874	NA	NA	NA	NA	1	2	4	4	4	3	5	6	Male	Non-black/Non-Hispanic	20	21	22	23	23	24	25	26	27	30	31
1414	0	40	40	40	40	20	30	40	40	30	40	0	6.5420560747663545	9.5	12.787610619469028	14.25	11.3	16	11.6	16.175	13.946564885496182	17.066666666666666	14.862318840579713	12.528169014084508	NA	5	5	6	0	0	4	6	7	6	NA	6	Female	Non-black/Non-Hispanic	21	22	23	24	25	26	27	28	29	31	33
1420	40	40	0	0	0	40	40	40	0	0	0	0	8.990654205607475	9.62	NA	NA	NA	10.25	8.2	16.5	NA	NA	NA	NA	8	8	NA	NA	NA	7	6	7	NA	NA	NA	NA	Female	Non-black/Non-Hispanic	21	22	NA	NA	NA	26	27	28	NA	NA	NA
1422	5	40	32	45	40	40	40	40	40	40	40	40	7.359813084112149	7.5	7.13495575221239	10	12.416666666666668	17	18.848	20	13.740458015267174	20.74074074074074	21.73913043478261	24.647887323943664	0	0	2	4	5	12	5	6	7	7	5	8	Female	Black	21	22	23	24	25	26	27	28	29	31	33
1424	0	0	22	40	0	0	0	0	0	0	0	0	NA	NA	6.061946902654867	7.425	6.791666666666667	NA	NA	NA	NA	NA	NA	NA	NA	NA	NA	NA	1	NA	NA	NA	NA	NA	NA	NA	Female	Black	20	21	22	23	24	25	26	27	28	30	32
1428	0	35	0	0	0	0	24	20	0	0	32	40	7.009345794392523	7.75	7.964601769911505	7	8.516666666666667	NA	9.623999999999999	8.625	5.534351145038167	5.37037037037037	9.543478260869566	9.274647887323944	0	0	0	NA	NA	NA	NA	1	0	NA	NA	8	Female	Black	23	24	25	26	27	28	29	30	31	33	35
1431	0	0	0	40	40	40	50	50	45	40	40	0	NA	NA	12.56637168141593	30.045	21.875	20.5	17.6	43.325	29.807251908396946	29.537037037037035	23.91304347826087	26.429577464788736	NA	NA	20	15	5	8	8	8	11	10	7	8	Male	Non-black/Non-Hispanic	NA	NA	25	26	27	28	29	30	31	33	35
1435	42	40	40	0	40	40	40	50	60	40	40	0	12.570093457943925	15	12.831858407079647	NA	16.25	20	16	12	15.267175572519083	14.814814814814813	17.210144927536234	16.431924882629087	1	1	5	NA	5	1	0	2	0	1	4	7	Male	Non-black/Non-Hispanic	21	22	23	24	25	26	27	28	29	31	33
1436	0	40	40	0	40	0	40	0	0	28	28	0	9.345794392523365	7	7.079646017699115	8.785	10	12.5	9.6	12	NA	8.518518518518517	8.695652173913045	8.450704225352114	0	3	8	0	1	2	NA	3	NA	0	0	NA	Female	Non-black/Non-Hispanic	19	20	21	22	23	24	25	26	27	29	31
1441	0	0	0	40	40	40	40	40	40	40	45	40	NA	NA	NA	104.5	20.833333333333336	19.23	17.28	20	20.32442748091603	23.859259259259257	21.985507246376812	31.14788732394366	NA	NA	NA	0	6	6	6	6	10	8	7	10	Male	Non-black/Non-Hispanic	23	24	25	26	27	28	29	30	31	33	35
1442	0	30	45	43	0	0	40	42	38	0	20	40	7.049844236760121	9.125	10.619469026548673	13.5	11.25	NA	9.6	12.4375	9.633587786259541	8.2	10.289855072463768	11.214788732394368	NA	6	12	4	3	NA	0	11	7	3	6	5	Female	Non-black/Non-Hispanic	22	23	24	25	26	27	28	29	30	32	34
1451	0	20	0	30	0	0	0	40	0	0	45	0	6.822429906542055	8.1	7.3097345132743365	14.1	11.875	NA	14	18.27	13.358778625954198	NA	7.115942028985508	NA	0	2	3	0	0	2	7	4	4	NA	10	NA	Female	Non-black/Non-Hispanic	22	23	24	25	26	27	28	29	30	NA	34
1452	0	0	0	0	0	0	0	0	0	0	0	0	NA	NA	NA	NA	NA	NA	NA	NA	NA	NA	NA	NA	NA	NA	NA	NA	NA	NA	NA	NA	NA	NA	NA	NA	Male	Hispanic	20	21	22	23	24	25	26	28	28	30	32
1453	60	42	40	0	36	18	18	36	24	40	45	40	11.401869158878503	15.0333333333333	12.389380530973453	20.69	15.0625	25.59	20.68	25.84	22.13740458015267	20.353086419753108	26.572463768115945	31.823943661971832	1	13	7	6	8	7	7	8	7	10	6	7	Female	Non-black/Non-Hispanic	21	23	24	25	26	26	27	29	29	32	33
1454	0	40	20	0	5	43	40	32	11	52	40	40	4.205607476635514	12.5	11.31858407079646	13.08	11.225000000000001	16.0333333333333	13.540000000000001	16.41	14.194656488549617	10	11.434782608695652	43.42723004694838	1	1	5	0	0	6	5	5	7	0	0	2	Female	Non-black/Non-Hispanic	22	23	24	25	26	27	28	29	30	32	34
1457	20	20	40	50	45	40	40	40	40	60	35	40	7.009345794392523	7.5	9.955752212389381	16.0333333333333	14.533333333333335	24	20	27.89	21.923664122137403	24.66296296296296	28.170289855072465	39.232394366197184	0	0	3	11	9	10	8	8	9	10	16	8	Male	Non-black/Non-Hispanic	20	21	22	23	24	25	26	27	28	30	32
1459	0	0	0	0	0	45	0	0	20	0	0	0	NA	7.5	8.849557522123895	NA	NA	12.22	9.776	NA	9.923664122137405	NA	NA	NA	NA	NA	NA	NA	NA	NA	0	NA	0	NA	NA	NA	Female	Non-black/Non-Hispanic	19	20	21	22	22	24	24	26	27	NA	NA
1460	0	0	0	50	50	50	50	50	60	60	50	50	9.345794392523365	10	21.238938053097346	19.52	27.400000000000002	35	28	45	30.33587786259542	32.05185185185185	54.6231884057971	53.08450704225352	NA	0	NA	9	9	8	8	8	9	10	9	10	Male	Non-black/Non-Hispanic	19	20	21	22	23	24	25	26	27	29	31
1464	30	40	0	40	0	0	0	0	0	40	0	40	4.205607476635514	8	7.079646017699115	18	NA	NA	NA	NA	NA	18.20987654320985	NA	17.107981220657255	0	1	0	7	NA	NA	NA	NA	NA	23	NA	8	Female	Non-black/Non-Hispanic	19	21	21	22	NA	NA	NA	NA	NA	30	NA
1470	5	30	38	55	60	0	0	0	20	27	8	0	7.034267912772588	4.515	6.672566371681417	7.665	6.986111111111108	6.7	NA	NA	5.534351145038167	5.833333333333333	5.518115942028986	5.45774647887324	2	0	2	3	0	0	NA	NA	0	0	2	2	Female	Black	21	22	23	24	25	25	26	27	28	31	33
1477	21	30	37	40	40	0	0	40	40	40	40	0	7.885514018691588	24.465	10.738938053097346	12.18	11.077777777777749	12	NA	15.075	14.053435114503817	14.955555555555556	15.579710144927537	16.901408450704228	2	1	12	9	10	3	NA	4	6	7	10	8	Female	Black	19	21	22	22	23	24	25	27	27	30	32
1478	0	0	38	38	40	0	40	40	40	0	48	46	6.308411214953271	7	7.52212389380531	9.875	9.5	12	9.6	13.69	11.717557251908396	11.918518518518518	19.586956521739133	10.46830985915493	NA	0	NA	2	5	6	3	7	5	11	6	12	Male	Black	20	21	22	23	24	25	26	27	28	30	32
1488	35	35	0	0	0	0	0	0	0	0	0	0	8.411214953271028	8.125	7.964601769911505	NA	NA	NA	NA	NA	NA	NA	NA	NA	3	2	1	NA	NA	NA	NA	NA	NA	NA	NA	NA	Male	Non-black/Non-Hispanic	23	24	25	26	27	28	29	30	31	33	35
1491	0	20	40	55	50	46	50	40	40	40	40	40	7.4766355140186915	0.75	10.95132743362832	20.3	17.95	25.71	19.080000000000002	32.13	31.748091603053435	35.081481481481475	36.05797101449276	32.5	1	0	10	8	3	7	4	6	7	7	7	NA	Male	Non-black/Non-Hispanic	21	22	23	24	25	26	27	28	29	31	33
1492	0	50	55	50	50	50	50	0	0	0	0	0	NA	9.62	8.353982300884956	12.69	17.625	30	20.96	NA	NA	NA	NA	NA	NA	4	6	4	9	6	10	NA	NA	NA	NA	NA	Female	Non-black/Non-Hispanic	21	22	23	24	25	26	26	NA	NA	NA	NA
1494	40	48	0	0	0	0	0	0	40	40	40	40	6.378504672897196	14.02	10.831858407079647	NA	12.5	15	12.919999999999998	26.04	9.541984732824426	11.396296296296295	15.217391304347828	15.492957746478874	3	4	5	NA	0	4	3	4	NA	5	5	4	Female	Non-black/Non-Hispanic	23	24	24	26	26	27	28	30	30	33	34
1495	30	0	18	0	6	20	12	48	40	40	40	40	11.448598130841122	13.5	11.946902654867257	10.25	11.041666666666668	9.165	10.4	14.2766666666667	10.305343511450381	13.814814814814813	16.02536231884058	13.678403755868521	0	1	NA	1	0	0	1	1	9	6	4	8	Female	Non-black/Non-Hispanic	23	24	25	26	27	28	29	30	31	33	35
1497	1	13	6	15	45	42	43	42	41	40	40	40	10.981308411214952	10.1666666666667	11.946902654867257	12.5	17.9375	35.26	28.624000000000002	37.55	32.58015267175573	32.76296296296296	37.44927536231884	40.62676056338028	NA	NA	0	NA	11	7	8	9	10	10	15	7	Female	Non-black/Non-Hispanic	21	22	23	24	25	26	27	28	29	31	33
1498	33	8	18	0	21	2	0	8	0	0	0	0	5.492211838006233	8.5	9.29203539823009	10.5	7.708333333333334	14.25	3	10	7.633587786259541	NA	NA	NA	2	3	0	0	0	1	1	NA	NA	NA	NA	NA	Female	Non-black/Non-Hispanic	19	20	21	22	23	24	25	26	27	29	31
1500	0	0	0	0	0	40	40	40	40	80	70	40	7.943925233644859	NA	NA	13.9	8.541666666666668	19.23	19.32	29.81	21.946564885496183	16.06296296296296	42.210144927536234	36.61971830985916	2	NA	NA	NA	0	7	5	5	5	5	5	5	Female	Black	21	22	23	24	25	26	27	28	29	31	33
1503	38	35	20	30	56	40	30	40	40	30	40	50	8.94392523364486	9.41	9.734513274336283	16.67	15.625	18.75	15.331999999999999	18.75	17.175572519083968	19.755555555555556	11.649758454106305	20.859154929577468	5	7	6	0	0	1	0	NA	NA	NA	12	7	Male	Non-black/Non-Hispanic	22	24	24	26	27	28	28	29	30	33	34
1510	40	49	0	64	72	60	40	40	45	0	0	0	9.158878504672897	11	NA	11.735	12.02777777777775	15.3025	15.101333333333361	19.55	12.595419847328245	NA	NA	NA	9	5	NA	11	9	7	7	13	3	NA	NA	NA	Male	Non-black/Non-Hispanic	23	24	NA	26	27	28	29	30	31	NA	NA
1512	40	35	22	20	40	0	0	0	0	30	0	0	4.672897196261682	3	4.557522123893806	5.15	7.083333333333334	6.625	7.6	5.56	NA	5.481481481481481	5.434782608695652	NA	1	4	2	0	9	0	NA	0	NA	3	7	NA	Female	Non-black/Non-Hispanic	19	20	21	22	23	24	25	26	27	29	31
1513	30	40	40	0	50	15	39	0	0	30	15	35	5.024922118380065	5.815	9.955752212389381	10.6666666666667	3.7916666666666665	6.33333333333333	8	11	5.534351145038167	6.388888888888888	6.105072463768117	5.193661971830986	0	5	9	5	8	0	0	3	NA	2	0	4	Female	Non-black/Non-Hispanic	19	20	21	22	23	24	25	26	27	29	31
1516	40	40	40	50	50	50	40	20	0	0	20	0	10.205607476635514	12	11.407079646017701	9.5	11.858333333333334	16.15	16.8	36	NA	NA	7.246376811594203	NA	7	8	9	8	10	8	10	10	NA	NA	5	NA	Female	Hispanic	23	24	25	26	27	28	29	30	NA	NA	35
1517	40	21	23	47	38	36	31	33	35	27	32	37	7.943925233644859	8.75	8.849557522123895	10	47.5	7.5	9.6	15.5	12.213740458015266	13.333333333333332	13.768115942028986	7.447183098591549	2	2	5	0	5	3	4	4	4	3	4	4	Female	Hispanic	20	21	22	23	24	25	26	27	28	30	32
1532	20	25	28	32	0	0	30	30	30	40	40	33	9.813084112149532	10.5	23.61061946902655	NA	11.533333333333333	8.33	8	8	6.183206106870228	11.198148148148148	23.775362318840582	15.507042253521128	4	6	16	6	3	NA	2	2	2	14	7	10	Male	Non-black/Non-Hispanic	21	22	23	24	25	26	27	28	28	31	33
1535	40	0	30	40	45	40	45	40	40	40	0	60	8.177570093457943	8.5	7.668141592920354	9.38	6.941666666666667	6.83333333333333	6.4	8.875	7.633587786259541	8.888888888888888	8.695652173913045	7.922535211267606	3	0	3	0	0	1	1	0	0	0	0	NA	Male	Non-black/Non-Hispanic	20	21	22	23	24	25	26	27	28	30	33
1540	25	0	0	25	0	0	10	35	20	0	25	25	7.079439252336448	5.15	5.159292035398231	4.8	3.475	7.75	5.8	4.815	3.866412213740458	7.129629629629629	5.88768115942029	6.690140845070423	NA	NA	0	1	0	1	2	0	2	2	NA	5	Female	Non-black/Non-Hispanic	19	20	21	22	23	24	25	26	27	29	31
1541	70	90	20	20	0	50	0	0	0	60	0	40	6.970093457943925	8.33	29.36283185840708	255	0.05	4.23	0	NA	NA	8.248148148148147	NA	6.514084507042254	0	0	2	NA	0	0	NA	NA	NA	0	NA	NA	Female	Non-black/Non-Hispanic	19	20	21	22	23	24	24	26	27	29	31
1543	10	0	45	50	60	50	50	60	55	50	20	15	6.261682242990654	3.74	9.345132743362834	15.44	12.05	16.405	21.552	21.62	15.137404580152669	NA	26.64130434782609	31.598591549295776	0	0	5	10	5	5	5	5	5	5	5	NA	Female	Non-black/Non-Hispanic	21	22	23	24	25	26	27	28	29	31	33
1544	15	8	11	28	44	65	40	0	40	28	30	20	6.226635514018691	6.3	5.597345132743364	8.7625	10.416666666666668	8.665	6.840000000000001	12	6.870229007633587	31.276543209876518	8.474637681159422	7.73943661971831	0	0	1	0	0	0	2	2	4	2	0	2	Female	Non-black/Non-Hispanic	19	20	21	22	23	24	25	26	27	29	31
1545	30	40	25	25	63	40	40	40	40	16	0	0	6.439252336448598	7	6.415929203539823	7.15	6.875	8.75	8.4	9.75	8.396946564885496	7.499999999999999	8.152173913043478	NA	2	1	1	1	9	13	3	3	6	7	0	NA	Male	Non-black/Non-Hispanic	21	22	23	24	25	26	27	28	29	31	33
1561	0	0	0	40	40	40	40	40	40	40	40	0	NA	NA	NA	2	0.3666666666666667	0.5	NA	0.63	0.38167938931297707	0.36296296296296293	0.5	0.8802816901408451	NA	NA	NA	0	0	2	0	0	1	0	0	2	Male	Hispanic	19	20	21	22	23	24	25	26	27	29	31
1564	0	0	0	30	0	0	25	0	0	0	0	40	NA	NA	NA	0.57	12.366666666666667	NA	6.4	NA	6.106870229007633	NA	NA	8.098591549295776	NA	NA	NA	NA	NA	NA	0	0	0	NA	0	4	Male	Black	20	21	22	23	24	25	26	27	28	30	32
1570	0	40	0	0	80	40	39	40	40	40	40	50	NA	13.75	NA	NA	10.763888888888918	12.8333333333333	11.3	14.75	11.450381679389313	12.592592592592592	13.043478260869566	7.859154929577465	NA	13	NA	NA	17	10	8	6	7	6	6	8	Male	Hispanic	NA	23	NA	NA	26	27	28	29	30	32	34
1582	11	0	0	0	40	40	38	39	40	22	40	40	9.883177570093457	5.15	NA	7	5	8	6.573333333333336	8.3	7.091603053435113	5.777777777777778	6.31642512077295	6.338028169014085	NA	1	NA	NA	0	2	5	5	6	NA	0	1	Female	Non-black/Non-Hispanic	23	24	25	26	27	28	30	30	31	33	35
1601	0	30	40	40	40	0	35	0	0	30	27	40	6.355140186915888	7.25	7.743362831858408	12	10.3	12.97	7.533333333333336	10	NA	6.666666666666666	8.574879227053117	9.859154929577466	1	1	0	8	6	8	0	5	NA	NA	2	17	Female	Hispanic	21	22	23	24	25	26	27	28	29	31	33
1609	0	0	0	0	0	0	0	0	0	0	0	0	NA	NA	NA	NA	NA	7.5	NA	NA	NA	NA	NA	NA	NA	NA	NA	NA	NA	0	NA	NA	NA	NA	NA	NA	Male	Non-black/Non-Hispanic	NA	21	NA	NA	NA	25	26	27	28	30	32
1615	2	14	20	0	0	16	4	4	12	15	22	12	5.911214953271028	6.16666666666667	3.9823008849557526	9.15	NA	7	6.4959999999999996	8.75	6.870229007633587	7.037037037037036	7.681159420289855	8.450704225352114	0	2	1	0	NA	NA	0	0	0	1	2	3	Male	Hispanic	20	21	22	23	24	25	26	27	28	30	32
1617	0	0	0	40	65	60	45	55	50	40	45	40	7.4766355140186915	7.75	8.4070796460177	20	12.5	12.82	13.336000000000002	15.38	13.213740458015266	27.066666666666663	0	0	NA	NA	NA	0	0	4	6	0	0	0	0	2	Male	Non-black/Non-Hispanic	20	21	22	23	24	25	26	27	27	30	32
1618	40	0	0	0	40	48	12	15	18	32	32	33	11.059190031152616	12	NA	NA	5.941666666666666	16.575	11.952	35	17.175572519083968	8.333333333333332	8.115942028985508	16.169014084507044	6	NA	NA	NA	NA	4	0	1	1	3	2	5	Male	Non-black/Non-Hispanic	23	24	25	26	27	28	29	30	31	33	35
1632	0	12	47	28	21	30	76	59	24	8	20	15	NA	7.75	6.563421828908558	7.75	7.1875	8.3	6.266666666666664	9.375	6.870229007633587	7.148148148148148	8.333333333333334	8.450704225352114	NA	0	2	1	4	4	4	2	2	1	5	5	Male	Non-black/Non-Hispanic	19	20	21	22	23	24	25	26	27	29	31
1633	34	46	40	40	40	40	40	40	40	40	40	8	10.10981308411215	9.112	8.356932153392329	9.5	11.041666666666668	14.42	12.304	17.31	13.64885496183206	13.355555555555556	14.282608695652176	10.33274647887324	1	7	1	4	5	4	4	4	6	10	6	8	Female	Non-black/Non-Hispanic	23	24	25	26	27	28	29	30	31	33	35
1646	40	40	40	40	47	40	40	40	50	40	32	32	8.177570093457943	15	5.5884955752212395	2.63	8.600000000000001	13	8.443999999999999	12.5	11.068702290076335	9.25925925925926	9.782608695652174	10.563380281690142	0	0	4	2	3	0	4	2	7	5	8	NA	Male	Non-black/Non-Hispanic	21	22	23	24	25	26	27	28	29	31	33
1648	37	0	54	14	12	18	0	17	0	14	0	0	9.267912772585673	10.25	7.817109144542771	8.05	6.25	8.75	8	8	6.870229007633587	1.948148148148148	2.173913043478261	NA	2	0	0	0	0	0	0	0	0	0	0	NA	Male	Non-black/Non-Hispanic	22	23	24	25	26	27	28	29	30	32	34
1659	40	40	40	40	40	40	40	40	40	40	40	40	12.299065420560748	14.09	12.991150442477878	16.78	14.975	19.4	15.16	19.88	14.50381679389313	15.555555555555555	15.942028985507248	17.084507042253524	4	5	5	4	6	5	4	4	4	4	4	6	Male	Hispanic	20	22	23	24	24	25	26	28	28	31	33
1667	0	40	40	8	0	15	38	15	0	0	20	50	6.308411214953271	5	3.5398230088495577	9.25	4.166666666666667	9.2925	6.9	7.25	5.629770992366412	1.8518518518518516	1.8115942028985508	8.450704225352114	0	NA	NA	NA	NA	4	0	0	0	0	1	2	Male	Non-black/Non-Hispanic	19	20	21	22	22	24	24	26	27	29	31
1668	0	0	0	0	40	40	65	35	40	0	43	0	NA	NA	NA	NA	4.814583333333333	7.75	4.932	9.54	6.679389312977099	7.4074074074074066	10.869565217391305	NA	NA	NA	NA	NA	3	5	3	0	2	0	NA	NA	Male	Non-black/Non-Hispanic	NA	NA	NA	NA	23	24	25	26	27	29	31
1674	0	4	0	0	0	30	25	10	0	3	0	0	NA	50	NA	NA	NA	NA	6.220000000000001	26.92	NA	1.8518518518518516	NA	NA	NA	NA	NA	NA	NA	0	NA	NA	NA	0	NA	NA	Female	Non-black/Non-Hispanic	22	23	NA	NA	NA	27	28	29	NA	32	NA
1677	30	40	40	40	40	0	0	0	0	0	0	0	8.411214953271028	15.19	17.15044247787611	22.3	17.625	NA	NA	NA	NA	NA	NA	NA	2	7	4	6	4	NA	NA	NA	NA	NA	NA	NA	Female	Non-black/Non-Hispanic	21	22	23	24	25	NA	NA	NA	NA	NA	NA
1679	14	25	0	55	25	0	0	1	2	0	0	0	10.018691588785046	10.36	9.29203539823009	3.275	4.429166666666667	NA	6.16	75	44.038167938931295	11.577777777777778	NA	NA	0	7	7	NA	NA	NA	1	NA	NA	NA	NA	NA	Female	Non-black/Non-Hispanic	21	23	23	24	25	26	27	28	29	31	33
1686	45	47	51	52	18	20	11	16	15	20	0	0	14.953271028037383	10.934	8.752212389380531	7.75333333333333	7.213888888888892	2.885	6.8	7.5	5.7251908396946565	11.459259259259259	10.054347826086957	NA	2	2	11	7	7	NA	NA	2	2	2	2	NA	Female	Non-black/Non-Hispanic	21	22	23	24	25	26	27	28	29	31	33
1687	0	0	0	36	36	38	40	36	38	36	38	40	1.9906542056074765	NA	10.840707964601771	20	19.166666666666668	25	20	27	22.900763358778626	20.74074074074074	22.46376811594203	NA	NA	NA	NA	5	7	6	5	9	8	6	8	8	Male	Non-black/Non-Hispanic	23	24	25	26	27	28	28	30	31	33	35
1702	40	40	40	40	0	0	0	0	0	0	0	0	8.149532710280374	9	14.601769911504427	NA	NA	NA	NA	NA	NA	NA	NA	NA	3	6	5	6	NA	NA	NA	NA	NA	NA	NA	NA	Male	Non-black/Non-Hispanic	21	22	23	24	NA	NA	NA	NA	NA	NA	NA
1705	0	0	0	0	0	0	0	0	0	0	0	0	NA	NA	NA	NA	NA	NA	NA	NA	NA	NA	NA	NA	NA	NA	NA	NA	NA	NA	NA	NA	NA	NA	NA	NA	Female	Non-black/Non-Hispanic	22	23	24	25	26	26	27	29	29	32	33
1708	40	40	40	40	60	40	40	40	40	40	40	40	7.511682242990654	10.75	9.91150442477876	13.25	8.055555555555559	15	7.6	9.5	7.251908396946565	7.037037037037036	8.152173913043478	6.455399061032867	8	5	4	6	5	0	0	0	0	0	1	NA	Male	Non-black/Non-Hispanic	21	22	23	24	25	26	27	28	29	31	33
1711	40	80	0	50	50	0	0	30	0	0	0	0	14.719626168224298	8.75	6.6991150442477885	5	8.141666666666667	9.09	NA	10	6.061068702290076	NA	NA	NA	5	1	4	7	2	3	NA	NA	1	NA	NA	NA	Male	Non-black/Non-Hispanic	23	25	25	27	27	28	29	30	31	33	35
1733	40	40	40	40	0	38	35	0	35	40	14	0	7.5514018691588785	10	11.97345132743363	9.5	11.908333333333333	10.5	8.8	10	7.633587786259541	7.037037037037036	6.521739130434783	8.450704225352114	9	11	0	0	0	2	4	0	NA	NA	NA	NA	Female	Non-black/Non-Hispanic	21	23	24	24	25	26	27	28	29	31	33
1736	0	40	20	40	35	0	0	0	0	0	0	0	7.897196261682242	7	3.613569321533921	1.56	1.95	NA	NA	NA	NA	NA	NA	NA	3	0	2	1	0	NA	NA	NA	NA	NA	NA	NA	Female	Non-black/Non-Hispanic	20	21	22	23	24	NA	NA	NA	NA	NA	NA
1739	0	0	40	39	0	40	30	0	0	0	0	0	5.397196261682243	5.25	5.5309734513274345	7.35	6.166666666666667	6.25	5.8	7.25	NA	NA	NA	NA	4	NA	1	0	0	0	0	0	NA	NA	NA	NA	Female	Non-black/Non-Hispanic	21	22	23	24	25	26	26	28	28	31	33
1740	80	0	40	0	0	0	0	0	0	45	0	0	6.892523364485981	NA	7.22713864306785	NA	NA	NA	NA	NA	NA	NA	NA	NA	0	NA	2	NA	NA	NA	NA	NA	NA	NA	NA	NA	Male	Non-black/Non-Hispanic	20	NA	22	NA	NA	25	26	27	28	30	NA
1749	40	40	40	0	0	0	40	0	0	50	0	0	11.214953271028037	10.21	11.920353982300886	12.05	NA	NA	NA	NA	NA	12.6	NA	10.563380281690142	8	8	25	7	NA	NA	5	NA	NA	7	NA	10	Female	Non-black/Non-Hispanic	21	22	23	23	NA	NA	27	NA	NA	31	32
1753	14	30	0	40	40	40	40	40	40	0	40	0	5.841121495327102	6.15	5.3097345132743365	9.88	0	0	0	10.065	10.240458015267174	10.074074074074073	9.516908212560363	NA	1	2	2	2	2	2	4	9	14	8	3	NA	Male	Non-black/Non-Hispanic	23	24	25	27	28	28	29	31	31	34	35
1761	0	0	0	0	0	0	0	0	0	0	0	0	NA	NA	NA	NA	NA	NA	3.2	NA	NA	NA	NA	2.9577464788732395	NA	NA	NA	NA	NA	NA	NA	NA	NA	NA	NA	1	Female	Black	NA	23	24	25	26	27	28	29	30	NA	34
1765	0	0	0	30	40	0	0	30	32	40	0	0	7.943925233644859	6.46	6.194690265486726	9.75	7.986111111111109	11	5.8	9	7.729007633587786	8.277777777777779	6.521739130434783	7.042253521126761	0	NA	0	0	5	0	NA	0	3	5	0	5	Male	Non-black/Non-Hispanic	20	21	23	23	24	25	26	27	28	30	32
1784	0	0	0	40	15	15	15	60	55	65	40	40	7.009345794392523	6.5	NA	17.9433333333333	8.125	15.3333333333333	9.708	12.3866666666667	13.147582697200992	8.95	NA	NA	0	0	NA	0	3	0	1	5	2	1	8	6	Female	Non-black/Non-Hispanic	20	21	22	23	24	25	26	27	28	30	32
1791	30	0	0	25	45	40	49	20	0	0	16	40	5.373831775700935	6	NA	16.8	9.166666666666668	8	6.448	6.81	7.251908396946565	NA	4.528985507246377	7.042253521126761	NA	0	NA	NA	1	0	0	1	0	NA	NA	NA	Male	Black	22	22	23	24	25	26	27	28	29	32	34
1796	40	0	0	0	0	0	0	0	0	0	0	0	7.943925233644859	NA	NA	NA	NA	NA	NA	NA	NA	NA	NA	NA	NA	NA	NA	NA	NA	NA	NA	NA	NA	NA	NA	NA	Female	Non-black/Non-Hispanic	22	NA	NA	NA	NA	NA	NA	NA	NA	NA	NA
1797	33	20	40	40	40	40	40	40	40	40	49	0	10.2803738317757	12	12.389380530973453	14.875	12.791666666666666	16.9	14.280000000000001	18.22	13.916030534351146	14.02222222222222	11.659420289855074	12.661971830985916	0	0	0	0	5	5	5	4	4	5	4	4	Male	Non-black/Non-Hispanic	20	21	22	23	24	25	26	27	28	30	32
1804	0	25	27	40	40	38	36	36	44	36	36	36	5.630841121495327	6.26666666666667	6.424778761061948	7.23	6.025	9.1	5.08	8.7	9.389312977099237	10.566666666666666	16.53985507246377	16.922535211267608	0	1	1	6	5	6	8	6	6	8	7	8	Female	Non-black/Non-Hispanic	20	21	22	23	24	25	26	27	28	30	32
1808	0	0	0	9	20	40	55	16	35	40	35	35	NA	NA	7.566371681415931	8.5	7.708333333333334	9.25	12.36	10.98	7	10.348148148148148	10.144927536231885	9.833333333333309	NA	NA	NA	NA	1	1	2	0	7	6	7	12	Male	Non-black/Non-Hispanic	19	20	21	22	23	24	25	26	27	29	31
1814	40	40	40	40	40	40	0	0	0	0	0	0	8.995327102803738	10.8333333333333	10.287610619469028	14.9	14.024999999999999	14.405	9.2	NA	NA	NA	NA	NA	5	10	6	9	6	9	3	NA	NA	NA	NA	NA	Female	Non-black/Non-Hispanic	20	21	22	23	24	25	26	27	28	30	32
1823	40	40	50	0	0	40	45	0	23	27	40	70	6.775700934579439	7.5	5.4203539823008855	5.83	NA	9	8.532	7.5	5.534351145038167	5.648148148148148	6.159420289855073	6.725352112676057	1	2	1	0	NA	NA	0	NA	0	9	7	2	Male	Non-black/Non-Hispanic	19	20	21	22	23	24	25	26	27	29	31
1837	55	50	40	44	48	46	49	47	47	8	44	50	6.230529595015579	3.585	12.168141592920355	16.2133333333333	14.004166666666666	19.38	13.908000000000001	18.815	14.580152671755725	14.899999999999999	13.246376811594205	13.94718309859155	1	7	8	17	7	5	6	6	8	9	8	12	Female	Non-black/Non-Hispanic	22	23	24	25	26	27	28	29	30	32	34
1840	37	40	30	78	0	50	41	41	60	41	2	2	17.08411214953271	19.28	20.778761061946906	26.79	24.275	19.23	16.36	21.075	17.431297709923665	17.45185185185185	89.59903381642538	16.887323943661972	6	5	7	7	6	6	7	7	6	8	7	5	Female	Black	20	22	23	23	24	25	26	28	28	31	33
1847	34	40	36	72	80	0	0	0	45	34	55	45	7.518691588785046	8.53	8.628318584070797	10.3433333333333	9.004166666666666	11.0333333333333	NA	NA	6.870229007633587	8.24074074074074	8.242753623188406	6.16549295774648	1	3	4	0	10	7	NA	NA	1	1	8	5	Male	Black	20	21	22	23	24	25	26	27	28	30	32
1854	24	27	40	85	40	40	40	40	45	0	40	40	10.2803738317757	13.8075	17.402654867256636	14.6666666666667	11.25	13.58	15.580000000000002	19.5	11.851145038167939	9.824074074074073	8.22463768115942	10.211267605633804	7	3	NA	7	3	2	4	2	2	4	6	9	Male	Non-black/Non-Hispanic	23	25	25	26	27	28	29	30	31	33	35
1873	0	40	40	40	40	40	40	0	0	40	65	55	23.67601246105916	31	27.530973451327437	32.61	27.424999999999997	34.31	27.76	27.875	24.045801526717558	14.6	10.507246376811596	16.007042253521128	2	3	3	2	4	10	4	3	NA	0	1	3	Male	Non-black/Non-Hispanic	23	24	25	26	27	28	29	30	31	33	36
1876	40	40	0	42	39	0	36	33	40	38	38	36	12.523364485981308	14.2	NA	14.54	10.316666666666668	NA	12	15	13.358778625954198	15.555555555555555	15.942028985507248	16.1443661971831	7	4	NA	7	12	NA	5	5	7	4	4	6	Female	Non-black/Non-Hispanic	22	23	NA	25	26	NA	28	29	30	32	34
1882	25	0	30	20	18	12	9	7	23	15	13	18	9.034267912772588	NA	8.030973451327434	6.4	5.333333333333334	7.375	6.8	4.25	132.54961832061068	5.42962962962963	6.884057971014493	9.15492957746479	0	NA	0	1	1	2	0	1	0	2	0	2	Male	Non-black/Non-Hispanic	23	NA	25	25	26	27	28	29	30	32	34
1887	0	0	0	0	0	0	40	0	0	0	0	0	7.943925233644859	NA	NA	NA	NA	NA	NA	NA	NA	NA	NA	NA	NA	NA	NA	NA	NA	NA	NA	NA	NA	NA	NA	NA	Male	Non-black/Non-Hispanic	19	20	21	22	23	24	25	26	27	NA	NA
1896	25	10	50	50	60	60	60	45	46	50	60	60	12.414330218068503	48.08	20.584070796460182	19.23	13.358333333333334	19.23	28.839999999999996	48.5066666666667	89.71374045801527	15.096296296296295	23.22463768115942	40.62676056338028	10	NA	NA	NA	NA	NA	NA	NA	NA	NA	NA	NA	Male	Non-black/Non-Hispanic	21	22	23	24	25	26	27	29	29	31	33
1898	3	0	3	0	0	10	34	40	40	40	11	0	6.728971962616822	9.125	7.52212389380531	5.835	10	11.3333333333333	6.792	0	0	NA	7.246376811594203	12.441314553990635	2	0	1	0	0	0	NA	NA	NA	NA	1	6	Female	Non-black/Non-Hispanic	19	20	21	22	23	24	25	26	26	29	31
1899	40	40	32	40	40	40	35	0	0	0	0	0	6.5420560747663545	5.15	9.955752212389381	10.07	9.583333333333334	12.56	11.296	NA	NA	NA	NA	NA	5	4	7	6	6	6	6	NA	NA	NA	NA	NA	Female	Non-black/Non-Hispanic	21	22	23	24	25	26	27	NA	NA	NA	NA
1900	40	35	40	0	38	40	0	20	0	40	26	76	9.11214953271028	6.39333333333333	8.075221238938054	9.75	11.25	16.12	12.304	8.66666666666667	7.888040712468168	7.090370370370369	7.125603864734298	8.18661971830986	7	5	2	4	7	10	8	0	0	7	6	NA	Female	Non-black/Non-Hispanic	20	21	22	23	24	25	26	27	28	30	32
1902	27	0	0	40	0	0	0	0	0	45	50	45	3.392523364485981	8	NA	14.75	11.458333333333334	NA	NA	NA	6.870229007633587	9.78765432098763	11.887681159420291	54.58685446009388	NA	2	NA	2	1	NA	NA	NA	NA	5	3	12	Male	Non-black/Non-Hispanic	20	20	22	22	23	24	25	26	27	29	31
1909	1	20	20	36	40	40	40	40	40	40	40	40	7.009345794392523	7.625	8.212389380530974	11.25	11.458333333333334	13.25	7.15	13.5	11.068702290076335	11.488888888888887	14.130434782608697	16.19718309859155	1	0	10	9	15	6	7	5	5	9	7	7	Female	Non-black/Non-Hispanic	18	20	21	21	22	23	24	25	26	28	30
1913	40	0	40	40	35	0	0	0	0	60	0	0	11.429906542056074	12.2	11.504424778761063	13	10.833333333333334	13	8	10.25	NA	3.196296296296296	NA	NA	7	6	7	8	12	7	0	0	NA	NA	NA	NA	Female	Non-black/Non-Hispanic	22	23	24	25	26	26	28	29	29	32	NA
1915	0	40	60	40	40	40	0	0	0	0	0	0	12.457943925233645	7.5	4.570796460176991	9.75	7.916666666666667	8.25	7.6	NA	NA	NA	NA	NA	0	NA	2	2	0	3	1	NA	NA	NA	NA	NA	Male	Black	19	21	21	23	23	24	25	27	27	NA	NA
1918	20	20	20	40	20	25	40	40	40	40	42	40	8.411214953271028	12	12.831858407079647	14.5	12.916666666666668	15.5	17.97866666666664	27.26	20.80916030534351	24.21481481481481	24.884057971014496	27.848591549295776	1	3	3	3	4	3	6	8	8	8	9	15	Male	Non-black/Non-Hispanic	21	22	23	24	25	26	27	28	29	31	33
1919	0	0	38	35	35	34	34	0	0	40	40	50	8.177570093457943	NA	10.619469026548673	12.51	12.083333333333334	14.5	12	13.75	NA	10.37037037037037	22.992753623188406	27.084507042253524	1	NA	1	5	6	8	8	8	NA	8	8	7	Male	Non-black/Non-Hispanic	20	21	21	23	23	24	25	27	27	30	31
1921	39	30	70	40	40	30	30	60	43	40	42	40	7.118380062305299	8.15	7.482300884955753	8.5125	6.666666666666667	4.5	4	7.75	7.9669211195929	7.9037037037037035	12.253623188405799	13.119718309859154	12	7	0	10	6	3	1	0	0	8	8	8	Female	Non-black/Non-Hispanic	20	21	22	23	24	25	26	27	28	30	32
1928	0	60	40	8	0	0	20	0	32	0	0	0	7.242990654205607	17.25	6.115044247787611	10.5	6.088888888888892	NA	6.24	8.95	6.679389312977099	6.481481481481481	NA	NA	1	8	2	NA	0	NA	0	0	0	NA	NA	NA	Female	Hispanic	22	23	24	24	25	26	27	28	29	32	33
1933	25	25	22	48	30	50	40	60	15	40	45	45	8.352803738317757	10.6466666666667	11.809734513274337	11	15.833333333333334	25	24.556	40.48	18.202290076335878	31.38148148148148	36.833333333333336	63.50000000000001	6	10	1	6	0	6	3	6	4	8	12	4	Male	Non-black/Non-Hispanic	22	23	23	24	25	26	27	28	29	32	33
1935	0	0	38	37	40	0	0	0	0	0	0	0	NA	NA	8.997050147492656	12.6	14.166666666666668	16	8	20	79.51908396946564	NA	NA	NA	NA	NA	4	3	7	1	NA	0	NA	NA	NA	NA	Male	Non-black/Non-Hispanic	NA	NA	25	26	27	28	29	30	30	33	35
1945	1	15	0	2	0	0	0	0	0	0	0	0	18.69158878504673	13.33	NA	2.5	0.16666666666666669	NA	NA	NA	NA	NA	NA	NA	0	0	NA	0	0	NA	NA	NA	NA	NA	NA	NA	Male	Black	23	24	NA	26	27	28	29	30	31	33	35
1953	0	36	0	40	40	80	0	0	0	0	0	0	0	0	0.026548672566371685	5	6.866666666666667	8.24	6.5920000000000005	NA	NA	NA	NA	NA	0	NA	0	0	4	2	2	NA	NA	NA	NA	NA	Female	Hispanic	21	22	23	24	25	26	27	28	29	31	33
1954	0	0	0	0	0	0	0	0	0	0	0	0	8.411214953271028	NA	NA	NA	NA	NA	NA	NA	NA	NA	NA	NA	NA	NA	NA	NA	NA	NA	NA	NA	NA	NA	NA	NA	Female	Black	19	20	21	22	23	24	25	26	27	29	31
1956	40	40	40	40	40	0	40	0	0	37	40	52	9.644859813084112	11.69	11.106194690265488	12.415	9.8125	12.75	8.7	14.7	NA	8.888888888888888	9.990338164251233	10.161971830985916	8	9	6	6	7	9	1	3	NA	5	9	9	Female	Black	21	22	23	24	25	26	27	28	29	31	33
1969	0	0	0	40	0	40	40	40	0	40	40	40	8.411214953271028	NA	NA	12	NA	17	17.6	22.5	16.793893129770993	19.074074074074073	20.28985507246377	24.323943661971832	NA	NA	NA	2	NA	9	4	5	9	NA	6	7	Female	Hispanic	19	20	21	22	NA	24	24	25	26	29	31
1972	0	25	40	32	40	40	32	35	40	40	40	80	7.242990654205607	9	8.380530973451329	15	15	18	14.4	18	13.167938931297709	17.777777777777775	18.47826086956522	17.19718309859155	1	7	7	7	5	4	4	5	7	5	9	8	Female	Black	20	21	22	23	24	25	26	27	28	30	32
1974	40	40	3	70	40	65	40	20	40	40	40	40	7.710280373831775	10.25	NA	17.115	14.024999999999999	2.905	11.152	27.75	18.391857506361298	12.530864197530889	18.6231884057971	22.338028169014084	NA	9	6	0	5	0	0	0	0	5	7	4	Male	Non-black/Non-Hispanic	19	20	21	22	23	24	24	26	27	29	31
1977	40	40	0	20	0	0	0	0	0	0	0	0	8.411214953271028	8.63	10.619469026548673	12.28125	13.195833333333335	8.2	NA	9	NA	NA	NA	NA	0	2	0	0	0	NA	NA	NA	NA	NA	NA	NA	Female	Black	23	23	24	25	27	27	28	29	30	32	34
1979	40	100	0	0	0	0	0	40	0	0	0	0	6.635514018691588	7.1	NA	NA	NA	NA	NA	8	NA	NA	NA	8.788732394366198	NA	5	NA	NA	NA	NA	NA	0	NA	NA	NA	4	Male	Non-black/Non-Hispanic	19	20	21	NA	23	NA	NA	27	NA	NA	NA
1987	0	0	18	0	0	0	0	0	40	40	0	0	NA	NA	4.039823008849559	5.15	NA	NA	NA	NA	8.396946564885496	10	9.057971014492754	NA	NA	NA	0	0	NA	NA	NA	NA	2	3	NA	NA	Female	Hispanic	22	23	24	25	25	27	27	29	29	32	34
1988	0	0	40	40	0	0	0	0	0	0	0	0	NA	NA	4.557522123893806	6.91	5.625	NA	NA	NA	NA	NA	NA	NA	NA	NA	0	0	0	NA	NA	NA	NA	NA	NA	NA	Female	Non-black/Non-Hispanic	21	22	23	24	25	NA	27	NA	NA	NA	NA
1990	23	24	27	22	40	40	0	40	5	30	29	50	16.196261682242987	12.35	11.85840707964602	14.57	11.812500000000002	16.82	13.463999999999999	18.75	19.083969465648853	17.037037037037035	10.386473429951668	19.71830985915493	7	5	7	6	9	3	4	1	1	1	1	NA	Male	Hispanic	23	24	25	26	27	28	29	30	31	33	35
1998	0	0	0	40	40	40	0	0	40	40	0	50	NA	NA	NA	10.4	9.166666666666668	12.5	11.2	14	14.31297709923664	14.755555555555556	14.557971014492754	32.190140845070424	NA	NA	NA	1	3	2	5	NA	NA	2	5	5	Female	Hispanic	NA	NA	NA	23	23	24	25	26	27	29	31
2001	0	40	25	0	39	4	0	40	40	40	42	0	8.411214953271028	8	7.52212389380531	8.75	5.058333333333334	5.61333333333333	7.6	9.07666666666667	10.305343511450381	10.555555555555555	12.318840579710146	14.288732394366198	0	3	0	2	NA	NA	0	NA	4	5	2	6	Female	Non-black/Non-Hispanic	21	22	23	24	25	26	27	28	29	31	33
2007	0	0	0	0	0	0	0	0	0	0	0	0	7.4766355140186915	NA	NA	NA	NA	NA	NA	NA	NA	NA	NA	NA	4	NA	NA	NA	NA	NA	NA	NA	NA	NA	NA	NA	Female	Non-black/Non-Hispanic	22	23	24	25	26	27	27	29	30	32	34
2009	6	0	40	20	40	0	0	0	0	45	72	72	14.018691588785046	14.5	11.504424778761063	9.875	6.5625	NA	NA	7.25	NA	5.37037037037037	9.659420289855074	3.915492957746479	0	NA	0	0	4	NA	NA	NA	NA	NA	0	NA	Male	Non-black/Non-Hispanic	22	23	24	25	26	NA	NA	29	30	32	34
2012	8	0	0	42	53	18	0	0	0	0	0	0	10.046728971962617	5	NA	5.625	7.362500000000001	5.125	2.664	NA	NA	5.433333333333333	5.797101449275363	NA	NA	NA	NA	NA	NA	NA	NA	NA	NA	1	NA	NA	Female	Non-black/Non-Hispanic	19	20	21	22	23	24	25	26	27	29	31
2015	0	40	0	0	0	5	40	0	0	0	0	0	NA	9.16	7.964601769911505	NA	NA	7.8	6.76	NA	NA	NA	NA	NA	NA	0	1	NA	NA	0	0	1	NA	NA	NA	NA	Female	Black	22	23	24	25	26	27	28	29	30	32	34
2017	34	46	42	40	40	40	40	40	36	36	38	40	20.093457943925234	45.54	23.418141592920357	33.3466666666667	11.579166666666667	16	14.575999999999999	16.5	15.282442748091603	18.2	17.60144927536232	17.848591549295776	1	7	15	10	10	10	9	10	9	8	7	14	Female	Black	22	23	24	25	26	26	27	29	29	32	34
2020	40	0	40	36	40	40	0	0	30	0	0	40	7.593457943925233	7.66666666666667	7.300884955752213	9.5	8.125	11	NA	11	7.251908396946565	6.9111111111111105	NA	10.73943661971831	5	0	NA	6	0	4	NA	0	0	0	NA	5	Female	Black	21	22	22	24	24	25	26	27	29	31	32
2026	0	30	35	0	0	35	0	20	40	0	40	0	6.230529595015579	15	11.20943952802363	11.25	7.5	13	11	15	9.541984732824426	9.25925925925926	9.23913043478261	NA	3	0	0	4	0	0	0	NA	NA	0	5	NA	Female	Black	20	21	22	23	24	25	26	27	28	30	32
2027	10	35	29	46	40	0	35	35	40	0	0	0	6.970093457943925	10.8666666666667	11.504424778761063	12.5833333333333	11.595833333333333	18.03	12.8	16.29	17.15648854961832	NA	NA	NA	0	5	4	0	10	6	0	6	11	NA	NA	NA	Female	Non-black/Non-Hispanic	22	23	24	25	26	28	28	29	30	NA	NA
2028	21	15	4	27	10	33	31	1	7	47	1	1	7.242990654205607	7.5	7.964601769911505	7.265	21.944444444444418	37.5	30.4	43	34.351145038167935	26.913580246913554	30.28985507246377	63.38028169014085	0	1	0	0	0	1	2	0	NA	NA	NA	1	Female	Non-black/Non-Hispanic	20	21	22	23	24	25	26	27	28	30	32
2032	0	40	40	40	0	75	0	0	0	0	70	0	NA	7.75	6.194690265486726	NA	NA	13.1814285714286	10.072	9.02	NA	9.444444444444445	7.434782608695652	11.206572769953029	NA	0	0	0	NA	NA	0	3	NA	0	3	5	Male	Black	NA	21	21	22	NA	24	26	26	27	29	31
2033	20	40	20	0	53	60	70	50	50	50	40	60	8.878504672897195	11.5	11.283185840707965	13.375	10	16.29	8	21	19.84732824427481	13.103703703703705	19.159420289855074	17.901408450704228	1	0	1	0	6	7	5	5	6	7	7	7	Female	Non-black/Non-Hispanic	19	20	21	22	23	24	25	26	27	29	31
2041	0	40	0	40	0	30	0	0	0	0	0	0	NA	10.0625	8.4070796460177	14	11.041666666666668	3.65	2.56	NA	NA	NA	NA	NA	NA	7	3	1	0	1	0	NA	NA	NA	NA	NA	Male	Non-black/Non-Hispanic	NA	21	22	23	24	25	26	27	28	30	32
2055	15	50	50	40	55	40	0	40	50	60	75	55	16.822429906542055	9.62	12.831858407079647	16.5	7.512500000000001	23.08	18.887999999999998	24.28	1.5114503816793892	22.37407407407407	17.65217391304348	22.767605633802816	3	5	7	7	7	6	11	8	8	14	8	17	Female	Non-black/Non-Hispanic	20	21	22	22	24	25	26	27	28	30	31
2056	40	30	25	0	45	50	55	60	45	40	40	63	11.03271028037383	2.38	2.106194690265487	3.38	12.466666666666669	17.645	12.304	13.94	13.862595419847327	18.51851851851852	17.768115942028988	17.401408450704228	0	0	0	0	7	7	9	8	10	10	5	10	Female	Non-black/Non-Hispanic	19	20	21	22	23	24	25	26	27	30	31
2059	82	47	47	45	45	50	45	38	45	40	45	38	17.962616822429904	24.9566666666667	24.619469026548675	29.955	26.708333333333332	28.85	27.351999999999997	40.01	32.62595419847328	40.06666666666667	36.231884057971016	46.33098591549297	10	17	9	9	9	8	9	11	8	7	9	9	Female	Non-black/Non-Hispanic	23	24	25	26	27	28	29	30	31	34	35
2062	0	0	35	10	10	40	40	40	52	50	50	53	5.841121495327102	33.33	18.964601769911507	75	62.5	34.615	15.384	19.23	12.702290076335878	19.370370370370367	18.67391304347826	27.70774647887324	NA	NA	1	0	1	2	2	2	2	2	6	5	Male	Non-black/Non-Hispanic	20	21	22	23	24	25	26	27	28	30	32
2077	35	10	30	35	45	45	40	40	52	45	48	48	6.789719626168224	7.575	6.731563421828912	9.80666666666667	10.683333333333334	12.92	11.536	10.865	7.732824427480916	10.555555555555555	12.978260869565219	29.69014084507042	4	3	3	7	3	3	3	5	2	10	16	8	Female	Non-black/Non-Hispanic	19	20	21	22	23	24	25	27	27	29	31
2079	40	35	62	60	40	40	40	40	40	120	40	50	7.742990654205607	11.87	9.730088495575222	9.665	10.069444444444418	14.9	12.304	16.5	11.01145038167939	12.677777777777775	20.905797101449277	17.077464788732396	0	5	6	5	15	8	8	9	6	13	7	8	Female	Non-black/Non-Hispanic	22	23	24	25	26	27	28	29	30	32	34
2080	20	0	40	45	50	50	50	45	45	40	50	48	4.813084112149533	6.2	11.83628318584071	16.03	12.45	15.77	12.919999999999998	17.52	13.702290076335876	14.955555555555556	11.985507246376812	27.084507042253524	0	2	2	4	6	5	5	5	5	4	5	6	Female	Non-black/Non-Hispanic	21	22	22	24	25	25	26	27	28	30	32
2084	12	35	16	0	0	0	40	40	40	40	40	40	6.191588785046728	7.25	7.079646017699115	8	NA	NA	11.30666666666664	15.2	16.885496183206108	17.096296296296295	17.246376811594203	17.943661971830988	0	0	1	1	NA	NA	10	9	4	5	4	5	Female	Non-black/Non-Hispanic	21	22	23	24	NA	NA	27	28	29	31	33
2088	45	40	42	40	40	40	45	50	50	40	40	40	15.154205607476635	24.52	24.30973451327434	33.655	37.958333333333336	50.96	36.63733333333336	41.15	31.412213740458014	55.446296296296296	72.46376811594203	68.9330985915493	8	7	9	7	12	3	9	4	6	6	NA	5	Male	Non-black/Non-Hispanic	24	24	25	26	27	28	29	30	31	33	35
2089	0	0	0	40	41	40	41	43	45	42	40	2	NA	NA	NA	33.65	27.358333333333334	36.06	22.512	38.46	30.33587786259542	26.425925925925924	24.73188405797102	131.8661971830986	NA	NA	NA	NA	8	7	9	9	9	19	5	9	Male	Non-black/Non-Hispanic	22	24	25	25	26	27	28	29	30	32	34
2090	0	0	40	40	24	0	60	70	65	60	65	50	6.074766355140187	4.43	7.52212389380531	14.53	9.583333333333334	11.5	18.184	17.03	19.083969465648853	19.13333333333333	21.231884057971016	20.992957746478872	0	0	NA	8	0	2	NA	6	5	5	6	6	Female	Non-black/Non-Hispanic	20	21	22	23	24	25	26	27	28	30	32
2097	0	0	0	40	20	40	0	0	0	0	0	0	NA	NA	NA	4.44	5.583333333333334	7.125	7.2	NA	NA	NA	NA	NA	NA	NA	NA	0	4	1	2	NA	NA	NA	NA	NA	Female	Black	23	24	25	26	27	28	29	30	31	33	35
2099	30	0	0	0	37	0	40	0	40	37	40	0	20.14018691588785	5.855	13.274336283185843	8.16666666666667	6.666666666666667	8.5	6	10	5.7251908396946565	7.4074074074074066	10.869565217391305	NA	NA	0	NA	1	0	NA	2	1	0	4	0	NA	Male	Black	22	23	24	25	26	27	28	29	30	32	34
2100	8	28	24	0	30	20	0	0	45	40	40	0	7.046728971962616	7	6.194690265486726	9.5	5.416666666666667	6.5	6.4	NA	7.633587786259541	31.159259259259255	10.168478260869566	NA	0	1	1	4	NA	1	1	NA	2	1	1	NA	Male	Black	19	20	21	22	23	24	25	26	27	29	31
2101	0	20	0	68	0	0	0	61	40	40	67	0	5.490654205607476	7	5.7522123893805315	9.09	8.1625	6.9775	8	10.56	8.389312977099236	8.518518518518517	9.003623188405799	8.098591549295776	NA	NA	NA	3	8	0	2	7	4	7	4	10	Female	Black	19	20	21	22	23	24	25	26	27	29	31
2105	35	0	0	30	25	20	40	40	40	40	0	40	6.308411214953271	8.4	3.4070796460176993	6.67	5.583333333333334	8.665	6.04	6.365	7	10.68148148148148	11.847826086956523	11.514084507042256	11	5	NA	NA	1	1	2	0	0	11	2	5	Female	Black	22	23	24	25	26	27	28	29	30	32	34
2108	0	0	30	30	25	30	40	0	20	30	30	40	NA	7	5.5309734513274345	7	6.979166666666667	7.75	6.6	8.75	6.106870229007633	6.481481481481481	7.246376811594203	7.042253521126761	NA	0	NA	0	6	0	4	8	3	3	0	2	Male	Black	NA	22	23	24	25	26	27	28	29	31	33
2109	27	40	24	30	0	16	0	0	35	0	30	0	2.7383177570093458	2.93	2.504424778761062	2.83	NA	2.19	NA	NA	2.854961832061069	NA	4.212560386473428	3.556338028169014	0	3	1	5	NA	0	NA	NA	4	NA	4	1	Female	Non-black/Non-Hispanic	19	20	21	22	NA	24	NA	NA	27	NA	31
2112	15	50	50	8	40	26	33	10	20	20	60	50	6.710280373831775	9	7.234513274336284	11.0725	8.333333333333334	9.9625	9.4	12.75	12.125954198473282	17.22962962962963	14.449275362318843	18.95774647887324	0	0	8	1	4	2	0	4	6	4	14	9	Female	Non-black/Non-Hispanic	21	22	24	24	25	26	27	28	29	32	33
2116	0	40	40	40	50	40	40	0	0	0	40	40	NA	6.25	10.176991150442479	8.25	7.5	11.375	9.344	NA	NA	NA	10.869565217391305	12.042253521126762	NA	0	1	3	3	5	4	NA	NA	NA	5	7	Male	Non-black/Non-Hispanic	NA	24	25	26	27	28	29	NA	NA	NA	35
2120	25	10	23	32	30	50	32	40	40	60	40	41	8.984423676012458	9.44666666666667	8.997050147492656	9.544	8.958333333333334	11.375	8.78	10.726	7.301526717557251	9.514814814814814	7.5398550724637685	14.295774647887326	3	0	0	5	5	11	6	5	3	6	6	7	Male	Non-black/Non-Hispanic	20	21	22	23	24	25	26	27	28	30	32
2121	35	33	45	58	25	30	30	30	30	25	20	10	14.392523364485982	32.09	12.318584070796462	15.3333333333333	14.791666666666668	9.3	14.36	16.03	12.236641221374047	14.814814814814813	17.420289855072465	33.859154929577464	0	1	1	2	1	NA	NA	NA	NA	NA	NA	NA	Male	Non-black/Non-Hispanic	22	24	24	25	26	27	28	29	30	33	34
2123	0	0	0	0	40	0	40	42	42	0	40	0	4.672897196261682	NA	NA	NA	10	15	12.448	14.5	10.916030534351146	10.74074074074074	12.159420289855074	12.13380281690141	NA	NA	NA	NA	NA	3	5	4	4	4	4	6	Male	Non-black/Non-Hispanic	22	23	24	25	26	27	28	29	30	32	34
2126	0	0	0	0	64	0	0	61	45	40	0	0	14.018691588785046	NA	NA	11.75	13.970833333333335	28.73	NA	76	14.376590330788778	23.417777777777776	25.466183574879206	NA	NA	NA	NA	3	4	6	NA	2	2	4	5	NA	Female	Non-black/Non-Hispanic	21	22	23	24	25	26	27	28	29	31	33
2133	0	40	40	40	40	40	40	40	40	40	10	40	NA	17.5	15.415929203539825	10.04	19.316666666666666	26.2	22.264	28.79	24.587786259541986	22.79259259259259	23.42753623188406	15.10328638497655	NA	6	12	8	8	8	6	7	5	8	7	7	Female	Non-black/Non-Hispanic	21	22	23	24	25	26	27	28	29	31	33
2142	46	40	17	55	60	57	35	52	50	46	40	7	5.687583444592794	5.638	12.005309734513276	7.99666666666667	8.75	9.734	6.221333333333336	10.375	13.745547073791373	5.879629629629629	9.23913043478261	7.702464788732395	0	0	0	2	2	4	6	2	2	7	3	3	Female	Non-black/Non-Hispanic	20	21	22	23	24	25	26	27	28	30	32
2146	0	0	17	0	0	0	0	0	0	0	11	0	8.644859813084112	5.9133333333333304	7.079646017699115	NA	9.444444444444418	8.25	NA	NA	NA	NA	21.24879227053138	6.327464788732394	NA	0	NA	NA	0	2	2	NA	NA	NA	NA	NA	Female	Non-black/Non-Hispanic	20	22	22	NA	25	25	26	27	28	30	32
2147	5	0	40	17	32	20	10	0	40	42	40	40	12.635514018691588	14.445	10.619469026548673	18.1	15.27777777777775	14.625	16	11.395	10.305343511450381	12.592592592592592	15.144927536231885	19.71830985915493	5	1	1	3	4	3	3	3	2	7	8	8	Male	Non-black/Non-Hispanic	22	23	24	25	26	27	28	29	30	32	35
2149	0	0	0	0	35	40	0	0	40	40	20	25	9.345794392523365	NA	3.6194690265486726	20	238.09166666666667	33.65	NA	NA	27.0381679389313	30.274074074074072	68.97826086956522	43.33802816901409	NA	NA	0	1	NA	NA	NA	NA	NA	NA	NA	NA	Male	Non-black/Non-Hispanic	20	21	22	23	24	25	NA	NA	28	30	32
2152	0	40	40	40	40	40	44	21	2	21	6	3	9.345794392523365	9.205	11.570796460176991	14.76	12.558333333333334	20.67	9.778666666666641	10.6666666666667	0	6.296296296296296	10.480072463768117	4.176056338028169	NA	0	15	9	7	8	12	5	0	0	1	1	Female	Non-black/Non-Hispanic	23	24	25	26	26	28	28	30	30	33	34
2153	0	40	40	40	40	40	40	40	16	40	57	40	NA	8	7.964601769911505	12	10	12.01	9.552	12.43	9.9885496183206115	11.192592592592591	10.195652173913045	10.880281690140846	NA	2	2	3	5	7	4	4	11	8	6	8	Female	Non-black/Non-Hispanic	21	22	23	24	25	26	27	28	29	31	33
2154	35	40	40	40	40	0	0	40	40	0	0	0	5.841121495327102	9.5	9.29203539823009	13	11.25	14	11.2	14	9.923664122137405	NA	NA	NA	NA	0	2	2	3	2	2	2	1	NA	NA	NA	Male	Non-black/Non-Hispanic	23	24	25	26	27	28	29	30	31	NA	NA
2155	0	35	35	0	0	0	0	0	0	0	0	0	NA	9.5	9.513274336283187	NA	12.5	NA	NA	NA	NA	NA	NA	NA	NA	0	0	NA	1	NA	NA	NA	NA	NA	NA	NA	Female	Non-black/Non-Hispanic	NA	23	24	NA	26	27	28	29	30	32	NA
2157	40	30	35	30	20	0	20	38	30	0	0	60	7.850467289719626	8.4	7.743362831858408	9.29	8.083333333333334	10.01	7.6	8.775	6.6183206106870225	6.792592592592592	NA	9.15492957746479	2	3	4	5	5	4	NA	5	2	5	NA	5	Female	Non-black/Non-Hispanic	22	23	24	25	26	27	27	29	29	32	34
2158	0	40	40	40	0	40	40	38	0	0	82	39	5.0140186915887845	0.62	9.477876106194692	11.0833333333333	10.425	9	9.46666666666664	14.5	11.068702290076335	12.407407407407407	18.115942028985508	12.112676056338028	NA	2	10	6	7	0	5	6	4	9	5	8	Male	Non-black/Non-Hispanic	20	21	22	23	24	25	26	27	28	30	32
2159	0	0	5	35	34	32	32	30	30	25	25	30	7.242990654205607	6	6.637168141592921	7.8	8.516666666666667	10.5	8.4	11.5	11.259541984732824	11.37037037037037	10.869565217391305	11.373239436619718	NA	NA	2	5	4	5	3	5	4	4	4	7	Male	Non-black/Non-Hispanic	21	22	23	24	25	26	27	28	29	31	33
2163	0	65	36	40	48	20	45	48	48	55	51	50	6.308411214953271	5.77	10.535398230088497	13.25	17.169444444444416	40	20.887999999999998	20.83	17.015267175572518	16.970370370370368	22.3768115942029	24.647887323943664	0	0	2	0	10	NA	5	7	6	5	6	6	Female	Non-black/Non-Hispanic	23	24	26	26	27	28	29	30	31	33	35
2170	0	5	15	24	30	32	39	44	45	33	32	0	4.672897196261682	7	6.451327433628319	8	7.429166666666666	9.48	8.8	11.1	8.679389312977099	9.38148148148148	11.77536231884058	NA	NA	NA	0	4	1	2	4	12	4	5	4	NA	Female	Hispanic	20	21	22	23	24	25	26	27	28	30	32
2175	0	2	0	0	5	4	0	0	0	0	0	0	NA	13.88	NA	NA	6.25	25	8	10	NA	6.666666666666666	7.246376811594203	7.042253521126761	0	0	NA	0	NA	NA	NA	NA	NA	0	1	1	Male	Non-black/Non-Hispanic	21	22	NA	24	24	26	26	28	28	31	32
2180	0	10	26	0	0	0	40	32	25	40	0	0	NA	9.08333333333333	5.604719764011797	7.25	NA	NA	4.5200000000000005	8.32	6.419847328244274	7.8240740740740735	NA	7.130281690140845	NA	5	4	0	NA	NA	0	0	0	4	NA	3	Female	Non-black/Non-Hispanic	NA	22	23	24	NA	26	27	28	29	31	NA
2184	30	30	0	25	40	0	0	30	24	0	0	0	15.635514018691588	16.67	NA	26.25	31.25	NA	NA	50	38.167938931297705	NA	NA	NA	0	0	NA	0	1	NA	NA	0	0	NA	NA	NA	Female	Non-black/Non-Hispanic	22	23	NA	25	27	NA	NA	29	31	NA	NA
2191	0	0	0	28	31	45	35	30	4	22	40	0	7.710280373831775	9	5.9734513274336285	11	8.645833333333334	11.25	12	15	11.450381679389313	12.86296296296296	11.956521739130435	11.971830985915494	NA	0	NA	1	0	1	NA	NA	NA	5	NA	NA	Female	Non-black/Non-Hispanic	21	22	23	24	25	26	27	28	28	31	33
2206	41	40	45	0	50	50	0	20	25	65	55	65	7.943925233644859	7.75	12.809734513274337	8.88	11.433333333333334	15.38	10.256	12	5.786259541984733	16.437037037037037	26.60144927536232	31.04225352112676	0	0	3	3	3	4	5	1	1	4	7	7	Male	Non-black/Non-Hispanic	20	21	22	23	24	25	26	27	28	30	32
2210	40	0	30	40	10	2	5	5	0	0	6	0	10.775700934579438	11.53	6.637168141592921	13.6533333333333	6.295833333333333	4.75	11	5.25	8.396946564885496	0	7.246376811594203	7.089201877934296	5	5	1	0	3	0	1	3	2	NA	NA	NA	Male	Non-black/Non-Hispanic	22	23	24	25	26	27	28	29	30	32	34
2211	30	35	32	41	40	40	40	40	40	40	40	40	5.074766355140186	5.63	5.159292035398231	15.415	17.916666666666668	19	17.2	21.5	16.412213740458014	15.185185185185183	14.130434782608697	13.732394366197184	1	3	4	3	4	4	3	3	4	8	4	5	Male	Non-black/Non-Hispanic	19	20	21	22	23	24	25	26	27	29	31
2217	0	0	0	0	0	0	0	0	0	0	0	0	1.3769470404984392	NA	5.9734513274336285	NA	NA	10.73	NA	NA	NA	NA	NA	NA	NA	NA	0	NA	NA	2	NA	NA	NA	NA	NA	NA	Female	Non-black/Non-Hispanic	23	NA	25	26	NA	28	29	30	31	NA	NA
2220	20	0	0	40	40	27	30	35	0	45	40	40	7.943925233644859	NA	NA	8.7	11.25	11.75	6.659999999999999	9.5	NA	9.94074074074074	13.159420289855074	13.380281690140846	NA	NA	NA	NA	6	5	2	1	0	10	10	10	Male	Non-black/Non-Hispanic	19	20	21	22	23	24	25	26	27	29	31
2225	40	40	40	40	40	50	48	45	50	0	0	0	7.224299065420561	8.375	7.964601769911505	11	10	12	10	15.165	7.633587786259541	NA	NA	NA	7	9	6	3	2	11	0	14	5	NA	NA	NA	Male	Non-black/Non-Hispanic	20	21	22	23	24	25	26	27	28	NA	NA
2262	25	1	1	1	0	1	11	0	0	70	168	80	143.69158878504672	8.825	17.69911504424779	5.005	NA	34.875	20	NA	5.3893129770992365	5.555555555555555	2.1594202898550727	15.070422535211268	0	0	NA	0	NA	0	1	NA	1	NA	10	8	Male	Non-black/Non-Hispanic	20	21	22	23	24	25	26	NA	28	30	32
2265	0	30	25	27	30	30	30	40	35	30	33	30	6.728971962616822	9.55	8.893805309734514	10.45	9.25	11.9	9.84	12.7	9.694656488549617	10.296296296296296	10.434782608695654	10.542253521126762	0	0	6	9	0	6	5	5	5	6	4	6	Female	Non-black/Non-Hispanic	22	22	23	24	25	26	27	28	29	31	33
2274	40	40	35	0	0	40	40	40	40	40	40	40	7.009345794392523	7.1	6.283185840707965	7.425	7.5	9.5	8	10	9.541984732824426	11.358024691357999	14.130434782608697	14.5	NA	NA	NA	1	0	0	1	3	3	3	5	5	Male	Hispanic	19	20	21	22	22	23	24	25	27	29	31
2275	30	32	40	58	44	40	40	40	40	40	40	40	8.546728971962615	10.2833333333333	11.504424778761063	11	11.25	14.5	15.2	18.1	14.885496183206106	19.25925925925926	21.73913043478261	21.83098591549296	0	0	1	3	7	4	2	0	1	2	1	4	Male	Non-black/Non-Hispanic	23	24	25	26	27	28	29	30	31	33	35
2290	13	54	35	43	40	48	40	40	40	13	40	40	8.75	8.855	10.721238938053098	13.3333333333333	12.12222222222225	23.325	13.2	16.255	12.926208651399467	7.648148148148147	9.902173913043478	25.35211267605634	2	2	2	1	4	7	7	7	8	8	1	6	Male	Non-black/Non-Hispanic	20	21	22	23	24	25	25	27	27	30	32
2291	80	40	40	40	40	40	15	55	50	50	50	25	8.878504672897195	11	11.504424778761063	17	18.333333333333336	28.5	22.93333333333336	31.5	27.881679389312975	24.444444444444443	27.717391304347828	25.82159624413148	0	1	0	1	0	0	5	4	2	7	5	12	Male	Non-black/Non-Hispanic	22	23	24	25	26	27	28	29	30	32	34
2295	0	0	0	40	40	41	38	0	5	0	0	0	5.373831775700935	5.15	116.22418879056019	9.75	10.416666666666668	7.83333333333333	5.8	11.25	14.65648854961832	8.333333333333332	5.555555555555558	11.267605633802818	0	0	1	0	2	1	2	2	0	0	NA	NA	Male	Non-black/Non-Hispanic	22	23	24	25	26	27	28	29	30	32	34
2308	0	0	0	0	0	0	0	0	0	0	0	20	6.794392523364485	NA	442.47787610619474	NA	NA	NA	NA	NA	NA	NA	NA	9.47887323943662	NA	NA	NA	NA	NA	NA	NA	NA	NA	NA	NA	2	Male	Non-black/Non-Hispanic	20	21	23	24	24	26	26	NA	NA	NA	NA
2321	51	40	40	40	40	0	40	40	0	0	46	24	6.570093457943925	7.21	8.849557522123895	10.505	7.708333333333334	12	8.528	10.45	8	NA	11.442028985507246	15.204225352112676	0	6	7	12	NA	5	8	7	4	NA	8	8	Female	Non-black/Non-Hispanic	21	22	23	24	25	26	27	28	29	31	33
2324	0	0	24	0	0	0	0	0	0	0	0	0	NA	NA	4.424778761061948	5	NA	NA	NA	NA	NA	NA	NA	NA	NA	NA	0	0	NA	NA	NA	NA	NA	NA	NA	NA	Female	Non-black/Non-Hispanic	21	22	23	24	25	26	27	28	29	31	33
2327	0	0	40	40	40	40	40	40	40	40	25	40	NA	10	8.4070796460177	12	10	10.5	9.1	13.5	9.923664122137405	8.888888888888888	11.31521739130435	36.735915492957744	NA	2	5	7	7	6	6	4	11	6	14	11	Male	Non-black/Non-Hispanic	NA	23	23	24	25	26	27	28	29	31	33
2328	8	9	0	50	30	45	25	40	40	47	50	48	5.280373831775701	3.25	7.79351032448378	10.835	9.241666666666667	9.275	19.04533333333336	13.6	10.091603053435115	22.488888888888887	30.797101449275363	30.80985915492958	0	1	3	2	5	3	5	5	1	1	1	1	Male	Non-black/Non-Hispanic	21	22	23	24	25	26	27	28	29	31	33
2333	0	40	40	40	40	40	40	40	40	38	37	37	7.009345794392523	7	16.035398230088497	18.85	16.183333333333337	20.2	17.6	23	19.450381679389313	23.244444444444444	23.91304347826087	25.61971830985916	NA	5	3	3	3	3	5	5	5	7	6	7	Male	Non-black/Non-Hispanic	22	23	24	25	26	27	28	29	30	32	34
2335	40	45	40	40	40	40	40	50	50	40	40	0	5.373831775700935	8.12	8.513274336283185	10	9.470833333333333	13.94	9.052	20.19	13.50381679389313	12.407407407407407	14.576086956521738	NA	4	6	9	7	5	7	6	9	6	6	12	NA	Female	Non-black/Non-Hispanic	19	20	21	22	23	24	25	26	27	29	31
2340	0	0	30	0	40	40	38	40	0	40	40	40	NA	NA	6.685840707964602	NA	8.458333333333334	8.65	5.96	7.75	NA	6.7407407407407405	7.971014492753624	7.922535211267606	NA	NA	5	NA	4	7	4	3	NA	3	4	8	Female	Non-black/Non-Hispanic	NA	NA	23	NA	25	26	27	28	NA	31	33
2348	15	2	15	50	45	40	45	0	55	45	40	45	5.841121495327102	6.5	6.858407079646018	11.225	10.833333333333334	16.83	14.580000000000002	NA	16.908396946564885	23.281481481481478	26.1304347826087	19.940140845070424	0	0	1	10	12	7	12	NA	13	13	6	15	Female	Non-black/Non-Hispanic	20	21	22	23	24	25	26	NA	28	30	32
2349	0	72	70	60	60	70	60	65	50	50	40	0	11.88785046728972	5.56	15.168141592920357	6.67	229.7	16.37	16	17.75	19.083969465648853	18.51851851851852	14.492753623188406	NA	1	NA	NA	NA	NA	NA	NA	NA	NA	NA	NA	NA	Male	Non-black/Non-Hispanic	23	24	25	26	27	28	29	30	31	33	35
2350	40	35	30	60	40	40	40	41	43	45	45	42	7.4766355140186915	8	7.52212389380531	9.25	9.236111111111084	14.5	13.2	17.35	17.412213740458014	18.674074074074074	20.1304347826087	22.570422535211268	6	6	6	4	9	7	7	6	6	7	7	6	Male	Non-black/Non-Hispanic	21	22	23	24	25	26	27	28	29	31	33
2352	52	35	35	35	40	40	40	40	40	30	30	25	7.242990654205607	5.77666666666667	8.345132743362832	15	9.845833333333333	14	11.2	14	11.068702290076335	11.11111111111111	25.55072463768116	28.169014084507044	4	6	8	5	4	5	4	3	3	3	NA	NA	Male	Non-black/Non-Hispanic	23	24	25	26	27	28	29	30	31	33	35
2362	0	0	0	40	0	30	8	72	44	40	46	40	6.074766355140187	7	NA	8	6.666666666666667	NA	6	8.375	5.9526717557251905	9.330864197530888	9.782608695652174	9.448356807511761	1	NA	NA	0	0	NA	2	3	8	8	9	8	Male	Black	20	21	22	23	24	25	26	27	28	30	32
2368	40	55	40	40	40	40	40	40	40	38	5	5	8.299065420560748	8.27	23.057522123893808	12.185	9.866666666666667	12.33	10.304	13.5	10.694656488549617	9.856790123456815	8.695652173913045	65.00704225352113	6	8	11	6	9	7	8	8	8	16	7	NA	Female	Non-black/Non-Hispanic	21	22	23	24	25	26	27	28	29	31	33
2370	37	45	40	40	40	0	0	0	0	0	40	40	8.177570093457943	9	8.185840707964603	10.1	9.083333333333334	9.925	NA	NA	NA	5.925925925925926	7.702898550724639	10.563380281690142	7	9	7	7	10	7	NA	NA	NA	NA	16	7	Male	Non-black/Non-Hispanic	22	23	24	25	26	27	28	29	30	32	34
2371	0	40	40	76	65	48	56	48	64	68	67	0	7.196261682242991	7.5	7.699115044247788	8.04	8.666666666666668	12.92	11.8	15.5	7.874045801526717	11.08148148148148	12.700483091787465	NA	0	NA	1	5	3	3	2	5	4	5	4	NA	Male	Non-black/Non-Hispanic	21	22	23	24	25	26	27	28	29	31	33
2374	45	40	40	40	40	40	40	40	45	50	50	40	7.813084112149531	7.625	13.274336283185843	11	17.708333333333336	20.75	16.6	16.5	20.358778625954198	10.37037037037037	19.92753623188406	13.556338028169014	1	4	4	4	3	3	3	3	4	3	7	10	Male	Non-black/Non-Hispanic	21	22	23	24	25	26	27	28	29	31	33
2377	24	0	0	0	0	0	0	0	0	0	0	0	8.060747663551401	8.625	NA	NA	6.666666666666667	NA	NA	NA	NA	NA	NA	NA	NA	1	NA	NA	0	NA	NA	NA	NA	NA	NA	NA	Male	Non-black/Non-Hispanic	20	21	22	23	24	25	26	27	28	30	32
2382	40	40	40	42	44	40	40	40	40	0	40	45	8.878504672897195	8	10.42920353982301	13.745	12.825000000000001	16.79	14.152000000000001	17.64	12.022900763358779	NA	14.512077294686016	17.753521126760564	5	0	11	15	10	9	6	7	7	NA	25	9	Male	Hispanic	22	22	23	24	25	26	27	28	29	NA	34
2386	48	17	25	70	40	50	45	45	45	21	45	0	6.546728971962616	5.81666666666667	6.615044247787611	10.7	15.75	15.77	14.703999999999999	19.23	0	16.407407407407405	18.57971014492754	NA	6	14	6	5	5	5	5	5	5	1	6	NA	Female	Non-black/Non-Hispanic	23	24	25	26	27	28	29	30	31	33	35
2390	0	20	49	0	40	36	39	32	40	35	30	0	6.25	6.5	5.457227138643071	9	8.333333333333334	11	9.2	10.5	7.633587786259541	7.222222222222221	5.5978260869565215	NA	0	0	1	0	4	2	0	0	0	1	0	NA	Female	Black	21	22	23	24	25	26	27	28	29	31	33
2399	25	30	35	0	35	25	28	35	51	25	40	30	5.373831775700935	6	5.3097345132743365	6.375	4.166666666666667	4.6	3.6799999999999997	4.5	3.6259541984732824	3.407407407407407	5.307971014492754	7.552816901408451	4	1	2	4	3	0	1	4	2	0	2	1	Female	Non-black/Non-Hispanic	21	22	23	24	25	26	27	28	29	31	33
2400	30	40	35	20	30	30	30	20	30	0	0	0	4.275700934579439	5.95	6.76991150442478	4.625	3.5000000000000004	4.56666666666667	3.6799999999999997	5.75	6.679389312977099	NA	NA	NA	0	2	0	1	0	0	3	8	4	NA	NA	NA	Female	Non-black/Non-Hispanic	21	22	23	24	25	26	27	28	29	NA	NA
2404	40	0	45	40	40	40	40	0	0	0	40	40	7.126168224299065	10	9.734513274336283	11.5	9.583333333333334	16.08	16.68	NA	NA	NA	11.956521739130435	13.028169014084508	0	1	2	2	1	5	6	NA	NA	NA	13	5	Male	Non-black/Non-Hispanic	18	20	20	21	22	23	25	NA	NA	NA	31
2411	24	40	0	4	25	0	0	0	0	0	0	0	18.495327102803735	4.29	7.0884955752212395	48.08	10.9	NA	NA	NA	NA	NA	NA	NA	NA	NA	NA	NA	NA	NA	NA	NA	NA	NA	NA	NA	Male	Non-black/Non-Hispanic	21	22	23	24	25	26	27	28	29	31	33
2412	0	0	0	0	0	0	0	0	0	0	0	0	NA	NA	NA	NA	NA	NA	NA	NA	NA	NA	NA	NA	NA	NA	NA	NA	NA	NA	NA	NA	NA	NA	NA	NA	Female	Non-black/Non-Hispanic	NA	NA	NA	NA	NA	NA	NA	NA	NA	NA	NA
2418	25	0	0	0	0	0	0	0	0	0	0	0	NA	NA	NA	NA	NA	NA	NA	NA	NA	2.5925925925925926	NA	NA	NA	NA	NA	NA	NA	NA	NA	NA	NA	NA	NA	NA	Male	Hispanic	22	NA	24	25	NA	NA	28	29	29	32	34
2419	0	65	0	55	40	0	0	0	35	0	30	30	8.644859813084112	12.31	NA	11.82	9.295833333333333	10	NA	NA	5.7251908396946565	5.555555555555555	9.23913043478261	8.626760563380282	NA	NA	NA	NA	6	3	NA	NA	NA	NA	0	4	Male	Hispanic	20	20	NA	22	24	24	25	26	27	30	31
2422	40	0	0	0	70	30	0	40	0	0	0	40	7.4766355140186915	NA	NA	NA	7.5	8.75	NA	9.68333333333333	NA	NA	NA	14.084507042253522	NA	NA	NA	NA	0	0	NA	14	NA	NA	NA	8	Male	Non-black/Non-Hispanic	21	NA	NA	NA	26	27	NA	29	NA	NA	NA
2425	70	0	0	0	0	0	0	0	0	0	0	0	6.052959501557635	NA	NA	NA	NA	NA	NA	NA	NA	NA	NA	NA	0	NA	NA	NA	NA	NA	NA	NA	NA	NA	NA	NA	Male	Non-black/Non-Hispanic	23	NA	NA	NA	NA	NA	NA	NA	NA	NA	NA
2427	12	0	0	0	40	9	40	0	30	20	0	38	13.626168224299064	8.5	7.278761061946903	NA	7.5	12.035	9.868	5.25	7.251908396946565	9.62962962962963	8.695652173913045	5.880281690140845	0	0	NA	NA	0	1	0	0	NA	7	NA	1	Female	Non-black/Non-Hispanic	22	23	24	25	26	27	28	29	30	32	34
2434	50	50	50	40	40	40	40	40	52	55	52	50	11.504672897196262	14.62	18.079646017699115	24.52	18.02916666666667	25.96	21.44	26.44	17.671755725190838	20.125925925925927	19.159420289855074	19.46830985915493	5	6	9	6	9	8	9	9	10	9	8	10	Male	Non-black/Non-Hispanic	23	24	25	26	27	28	29	30	31	33	35
2435	40	40	35	60	40	0	50	40	40	30	40	25	8.724299065420562	15.675	16.420353982300885	11.22	5.727777777777775	7.25	11.2	13	8.973282442748092	15.988888888888889	8.695652173913045	9.15492957746479	0	1	8	8	5	NA	NA	0	0	NA	10	8	Female	Non-black/Non-Hispanic	20	21	22	22	24	24	25	26	27	29	31
2439	30	20	20	40	52	52	48	46	55	40	45	48	9.69626168224299	15	13.274336283185843	14.5	12.083333333333334	11.775	9	12.5766666666667	11.00381679389313	10.855555555555554	19.20289855072464	18.056338028169016	2	1	2	0	4	2	5	5	4	7	8	7	Male	Non-black/Non-Hispanic	21	22	22	23	24	25	26	27	28	31	33
2441	20	40	40	48	58	50	45	40	40	50	67	50	8.722741433021804	11.375	10.176991150442479	10.5	10.15	8.805	12.48	14.71	13.213740458015266	6.448148148148148	42.80193236714978	21.83098591549296	NA	4	6	0	7	5	5	5	5	5	5	NA	Male	Black	22	23	24	25	26	27	28	29	30	32	34
2447	40	50	0	40	40	138	0	40	40	0	65	66	29.937694704049814	20	22.123893805309738	12	17.395833333333336	15	68.21866666666664	14.44	20.610687022900763	11.048148148148147	NA	NA	2	NA	NA	4	0	NA	4	10	9	8	NA	NA	Male	Non-black/Non-Hispanic	23	24	25	26	27	28	29	30	31	33	35
2448	30	40	40	45	40	50	55	50	32	81	50	40	6.6199376947040465	10.815	12.035398230088497	16.03	16.225	13.2233333333333	9.948	16.71	24.770992366412216	11.854320987654294	11.63768115942029	23.23943661971831	0	8	9	9	7	9	8	8	8	8	0	1	Female	Non-black/Non-Hispanic	22	23	24	25	26	27	28	29	30	32	34
2456	0	40	45	36	40	35	40	40	40	0	0	0	NA	8.5	7.632743362831859	8.83333333333333	8.75	11.43	10.4	14	10.687022900763358	10.37037037037037	10.144927536231885	NA	NA	NA	2	9	8	6	2	0	0	2	1	NA	Female	Non-black/Non-Hispanic	21	22	23	24	24	26	26	28	28	31	33
2457	40	35	0	40	0	40	40	40	52	40	25	40	9.813084112149532	11.75	13.274336283185843	7.5	6.25	11.77	10.2	9.5	8.969465648854962	9.907407407407407	10.507246376811596	7.746478873239437	6	0	0	5	0	2	7	1	4	7	6	10	Female	Non-black/Non-Hispanic	20	21	22	23	24	25	25	27	27	30	32
2462	48	40	17	35	35	20	0	0	0	0	0	0	6.775700934579439	6.625	8.545722713864311	9.775	7.916666666666667	8.25	4.24	NA	NA	NA	NA	NA	3	0	NA	2	0	0	0	NA	NA	NA	NA	NA	Female	Non-black/Non-Hispanic	22	23	24	25	26	27	28	29	30	32	34
2464	50	55	55	45	45	50	0	0	0	0	20	0	18.33644859813084	21.68	21.044247787610622	26.705	26.35	32.635	NA	NA	27.725190839694655	NA	0	NA	7	7	7	16	7	11	NA	NA	6	NA	NA	NA	Female	Non-black/Non-Hispanic	23	24	25	26	27	29	NA	NA	31	33	36
2465	15	27	57	48	65	60	50	50	0	72	60	0	6.121495327102803	5.63333333333333	7.520353982300885	14.025	8.763888888888916	11.75	9.256	15.125	NA	11.059259259259258	15.347826086956523	NA	1	0	7	7	6	5	4	6	NA	5	5	NA	Female	Non-black/Non-Hispanic	21	22	23	24	25	26	27	28	NA	31	33
2468	0	0	0	0	0	0	0	0	0	0	0	0	NA	6	NA	NA	NA	NA	NA	NA	NA	NA	NA	NA	NA	NA	NA	NA	NA	NA	NA	NA	NA	NA	NA	NA	Male	Non-black/Non-Hispanic	21	22	NA	NA	NA	NA	NA	NA	NA	NA	NA
2469	0	30	0	0	0	0	0	0	0	0	0	0	4.275700934579439	2	0.8849557522123894	NA	NA	NA	0.40800000000000003	NA	NA	0.5037037037037037	NA	NA	0	0	0	NA	NA	NA	0	NA	NA	NA	NA	NA	Male	Non-black/Non-Hispanic	22	22	23	24	25	26	27	29	30	32	33
2474	0	24	0	0	0	0	0	0	0	23	0	0	NA	7.5	7.300884955752213	6.75	NA	NA	NA	NA	NA	5.555555555555555	NA	NA	NA	NA	NA	1	NA	NA	NA	NA	NA	NA	NA	NA	Female	Non-black/Non-Hispanic	19	20	21	22	24	24	25	26	27	29	31
2477	0	0	0	0	16	0	0	0	0	40	40	0	NA	NA	NA	6.5	7.5	9	NA	NA	NA	10.37037037037037	10.960144927536232	9.15492957746479	NA	NA	NA	NA	NA	0	NA	NA	NA	NA	1	NA	Male	Non-black/Non-Hispanic	19	20	21	22	23	24	25	26	27	29	31
2478	0	0	0	0	0	0	0	0	0	0	0	0	2.336448598130841	NA	NA	NA	NA	NA	NA	NA	NA	1.4814814814814814	1.8115942028985508	NA	0	NA	NA	NA	NA	NA	NA	NA	NA	NA	NA	NA	Female	Non-black/Non-Hispanic	23	24	25	NA	NA	NA	NA	NA	NA	33	35
2479	40	40	55	60	0	60	60	70	55	65	55	0	6.177570093457944	12.765	12.72566371681416	16.03	18.025	24.2	21.791999999999998	24.73	25.893129770992367	22.79259259259259	30.405797101449277	NA	8	14	6	8	6	7	9	9	9	9	9	NA	Male	Non-black/Non-Hispanic	21	22	24	24	25	26	27	28	29	32	33
2481	25	30	39	40	40	40	42	40	40	40	40	40	6.91588785046729	7.6	7.743362831858408	9.05	11.395833333333334	12.5	8.568000000000001	11.63	10.091603053435115	12.91851851851852	10.46376811594203	12.190140845070422	1	0	1	2	2	5	3	4	7	3	7	6	Male	Non-black/Non-Hispanic	19	20	21	22	23	24	25	26	27	29	31
2488	0	30	24	0	0	0	0	0	0	40	0	25	6.308411214953271	0	3.4070796460176993	NA	NA	NA	NA	50	NA	8.518518518518517	15.33695652173913	26.760563380281692	0	0	0	NA	NA	NA	NA	1	NA	NA	0	NA	Female	Non-black/Non-Hispanic	19	20	21	NA	NA	NA	NA	26	NA	29	31
2489	0	0	0	0	0	0	0	0	0	0	0	0	NA	NA	NA	NA	NA	NA	NA	NA	NA	NA	NA	NA	NA	NA	NA	NA	NA	NA	NA	NA	NA	NA	NA	NA	Female	Non-black/Non-Hispanic	NA	NA	NA	NA	NA	NA	NA	NA	NA	NA	NA
2494	38	40	38	50	55	55	55	50	50	50	50	50	8.761682242990654	10	11.504424778761063	NA	14.566666666666668	18.53	18.184	25	19.083969465648853	20.229629629629628	22.57246376811594	27.901408450704224	4	6	5	6	7	6	6	5	7	7	6	7	Female	Non-black/Non-Hispanic	19	20	21	22	23	24	25	26	27	30	31
2496	0	0	0	0	12	0	0	80	60	60	40	65	NA	NA	NA	NA	NA	NA	NA	NA	NA	NA	NA	55.79929577464789	NA	NA	0	0	NA	0	NA	NA	9	9	6	6	Male	Non-black/Non-Hispanic	21	22	23	24	25	26	27	28	29	31	33
2497	0	0	0	0	0	20	0	40	40	100	15	0	8.224299065420562	NA	NA	NA	NA	17.14	19.380000000000003	20.5	15.648854961832061	10	5.615942028985508	NA	NA	NA	NA	NA	NA	NA	NA	10	8	8	NA	NA	Male	Non-black/Non-Hispanic	20	21	22	23	24	25	26	27	28	30	32
2501	49	20	40	40	65	0	0	0	30	0	0	40	5.218068535825542	5.0625	6.563421828908558	10.575	6.625	7.15	NA	NA	10.17557251908397	11.11111111111111	NA	9.15492957746479	2	5	6	8	0	NA	NA	NA	1	1	NA	NA	Female	Hispanic	20	21	22	23	24	25	26	27	28	30	32
2502	0	0	0	0	1	2	0	0	0	0	0	4	NA	NA	NA	NA	41.66666666666667	25	20	NA	NA	NA	NA	44.014084507042256	NA	NA	NA	NA	NA	NA	NA	NA	NA	NA	NA	NA	Female	Non-black/Non-Hispanic	NA	22	23	24	25	26	27	28	29	31	33
2506	40	30	35	40	0	40	40	0	30	0	40	0	6.074766355140187	7.5	7.079646017699115	8	8.175	8.245	7.824	8.76	4.580152671755725	NA	10.869565217391305	NA	0	0	0	0	3	NA	7	7	0	NA	0	NA	Male	Non-black/Non-Hispanic	19	20	21	22	23	24	25	26	27	NA	31
2515	40	40	50	40	40	40	40	40	40	40	40	40	10.439252336448597	10.25	8.849557522123895	10.5	9.583333333333334	12	9.8	12.25	10.114503816793892	10.814814814814813	11.231884057971016	13.204225352112676	7	12	6	10	5	6	6	4	6	4	6	6	Male	Non-black/Non-Hispanic	20	21	22	23	24	25	26	27	28	30	32
2529	40	40	40	40	40	40	50	40	40	0	0	18	11.80373831775701	13.25	12.327433628318586	14.58	13.125	16.5	10.559999999999999	20.19	16.09160305343511	16.022222222222222	NA	7.746478873239437	5	9	9	5	5	8	6	5	9	6	NA	4	Female	Non-black/Non-Hispanic	22	23	24	25	26	27	28	29	30	32	34
2530	30	40	40	40	40	40	40	40	40	55	55	50	8.72663551401869	16.5	9.513274336283187	11.75	9.445833333333335	11.3	9.352	12.09	9.458015267175572	11.074074074074073	11.971014492753623	16.19718309859155	3	4	5	5	3	5	5	4	5	4	5	5	Male	Non-black/Non-Hispanic	23	24	25	26	26	27	28	30	30	33	35
2531	38	41	32	0	36	37	37	40	40	40	40	40	7.233644859813084	9.25	9.623893805309736	11.73	7.5	10	8.48	12.4	7.280534351145038	7.266666666666667	10.427536231884059	15.140845070422536	5	9	8	4	NA	7	8	8	15	7	9	9	Female	Non-black/Non-Hispanic	21	22	24	24	25	26	27	28	29	31	33
2533	0	40	40	45	40	40	70	0	0	40	48	60	NA	13.25	13.274336283185843	25	16.666666666666668	23.75	20	25	19.083969465648853	18.51851851851852	18.115942028985508	23.471830985915492	NA	0	1	3	2	0	0	0	NA	NA	NA	NA	Male	Non-black/Non-Hispanic	22	22	23	25	25	26	27	28	29	32	33
2536	0	40	40	40	40	40	40	40	40	40	40	40	7.149532710280374	11	9.734513274336283	13.5	11.25	15	10.8	13.5	10.305343511450381	9.637037037037036	11.5	13.542253521126762	NA	1	2	4	5	4	4	4	4	3	6	5	Male	Non-black/Non-Hispanic	22	23	24	25	26	27	28	29	30	32	34
2551	46	40	40	40	45	35	45	45	45	0	0	0	7.324766355140187	9.45	10.619469026548673	12.95	14.575	29.29	21.863999999999997	22.125	14.419847328244275	NA	NA	NA	0	6	8	6	10	6	5	2	6	NA	NA	NA	Female	Non-black/Non-Hispanic	22	23	24	25	26	27	28	29	30	NA	NA
2553	30	40	35	35	10	45	0	40	5	50	25	34	7.943925233644859	9	5.6415929203539825	8.57	8.333333333333334	14.0433333333333	9.984	12	6.531806615776084	6.87037037037037	6.1521739130434785	13.161971830985918	NA	2	4	5	1	4	0	NA	1	2	3	2	Female	Non-black/Non-Hispanic	23	24	25	26	27	28	29	30	31	33	35
2557	0	0	0	0	40	35	35	35	35	40	40	40	9.345794392523365	7	6.194690265486726	7.25	6.666666666666667	8.66	7.215999999999999	9.87	7.519083969465648	10.385185185185184	11.931159420289855	13.880281690140846	NA	0	NA	0	2	6	6	6	6	6	12	5	Female	Non-black/Non-Hispanic	19	20	21	22	23	24	25	26	27	29	31
2561	40	40	25	27	20	0	0	5	0	18	21	20	9.429906542056074	10.75	4.548672566371682	6.48	7.083333333333334	7	13.2	15	NA	10.785185185185185	9.318840579710145	8.911971830985916	4	9	7	9	8	0	0	NA	NA	6	0	5	Female	Non-black/Non-Hispanic	23	24	25	26	27	28	29	30	NA	34	35
2567	15	20	20	0	40	37	40	16	16	16	0	0	7.897196261682242	5.25	5.442477876106196	5.25	18.608333333333334	23.5	19.464	24.22	18.53435114503817	20	NA	NA	10	1	0	0	NA	8	7	1	0	2	NA	NA	Female	Non-black/Non-Hispanic	24	24	25	26	27	29	29	31	31	34	NA
2573	52	25	26	50	40	40	40	45	45	50	50	50	7.406542056074766	8.15	7.190265486725664	10	9.855555555555584	17.31	15.384	20.51	16.9618320610687	19.94074074074074	23.68840579710145	37.105633802816904	7	4	13	4	13	8	8	7	8	8	8	8	Male	Non-black/Non-Hispanic	20	21	22	23	23	25	25	27	27	30	31
2575	14	0	10	0	39	0	0	50	0	65	20	60	5.887850467289719	8.75	7.52212389380531	8	10	12	NA	4.23	4.106870229007633	4.718518518518518	5.728260869565218	8.286384976525845	0	NA	NA	0	0	2	NA	5	5	7	7	8	Male	Non-black/Non-Hispanic	22	23	24	25	26	27	28	29	30	32	34
2577	15	15	6	6	32	40	40	40	40	40	40	0	7.616822429906542	8	7.079646017699115	8	12.083333333333334	22.41	17.928	24.06	15.748091603053433	18.51851851851852	21.01449275362319	17.605633802816904	6	2	1	0	9	9	8	9	9	9	9	NA	Female	Non-black/Non-Hispanic	23	24	25	26	27	28	29	30	31	33	35
2580	10	28	58	60	50	50	56	42	47	48	51	50	4.049065420560747	2.33	5.676991150442478	9.095	8.141666666666667	10.77	4.648	7.1	10.416030534351144	12.242962962962961	11.768115942028984	13.542253521126762	0	0	8	11	4	4	5	6	2	10	12	11	Female	Non-black/Non-Hispanic	21	22	23	24	25	26	27	28	29	31	33
2589	40	40	40	40	38	50	40	20	30	36	35	40	11.233644859813083	10.4066666666667	12.106194690265488	10.215	6.125	9.1	8.044	9.185	7.452290076335877	7.30074074074074	9.26086956521739	11.721830985915494	1	4	6	5	0	2	6	0	0	8	7	12	Male	Non-black/Non-Hispanic	21	22	23	24	25	26	27	28	29	31	33
2590	0	0	0	0	0	0	0	0	0	0	0	0	5.747663551401869	NA	1.3274336283185841	NA	NA	NA	NA	NA	NA	NA	NA	NA	1	NA	1	NA	NA	NA	NA	NA	NA	NA	NA	NA	Female	Non-black/Non-Hispanic	22	23	24	25	26	27	27	29	29	32	34
2612	40	20	40	40	40	40	40	40	0	0	0	0	6.548286604361373	6.37	6.3097345132743365	11.11	7.5	9.25	7.8	10.75	8.206106870229007	NA	NA	NA	1	2	6	0	5	4	5	6	5	NA	NA	NA	Female	Non-black/Non-Hispanic	19	20	21	22	23	24	25	26	27	29	31
2619	20	0	0	0	40	33	32	0	37	0	8	8	5.887850467289719	6.3	NA	8	8.229166666666668	15.5	20	17.04	8.633587786259541	14.762962962962963	17.02898550724638	16.901408450704228	NA	4	NA	NA	1	NA	2	8	4	5	NA	5	Female	Non-black/Non-Hispanic	22	23	24	25	26	27	28	29	30	32	34
2623	40	40	40	40	0	40	0	40	40	40	0	0	7.710280373831775	9.25	9.115044247787612	10.5	NA	10.5	9.6	9.75	9.541984732824426	9.074074074074073	NA	NA	5	3	6	4	NA	4	4	3	7	11	NA	NA	Male	Non-black/Non-Hispanic	19	20	21	22	NA	24	25	26	27	29	NA
2632	35	0	1	35	25	0	20	15	0	4	15	25	5.957943925233645	3.875	3.1393805309734515	5	2.325	3.925	2.88	NA	0.4580152671755725	3.7037037037037033	4.770531400966182	5.352112676056338	0	1	1	1	1	2	2	1	1	1	0	1	Female	Non-black/Non-Hispanic	20	21	22	23	24	25	26	27	28	30	32
2633	12	0	40	0	0	0	0	0	0	0	0	0	9.657320872274111	5.75	6.194690265486726	NA	NA	NA	NA	NA	NA	NA	NA	NA	1	0	5	NA	NA	NA	NA	NA	NA	NA	NA	NA	Male	Non-black/Non-Hispanic	20	21	22	NA	NA	NA	NA	NA	NA	NA	NA
2634	0	40	0	40	0	0	40	55	45	55	55	55	NA	7	NA	15	NA	NA	14.4	13.29	19.206106870229007	21.133333333333333	22.804347826086957	25.85211267605634	NA	10	NA	13	NA	6	7	8	7	8	9	9	Female	Non-black/Non-Hispanic	NA	24	NA	26	NA	28	29	30	31	33	35
2635	14	4	40	16	8	40	0	40	40	40	36	36	6.271028037383177	6.075	8.982300884955754	7.05	5.833333333333334	12.555	12.888	16.68	12.847328244274808	14.074074074074073	21.210144927536234	28.169014084507044	0	2	5	4	0	2	3	5	6	5	6	10	Female	Non-black/Non-Hispanic	20	22	23	24	24	26	26	27	28	31	33
2636	6	13	20	0	50	43	0	0	0	0	0	0	6.775700934579439	6.5	6.969026548672567	NA	9.166666666666668	10	NA	NA	NA	NA	NA	NA	0	0	3	NA	15	3	NA	NA	NA	NA	NA	NA	Female	Non-black/Non-Hispanic	19	20	21	NA	23	24	NA	NA	NA	NA	NA
2638	20	40	72	40	40	40	40	0	40	40	36	0	15.72897196261682	17.93	16.986725663716815	20	17.558333333333334	22.46	17.968	NA	18.580152671755723	18.962962962962962	19.565217391304348	NA	5	9	8	16	9	8	9	NA	9	7	9	NA	Female	Non-black/Non-Hispanic	23	24	25	26	26	28	28	NA	31	33	35
2639	25	40	40	40	40	0	0	0	0	0	0	0	19.95950155763243	25.24	22.123893805309738	31	29.166666666666668	NA	NA	NA	NA	NA	NA	NA	2	2	6	7	7	NA	NA	NA	NA	NA	NA	NA	Female	Non-black/Non-Hispanic	23	24	25	26	27	NA	NA	NA	NA	NA	NA
2643	40	30	0	0	38	30	0	35	25	60	40	44	6.5420560747663545	6.05	6.7035398230088505	7.075	5.416666666666667	7	5.7	8	6.106870229007633	5.614814814814815	7.199275362318842	10.401408450704226	2	1	1	NA	1	1	0	0	1	0	2	NA	Male	Non-black/Non-Hispanic	21	22	23	24	25	26	27	28	29	31	33
2653	0	10	0	30	0	0	0	0	0	0	35	32	NA	NA	NA	5.6	4.291666666666667	4.5	NA	NA	NA	NA	5.253623188405798	5.369718309859155	NA	NA	NA	NA	NA	0	NA	NA	NA	NA	NA	5	Female	Non-black/Non-Hispanic	23	24	24	25	27	28	NA	NA	31	32	35
2656	21	45	0	0	0	0	0	0	40	0	0	25	5.607476635514018	5	4.424778761061948	7.5	NA	6	NA	13	5.534351145038167	5.462962962962963	NA	5.633802816901409	0	0	0	NA	NA	0	NA	0	NA	0	NA	NA	Female	Non-black/Non-Hispanic	22	23	24	25	26	27	NA	29	30	32	34
2660	55	0	0	0	0	0	40	40	40	40	0	35	8.990654205607475	NA	NA	NA	NA	NA	10.2	11.75	7.729007633587786	7.777777777777778	8.333333333333334	9.15492957746479	6	NA	NA	NA	NA	NA	4	1	2	2	10	1	Male	Non-black/Non-Hispanic	24	NA	NA	NA	NA	NA	29	30	31	33	36
2667	0	0	0	0	0	0	0	0	0	0	0	0	NA	5.6	3.9380530973451333	NA	NA	NA	NA	NA	NA	NA	NA	NA	NA	NA	NA	NA	NA	NA	NA	NA	NA	NA	NA	NA	Female	Non-black/Non-Hispanic	19	20	21	NA	NA	NA	NA	NA	NA	NA	NA
2674	20	34	28	31	32	28	30	30	40	35	35	42	5.864485981308412	6.58333333333333	3.429203539823009	8	6.458333333333334	7.75	6.4	8.25	6.965648854961832	7.4074074074074066	7.7608695652173925	7.746478873239437	1	8	3	4	11	11	1	1	9	15	8	12	Female	Non-black/Non-Hispanic	21	22	23	24	25	26	27	28	29	31	33
2675	11	27	40	40	18	18	26	40	40	0	40	0	6.775700934579439	4.25	6.342182890855461	7.886	7.241666666666666	8.46	6.5200000000000005	10.46	9.16030534351145	9.166666666666666	10.144927536231885	9.859154929577466	NA	1	4	7	0	0	0	6	6	6	5	6	Female	Non-black/Non-Hispanic	18	19	20	21	22	23	24	25	26	28	30
2684	0	0	0	0	25	47	0	0	0	0	0	0	5.841121495327102	5.95	5.0884955752212395	6.5	2.979166666666667	3.775	6.2	7.75	NA	NA	18.30434782608696	7.394366197183099	NA	NA	NA	NA	0	3	0	3	NA	NA	NA	NA	Female	Non-black/Non-Hispanic	21	22	23	24	25	26	27	28	29	31	33
2685	40	0	0	40	40	30	0	0	0	45	0	40	10.906542056074766	NA	NA	11.905	10	13.5	10.8	NA	NA	9.437037037037037	10.369565217391305	7.394366197183099	8	NA	NA	8	0	0	0	NA	NA	5	6	5	Female	Non-black/Non-Hispanic	24	NA	NA	26	27	28	29	30	31	34	36
2691	32	40	40	25	27	40	12	15	24	25	40	40	8.350467289719626	9.115	8.283185840707965	9.63	8.833333333333334	6.735	5.2	2.65	2.0229007633587783	1.9629629629629628	7.224637681159422	13.542253521126762	1	0	0	1	1	0	9	1	2	0	6	6	Female	Non-black/Non-Hispanic	21	22	23	24	25	26	27	28	29	31	33
2692	0	0	0	0	0	0	0	0	0	0	0	0	NA	NA	NA	NA	NA	NA	NA	NA	NA	NA	NA	NA	NA	NA	NA	NA	NA	NA	NA	NA	NA	NA	NA	NA	Male	Non-black/Non-Hispanic	NA	NA	NA	NA	NA	NA	NA	NA	NA	NA	NA
2698	40	40	0	18	24	0	18	10	8	10	0	60	13.495327102803737	0	14.265486725663719	0	11.875	22.5	20	75	10.305343511450381	59.25925925925925	NA	97.5887323943662	0	0	0	0	0	1	0	1	0	1	NA	2	Female	Non-black/Non-Hispanic	22	23	24	25	26	27	28	29	30	32	NA
2707	32	0	0	37	40	4	3	20	5	0	0	45	7.009345794392523	9	5.4203539823008855	6.225	5.583333333333334	7.025	0	6.25	5.343511450381679	6.362962962962962	NA	1.1267605633802817	4	2	0	0	3	3	1	1	0	2	NA	NA	Female	Non-black/Non-Hispanic	20	21	22	23	24	25	26	27	28	30	32
2711	4	8	80	40	60	50	55	55	55	40	40	15	8.177570093457943	10.01	8.725663716814159	24.76	27.375000000000004	76.92	55.944	104.9	130.58778625954199	53.422222222222224	NA	31.598591549295776	0	0	4	5	6	4	5	3	5	4	7	5	Male	Non-black/Non-Hispanic	20	21	22	23	24	25	26	27	28	30	32
2712	0	0	40	40	30	0	0	0	0	0	0	0	NA	NA	6.858407079646018	8	6.875	8.3	5.84	NA	5.687022900763359	NA	NA	NA	NA	NA	0	3	3	1	0	NA	0	NA	NA	NA	Female	Non-black/Non-Hispanic	20	21	22	23	24	25	26	27	28	30	33
2714	0	25	0	0	0	25	27	12	0	0	0	0	7.079439252336448	5.45	7.079646017699115	NA	NA	30	12.104000000000001	7.1425	6.488549618320611	NA	NA	NA	1	0	0	NA	NA	1	1	0	2	NA	NA	NA	Male	Non-black/Non-Hispanic	19	20	21	22	23	24	25	26	27	29	NA
2717	20	30	15	20	0	35	0	0	10	10	25	0	5.700934579439251	6.3375	5.376106194690266	6.8875	5.791666666666667	7.45	6.12	8	5.648854961832061	6.370370370370369	6.911231884057972	6.795774647887325	1	0	0	0	NA	1	0	0	NA	0	0	NA	Female	Black	23	24	25	26	27	28	28	29	30	33	35
2719	0	46	0	0	0	0	0	0	20	0	30	0	7.4766355140186915	8.5	7.52212389380531	10	8.75	NA	NA	NA	11.450381679389313	NA	8.695652173913045	NA	NA	NA	NA	1	3	NA	NA	NA	0	NA	2	NA	Male	Black	19	20	21	22	23	NA	25	NA	27	NA	31
2723	0	32	15	40	0	0	0	4	30	0	0	0	NA	7.375	6.238938053097345	8	NA	8	5.6	13.75	5.343511450381679	6.666666666666666	NA	NA	NA	0	NA	NA	NA	4	NA	0	NA	0	NA	NA	Female	Black	19	20	21	21	NA	24	24	25	26	29	30
2726	0	0	0	0	0	0	0	0	0	0	0	0	NA	NA	NA	NA	NA	NA	NA	NA	NA	NA	NA	NA	NA	NA	NA	NA	NA	NA	NA	NA	NA	NA	NA	NA	Female	Non-black/Non-Hispanic	NA	NA	NA	NA	NA	NA	NA	NA	NA	NA	NA
2729	0	0	0	0	0	0	0	0	0	0	0	0	NA	NA	NA	NA	NA	NA	NA	NA	NA	NA	NA	NA	NA	NA	NA	NA	NA	NA	NA	NA	NA	NA	NA	NA	Female	Non-black/Non-Hispanic	23	24	25	26	27	28	29	30	31	33	35
2730	55	57	40	55	55	55	50	55	55	48	50	50	12.934579439252335	12.72	15.17477876106195	26.8033333333333	12.983333333333334	19.55	16.304	22.73	20.81679389312977	15.133333333333333	18.84057971014493	18.661971830985916	6	7	4	4	5	6	4	5	5	6	6	6	Male	Non-black/Non-Hispanic	23	24	25	26	27	28	29	30	31	33	35
2731	4	0	40	40	45	45	50	50	51	53	50	50	8.348130841121494	45.8333333333333	20.424778761061948	28.37	25.641666666666666	34.62	26.151999999999997	37.69	31.664122137404576	37.36296296296296	45.152173913043484	51.190140845070424	2	2	7	6	6	7	7	6	6	7	5	6	Male	Non-black/Non-Hispanic	21	22	23	24	25	26	27	28	29	31	33
2735	30	15	0	0	40	35	35	40	37	37	75	55	6.666666666666663	6.6	6.747787610619469	NA	6.958333333333333	8.75	6.720000000000001	10	7.729007633587786	8.11111111111111	9.181159420289855	11.922535211267606	3	1	0	0	0	1	1	1	2	2	4	6	Male	Hispanic	19	20	21	22	23	24	25	25	26	29	31
2741	0	20	40	43	42	40	40	0	0	48	40	48	9.345794392523365	7	8.628318584070797	16.28	9.916666666666668	17.88	23.40533333333336	10	13.740458015267174	42.65555555555555	14.804347826086957	15.492957746478874	1	0	7	6	8	7	NA	NA	NA	0	7	7	Male	Non-black/Non-Hispanic	22	23	24	26	26	27	28	29	30	32	34
2746	0	38	40	0	0	40	0	0	40	40	40	0	9.11214953271028	5.75333333333333	9.513274336283187	NA	NA	15.22	NA	NA	14.496183206106869	15.34074074074074	14.601449275362318	NA	2	NA	2	NA	NA	14	NA	NA	5	6	4	NA	Female	Hispanic	20	21	22	NA	NA	25	NA	NA	28	30	32
2747	0	0	0	0	0	0	0	0	0	0	0	0	NA	NA	NA	NA	NA	NA	NA	NA	NA	NA	NA	NA	NA	NA	NA	NA	NA	NA	NA	NA	NA	NA	NA	NA	Male	Non-black/Non-Hispanic	23	24	25	NA	NA	NA	NA	NA	NA	NA	NA
2748	0	49	40	54	20	31	0	0	0	0	0	0	5.794392523364486	7.89	8.755162241887904	7.725	6.483333333333333	7.26	NA	NA	NA	NA	NA	NA	1	4	7	12	4	1	NA	NA	NA	NA	NA	NA	Female	Non-black/Non-Hispanic	19	20	21	21	22	23	NA	NA	NA	NA	NA
2751	0	40	0	25	40	0	45	0	0	0	0	40	6.261682242990654	10.375	NA	8.66666666666667	7.5625	NA	8.440000000000001	10.5	NA	NA	9.364734299516885	12.67605633802817	1	1	NA	4	8	NA	7	5	NA	NA	19	12	Female	Non-black/Non-Hispanic	19	20	NA	22	23	NA	24	25	NA	NA	31
2759	0	0	20	38	42	40	41	0	0	20	45	3	7.009345794392523	10	6.637168141592921	7.5	6	7.5	6.16	7.7	NA	5.648148148148148	6.0688405797101455	6.073943661971831	NA	0	0	0	2	8	8	2	NA	0	2	2	Male	Non-black/Non-Hispanic	21	22	23	24	24	26	26	27	28	31	32
2763	48	40	40	40	0	40	40	40	37	37	38	37	7.0327102803738315	9.23	7.964601769911505	8.585	8.958333333333334	9.5	7.928	10.31	7.958015267175573	8.518518518518517	8.333333333333334	8.204225352112676	0	4	7	8	7	7	8	8	10	4	5	7	Female	Non-black/Non-Hispanic	19	20	21	22	23	24	25	26	27	29	31
2766	40	0	0	40	0	40	40	40	40	30	40	40	8.434579439252337	NA	NA	10.475	8.333333333333334	10	8	10	7.633587786259541	6.851851851851851	8.333333333333334	10.563380281690142	5	NA	NA	4	0	0	0	0	0	0	2	7	Male	Non-black/Non-Hispanic	20	NA	NA	23	24	25	26	27	28	31	32
2774	0	0	0	0	0	0	0	20	0	0	0	0	NA	NA	5.845132743362833	16.665	NA	NA	NA	14.96	NA	NA	NA	NA	NA	NA	0	5	NA	NA	NA	5	NA	NA	NA	NA	Male	Non-black/Non-Hispanic	NA	NA	22	23	NA	NA	NA	28	NA	NA	NA
2777	8	12	40	40	40	40	32	16	42	40	40	72	5.76323987538941	6.75	6.692477876106195	11.4966666666667	9.095833333333333	10.17	8.168000000000001	11.77	14.340966921119618	16.666666666666664	18.391304347826086	17.570422535211268	0	0	0	0	12	9	6	7	14	6	5	7	Female	Non-black/Non-Hispanic	22	23	24	25	26	27	28	29	30	32	34
2779	0	0	60	50	55	55	32	45	50	50	50	0	9.11214953271028	8.25	8.83923303834808	7.84	7.575	9.79	13.463999999999999	12.12	11.740458015267176	13.39259259259259	13.934782608695654	NA	NA	NA	0	6	2	3	3	2	4	3	3	NA	Male	Non-black/Non-Hispanic	22	23	24	25	26	27	28	29	30	32	34
2788	40	40	40	0	30	30	40	40	50	60	60	50	7.11214953271028	13.9	12.300884955752213	13.85	1.775	2.13	1.704	2.13	10.030534351145038	9.97037037037037	13.471014492753625	16.43661971830986	5	6	5	5	NA	3	4	5	7	16	7	9	Male	Non-black/Non-Hispanic	20	21	22	23	24	25	26	27	28	30	32
2792	0	0	35	35	40	30	60	50	40	0	22	0	5.841121495327102	7.6	19.97345132743363	9.81	7.758333333333334	6.9	6.008	11.8	7.575063613231549	7.4074074074074066	7.4275362318840585	NA	0	0	5	13	5	3	2	5	6	6	5	NA	Female	Non-black/Non-Hispanic	19	20	21	22	23	24	25	26	27	29	31
2795	52	40	0	40	40	50	60	40	40	40	40	40	14.135514018691588	11.1666666666667	NA	11	9.166666666666668	6.5	5.2	14.5	11.068702290076335	11.481481481481481	11.956521739130435	13.028169014084508	5	9	NA	2	3	2	2	2	2	4	4	3	Male	Non-black/Non-Hispanic	22	23	NA	25	26	27	28	29	30	32	34
2799	0	0	20	20	0	0	40	34	0	0	40	0	6.5420560747663545	11.37	8.70206489675516	8.83333333333333	6.941666666666667	12.835	5.8	8	6.393129770992366	NA	6.884057971014493	8.626760563380282	0	NA	0	0	0	0	1	0	0	NA	NA	9	Male	Black	23	24	25	26	27	28	29	30	31	33	35
2805	0	0	0	0	0	0	0	0	0	0	0	0	7.009345794392523	6.75	NA	NA	NA	NA	NA	NA	NA	NA	NA	NA	2	NA	NA	NA	NA	NA	NA	NA	NA	NA	NA	NA	Female	Non-black/Non-Hispanic	21	22	23	24	24	26	26	28	28	31	33
2813	55	40	40	60	40	40	40	40	40	40	16	60	9.719626168224298	11.7	11.637168141592921	15.75	12.066666666666668	15.87	12.696	17.26	13.17557251908397	15.488888888888887	12.86231884057971	12.33333333333331	3	0	6	5	7	6	8	7	8	8	7	6	Male	Black	21	22	23	24	25	26	27	28	29	31	33
2814	0	0	0	0	0	0	0	0	0	48	0	0	NA	NA	NA	NA	NA	NA	NA	NA	NA	7.4074074074074066	NA	NA	NA	NA	NA	NA	NA	NA	NA	NA	NA	7	NA	NA	Male	Black	23	24	25	NA	NA	NA	29	NA	31	33	NA
2818	0	23	37	45	1	0	9	0	0	0	0	0	NA	8.5625	4.880530973451328	10	8.333333333333334	NA	20	0	NA	NA	NA	NA	NA	0	0	0	0	NA	NA	NA	NA	NA	NA	NA	Female	Non-black/Non-Hispanic	19	20	21	22	23	24	25	26	27	29	32
2823	0	0	0	0	0	0	0	0	0	0	0	0	NA	NA	NA	NA	NA	NA	NA	NA	NA	NA	NA	NA	NA	NA	NA	NA	NA	NA	NA	NA	NA	NA	NA	NA	Male	Black	NA	NA	NA	NA	NA	NA	NA	NA	NA	NA	NA
2824	0	40	55	0	0	0	0	0	0	50	0	40	8.294392523364486	7.375	5.11061946902655	NA	NA	NA	NA	NA	NA	5.999999999999999	NA	13.380281690140846	NA	0	0	NA	NA	NA	NA	NA	NA	NA	NA	9	Female	Black	23	24	25	NA	NA	NA	NA	NA	NA	33	35
2826	0	0	0	0	0	0	30	0	50	0	0	40	NA	NA	NA	NA	NA	8.25	5.24	7.5	5.152671755725191	2.3185185185185184	NA	8.714788732394366	NA	NA	NA	NA	NA	1	1	0	NA	0	NA	4	Female	Black	19	20	22	22	NA	25	25	26	27	29	31
2827	0	0	0	0	20	0	0	0	0	0	0	40	NA	NA	NA	NA	6.083333333333333	7.9	NA	NA	NA	7.962962962962963	7.369565217391305	6.338028169014085	NA	NA	NA	NA	1	0	NA	NA	NA	NA	5	4	Female	Black	21	22	23	24	25	25	26	28	28	31	33
2828	40	40	46	20	40	40	40	40	40	40	40	40	5.062305295950158	8.14	11.48967551622416	4.44	7.777777777777776	11	8.8	11.15	9.34351145038168	12.614814814814816	10.452898550724639	10.591549295774648	4	1	4	3	5	6	5	5	5	7	11	6	Female	Black	20	21	22	23	24	25	26	27	28	31	32
2829	48	35	50	40	35	30	40	40	40	0	25	60	12.990654205607477	11.15	6.415929203539823	4.69	6.016666666666667	4.325	3.996	7.75	6.877862595419847	NA	4.394927536231885	4.799295774647888	6	7	0	2	4	0	0	0	6	NA	7	2	Male	Non-black/Non-Hispanic	23	24	25	26	27	28	29	30	31	NA	35
2835	0	0	50	40	0	0	0	0	0	0	0	0	0.16822429906542055	8.25	11.01179941002947	8.33333333333333	10.833333333333334	NA	NA	NA	NA	NA	NA	NA	0	0	NA	0	0	NA	NA	NA	NA	NA	NA	NA	Male	Non-black/Non-Hispanic	22	23	24	25	26	NA	28	29	30	32	34
2839	0	0	40	40	0	0	0	0	0	0	0	0	2.803738317757009	30	7.964601769911505	9.5	7.916666666666667	2.5	NA	NA	NA	NA	NA	NA	0	1	4	4	2	NA	NA	NA	NA	NA	NA	NA	Female	Non-black/Non-Hispanic	22	23	24	25	26	27	28	29	30	32	34
2840	0	0	0	0	0	0	0	0	40	48	43	31	4.906542056074766	NA	NA	NA	NA	NA	NA	NA	1.9083969465648853	3.0888888888888886	5.916666666666666	7.306338028169014	0	NA	NA	NA	NA	NA	NA	NA	NA	NA	2	3	Female	Non-black/Non-Hispanic	19	20	22	23	23	24	25	26	27	30	32
2841	15	12	0	0	40	40	36	36	36	36	36	0	6.191588785046728	5.5	5.4203539823008855	13.75	16.666666666666668	21.32	17.4	22.75	17.29007633587786	17.903703703703705	27.78260869565218	NA	0	0	1	0	NA	8	9	7	7	18	6	7	Female	Non-black/Non-Hispanic	20	21	22	23	24	25	26	27	28	30	32
2844	21	15	30	25	40	40	40	50	60	50	50	0	7.943925233644859	8.5	8.849557522123895	10.485	12.266666666666667	17.31	13.728	20.43	13.458015267175572	17.09259259259259	20.905797101449277	NA	7	7	2	2	12	4	10	7	8	14	7	NA	Female	Non-black/Non-Hispanic	19	20	21	22	23	24	25	26	27	29	31
2845	0	0	0	0	0	28	0	0	36	40	40	0	5.280373831775701	8	5.000000000000001	NA	NA	7.25	5.8	8.75	6.106870229007633	7.129629629629629	11.77536231884058	9.242957746478874	NA	NA	NA	NA	NA	0	0	5	0	0	0	NA	Female	Non-black/Non-Hispanic	20	22	23	23	24	25	26	28	28	31	32
2846	0	16	49	16	70	40	40	40	40	70	40	70	5.957943925233645	7.31333333333333	6.268436578171089	9.1025	6.666666666666667	9.375	9.24	12.1	9.65648854961832	7.1975308641975335	6.84178743961353	8.309859154929578	2	0	0	1	4	8	8	7	6	2	3	7	Male	Non-black/Non-Hispanic	21	22	23	24	25	26	27	28	29	31	33
2847	0	0	0	0	0	0	0	30	0	0	0	0	7.009345794392523	NA	NA	NA	6.041666666666667	5.25	NA	9	5.7251908396946565	NA	NA	NA	NA	NA	NA	NA	1	NA	NA	NA	2	NA	NA	NA	Female	Non-black/Non-Hispanic	19	20	21	22	23	24	25	26	27	29	NA
2849	0	0	0	0	0	0	0	0	0	0	0	0	7.009345794392523	7	5.7522123893805315	NA	NA	NA	NA	NA	NA	NA	NA	6.338028169014085	0	2	3	NA	NA	NA	NA	NA	NA	NA	NA	NA	Female	Non-black/Non-Hispanic	21	22	23	24	25	26	27	28	29	31	33
2850	40	40	47	0	0	0	40	0	50	50	0	0	9.579439252336448	12.5	11.504424778761063	NA	NA	24.6666666666667	12	NA	12.480916030534353	12.392592592592592	NA	NA	8	6	6	NA	NA	13	5	NA	6	7	NA	NA	Male	Non-black/Non-Hispanic	23	24	25	NA	NA	29	29	NA	31	34	NA
2853	18	0	72	0	0	0	0	0	0	0	0	0	12.252336448598129	NA	NA	NA	NA	NA	NA	NA	NA	NA	5.434782608695652	NA	2	NA	5	NA	NA	NA	NA	NA	NA	NA	0	NA	Female	Non-black/Non-Hispanic	22	NA	24	NA	25	27	NA	29	NA	NA	34
2855	40	0	32	28	40	32	36	32	36	48	48	48	9.186915887850466	NA	10.619469026548673	14	10.229166666666668	12.04	20.8	16.28	20.610687022900763	18.288888888888888	14.56159420289855	18.485915492957748	6	NA	2	4	9	9	10	8	7	7	7	10	Female	Non-black/Non-Hispanic	23	NA	25	26	27	28	29	30	31	33	35
2856	0	0	0	0	0	0	0	0	0	0	0	0	NA	NA	NA	NA	NA	NA	NA	NA	NA	NA	NA	NA	NA	NA	NA	NA	NA	NA	NA	NA	NA	NA	NA	NA	Female	Non-black/Non-Hispanic	19	20	21	22	23	NA	25	27	27	30	32
2858	9	9	9	0	0	10	0	0	0	0	0	0	7.009345794392523	8.25	6.858407079646018	7.75	NA	10.68	8.16	NA	NA	NA	NA	NA	2	1	1	1	NA	NA	1	NA	NA	NA	NA	NA	Male	Non-black/Non-Hispanic	22	23	24	25	26	27	28	29	30	32	34
2864	3	0	0	0	0	0	0	0	0	0	0	0	4.672897196261682	NA	4.646017699115045	NA	NA	NA	NA	NA	NA	NA	NA	5.45774647887324	NA	NA	1	NA	NA	NA	NA	NA	NA	NA	NA	NA	Female	Non-black/Non-Hispanic	21	NA	23	24	25	26	27	28	29	31	33
2865	12	25	25	25	40	36	0	30	32	29	40	40	4.89018691588785	5.33333333333333	5.899705014749266	3.8	4.208333333333333	8.825	12.392	8.75	7.1603053435114505	6.851851851851851	7.246376811594203	11.85446009389669	2	3	2	NA	3	2	0	NA	3	0	9	4	Female	Non-black/Non-Hispanic	19	20	21	22	23	23	25	26	26	29	31
2867	0	25	9	0	50	6	0	0	5	0	0	40	7.4766355140186915	7	5.3097345132743365	7.375	41.66666666666667	20.39	3.336	7.25	6.106870229007633	5.292592592592592	5.253623188405798	7.042253521126761	NA	0	0	1	NA	NA	NA	0	NA	NA	NA	NA	Male	Non-black/Non-Hispanic	19	20	21	22	23	24	25	26	27	29	31
2884	6	15	0	0	40	0	25	40	40	40	40	0	7.242990654205607	7.16666666666667	5.9734513274336285	6.5	10.2125	17.07	8	15.24	17.98473282442748	18.985185185185184	NA	NA	0	1	NA	NA	8	7	10	13	9	10	10	10	Male	Non-black/Non-Hispanic	20	21	22	22	23	24	25	26	27	30	31
2907	49	33	23	38	63	41	10	33	19	45	40	40	24.06542056074766	20.0325	25.442477876106196	33.75	19.908333333333335	29.69	29.33333333333336	43.75	22.709923664122137	12.501234567901259	12.998188405797103	6.161971830985916	1	1	1	NA	0	2	1	1	1	0	4	5	Male	Non-black/Non-Hispanic	23	24	25	26	27	28	29	30	31	33	35
2915	40	40	40	41	40	40	0	40	40	40	40	40	10.2803738317757	13	12.831858407079647	32.5	12.708333333333334	17	13.6	12.75	9.541984732824426	9.62962962962963	11.231884057971016	12.67605633802817	6	3	4	6	5	5	4	3	4	4	4	3	Male	Black	22	24	25	25	26	27	28	30	31	33	34
2926	40	40	40	40	40	50	60	60	60	35	40	0	15.42056074766355	11.75	12.190265486725664	11.25	11.458333333333334	87.5	25.639999999999997	62.5	63.61068702290076	141.0962962962963	120.77536231884058	NA	7	9	10	8	4	3	NA	NA	NA	NA	NA	NA	Male	Non-black/Non-Hispanic	21	22	23	24	25	26	27	28	29	31	33
2930	26	0	30	25	40	40	40	0	0	40	40	0	8.621495327102803	9.91666666666667	9.43952802359885	13	12.291666666666668	16	13.264	18.9	NA	10.37037037037037	9.299516908212537	8.802816901408452	1	1	2	0	5	3	5	7	NA	NA	11	6	Male	Non-black/Non-Hispanic	20	21	22	23	24	25	26	27	28	30	32
2932	50	30	0	0	0	0	0	0	0	0	40	0	9.11214953271028	16.67	17.69911504424779	NA	NA	NA	NA	NA	8.32824427480916	NA	6.340579710144928	9.584507042253522	1	0	1	NA	NA	NA	NA	NA	NA	NA	1	2	Female	Non-black/Non-Hispanic	22	23	24	25	26	27	28	29	30	32	34
2937	0	0	0	0	0	13	15	40	40	45	25	20	6.5420560747663545	7.68	NA	NA	8.333333333333334	9.5	8	12.265	11.068702290076335	15.192592592592593	19.80072463768116	35.21126760563381	1	0	NA	NA	0	0	1	1	7	6	5	NA	Female	Non-black/Non-Hispanic	19	20	21	22	23	24	25	26	26	29	31
2940	65	40	40	39	33	33	59	38	25	60	55	52	2.4065420560747666	4.575	4.557522123893806	15.075	13.270833333333334	5.005	5.509333333333336	5.3	6.916030534351145	4.018518518518518	6.340579710144928	3.1584507042253525	1	NA	1	0	1	NA	2	0	2	2	2	1	Female	Non-black/Non-Hispanic	23	24	25	26	27	28	29	30	31	33	35
2942	20	45	50	52	58	46	40	40	4	40	40	50	12.149532710280374	14.62	9.38495575221239	21.78	18.429166666666667	27.55	21.46	30	19.083969465648853	19.007407407407406	26.086956521739133	29.27816901408451	6	0	8	9	10	7	7	7	5	8	8	17	Female	Non-black/Non-Hispanic	22	23	24	25	26	27	28	29	30	32	34
2944	0	9	9	30	24	0	0	0	0	0	0	0	3.7383177570093458	5.13333333333333	6.283185840707965	3.64	2.625	NA	NA	NA	NA	NA	NA	NA	0	0	0	4	3	NA	NA	NA	NA	NA	NA	NA	Female	Non-black/Non-Hispanic	19	21	21	22	23	NA	NA	NA	NA	NA	NA
2948	0	0	0	0	0	0	0	0	0	0	0	0	6.853582554517131	6.25	NA	NA	5.34375	NA	NA	NA	NA	NA	NA	NA	0	0	NA	NA	0	NA	NA	NA	NA	NA	NA	NA	Female	Non-black/Non-Hispanic	19	20	NA	NA	24	NA	NA	NA	NA	NA	NA
2952	25	55	40	0	40	0	0	0	40	32	32	0	7.819314641744551	8	7.964601769911505	NA	7.652777777777775	NA	NA	NA	5.0038167938931295	9.103703703703703	9.173913043478262	NA	4	4	14	NA	17	NA	NA	NA	12	7	8	NA	Female	Non-black/Non-Hispanic	20	21	22	NA	24	NA	NA	NA	28	30	32
2959	20	0	0	0	0	0	0	0	0	0	0	0	6.5420560747663545	7.5	8.849557522123895	NA	NA	NA	NA	NA	NA	NA	NA	3.661971830985916	1	0	NA	NA	NA	NA	NA	NA	NA	NA	NA	1	Male	Black	22	23	24	26	26	27	28	29	30	32	35
2964	40	40	40	40	40	40	40	0	0	0	0	0	9.065420560747663	10.45	9.513274336283187	11.7	10	12.4	9.984	NA	NA	NA	NA	NA	6	8	9	6	7	6	5	NA	NA	NA	NA	NA	Male	Non-black/Non-Hispanic	23	24	25	26	27	28	29	NA	NA	NA	NA
2968	33	30	0	40	50	25	5	0	40	0	0	0	5.607476635514018	6.33333333333333	5.7522123893805315	8	6.805555555555558	9.425	9.62666666666664	13.875	6.488549618320611	6.97530864197531	6.763285024154587	7.394366197183099	1	1	5	0	2	5	1	1	NA	3	0	2	Male	Non-black/Non-Hispanic	19	20	22	22	23	24	25	26	27	29	31
2978	0	0	0	0	0	0	0	0	0	27	38	0	5.607476635514018	NA	NA	NA	NA	NA	NA	NA	NA	10.261728395061702	6.739130434782609	6.514084507042254	0	NA	NA	NA	NA	NA	NA	NA	NA	NA	4	4	Male	Non-black/Non-Hispanic	22	23	24	25	26	27	28	29	30	32	34
2980	27	10	47	45	2	44	30	30	40	50	50	0	7.4766355140186915	8.25	7.300884955752213	10.4333333333333	13.129166666666668	10.89	3.06	6.88333333333333	7.633587786259541	6.696296296296295	7.355072463768117	9.69718309859155	0	0	0	3	0	1	3	4	2	2	0	10	Male	Non-black/Non-Hispanic	23	24	25	26	27	28	29	30	31	33	35
2985	3	20	20	16	0	40	40	40	40	50	40	40	5.732087227414327	5.85	5.176991150442478	5.58333333333333	5.416666666666667	12.0833333333333	12.040000000000001	15.2	11.606870229007633	21.651851851851852	21.95289855072464	15.211267605633804	0	0	0	0	0	NA	7	6	11	5	5	4	Female	Non-black/Non-Hispanic	21	22	23	24	25	26	27	28	28	31	32
2987	0	0	15	30	20	30	38	37	38	38	38	38	6.308411214953271	5.75	6.318584070796461	8.5	6.729166666666666	8.25	9.06666666666664	18.44	15.175572519083968	15.555555555555555	15.65217391304348	16.19718309859155	1	0	0	NA	0	2	0	6	6	7	7	7	Female	Non-black/Non-Hispanic	19	20	21	22	23	24	25	26	27	29	31
2997	40	40	40	0	0	0	0	0	30	5	40	40	12.294392523364484	19.23	20.123893805309734	22.6	NA	NA	NA	26.875	19.083969465648853	22.22222222222222	26.32971014492754	36.563380281690144	NA	5	5	4	NA	NA	NA	NA	0	1	NA	8	Female	Non-black/Non-Hispanic	23	24	25	26	27	28	29	30	31	33	35
3001	35	40	35	90	0	0	0	0	0	0	0	0	6.939252336448598	12	5.9734513274336285	9.425	NA	NA	NA	NA	NA	NA	NA	NA	7	0	0	6	NA	NA	NA	NA	NA	NA	NA	NA	Male	Non-black/Non-Hispanic	19	20	21	22	NA	NA	NA	NA	NA	NA	NA
3002	0	0	0	0	0	20	11	15	0	0	35	0	7.4766355140186915	NA	NA	NA	5.555555555555558	7	3.946666666666664	7.7	12.725190839694656	NA	6.050724637681159	5.880281690140845	NA	NA	NA	NA	2	NA	0	0	NA	NA	NA	NA	Female	Non-black/Non-Hispanic	23	25	25	27	27	28	29	30	31	33	36
3014	15	40	0	46	21	40	40	40	46	60	45	40	7.943925233644859	10.8	8.893805309734514	14.9066666666667	11.529166666666669	13.1833333333333	9.792	12.55	12.645038167938932	12.937037037037037	14.956521739130435	27.929577464788732	3	5	4	3	0	3	3	9	7	15	8	9	Female	Non-black/Non-Hispanic	23	24	25	26	27	28	29	30	31	33	35
3015	20	40	40	40	40	40	40	40	0	38	50	42	7.785046728971962	9.3	15.486725663716816	19.58	17.866666666666667	21.4	20.8	27.5	20.99236641221374	24.36296296296296	11.55072463768116	12.764084507042254	4	6	5	7	6	7	6	5	4	7	9	10	Male	Non-black/Non-Hispanic	20	21	22	23	24	25	26	27	28	30	32
3018	30	25	25	24	25	8	14	27	28	27	26	20	6.5420560747663545	8.17	7.230088495575222	8.25	6.808333333333334	8.72	6.34	7.825	6.106870229007633	5.925925925925926	6.159420289855073	8.802816901408452	1	0	0	0	0	0	0	3	0	0	0	NA	Female	Non-black/Non-Hispanic	21	22	23	24	25	26	27	28	28	31	33
3031	10	52	24	107	57	64	65	75	60	50	60	80	11.565420560747663	15.12	11.911504424778762	14.575	30.09166666666667	15.025	11.98133333333336	11.9075	10.763358778625953	13.244444444444444	13.605072463768115	163.26408450704227	0	0	0	2	5	5	3	8	7	8	13	7	Female	Non-black/Non-Hispanic	21	22	23	24	24	26	27	28	28	31	33
3035	30	30	0	0	0	112	5	120	80	0	40	0	5.373831775700935	5.004	14.551622418879028	NA	7.5	NA	16	NA	0.11450381679389313	NA	18.115942028985508	NA	NA	0	0	NA	0	NA	NA	NA	0	NA	0	NA	Male	Non-black/Non-Hispanic	22	23	24	25	26	27	28	29	30	NA	34
3052	0	0	0	0	0	0	0	0	0	0	0	0	NA	NA	NA	NA	NA	NA	NA	NA	NA	NA	NA	NA	NA	NA	NA	NA	NA	NA	NA	NA	NA	NA	NA	NA	Female	Non-black/Non-Hispanic	23	24	25	26	27	28	29	30	31	33	35
3053	40	40	40	40	40	40	0	0	40	40	40	0	15.887850467289718	18	15.92920353982301	21	17.5	23	18.4	NA	8.778625954198473	9.814814814814815	13.405797101449277	NA	5	3	2	3	3	2	1	NA	3	12	10	NA	Male	Non-black/Non-Hispanic	21	22	23	24	24	26	27	27	28	31	32
3054	0	26	50	23	18	30	20	22	25	40	40	0	2.803738317757009	4.45666666666667	2.7300884955752216	4.3125	5.958333333333334	7.4	5.92	7.4	5.648854961832061	5.888888888888888	6.77536231884058	NA	NA	NA	1	0	2	1	0	0	0	3	3	NA	Female	Non-black/Non-Hispanic	22	23	24	25	26	27	28	29	30	32	34
3059	24	0	0	0	6	0	40	40	40	40	40	40	9.345794392523365	12	NA	NA	11.145833333333334	7.5	20.768	29	21.47328244274809	24.21481481481481	29.612318840579714	34.70422535211268	1	1	NA	NA	0	0	6	5	5	7	5	12	Male	Non-black/Non-Hispanic	21	22	23	24	25	26	27	28	29	31	33
3088	30	40	16	40	40	40	40	40	40	40	40	40	14.018691588785046	15.0233333333333	5.115044247787611	16	13.933333333333334	16.7	13.376	17	13.969465648854962	13.844444444444445	14.260869565217392	14.43661971830986	NA	2	1	7	10	9	7	8	8	9	7	5	Male	Non-black/Non-Hispanic	21	22	23	24	25	26	27	28	29	31	33
3096	40	40	9	15	35	35	30	65	50	20	55	0	10.046728971962617	9.75	6.526548672566372	4	2.0833333333333335	7.565	6.851999999999999	7.5	11.450381679389313	3.8340740740740737	5.173913043478261	5.528169014084507	5	6	8	2	1	1	4	4	4	0	0	6	Female	Non-black/Non-Hispanic	20	21	22	23	24	25	26	27	28	31	32
3101	85	70	0	40	40	40	0	70	20	65	20	40	7.333333333333337	11.9	6.189380530973452	16.0833333333333	14.305555555555584	10.9666666666667	8	34.29	6.74300254452926	8.333333333333332	62.594202898550726	19.140845070422536	0	0	13	0	NA	9	1	4	2	2	NA	5	Male	Black	21	22	23	24	25	26	27	28	29	31	33
3103	40	40	0	21	25	43	40	0	80	36	40	0	4.280373831775701	6.63	7.74778761061947	6.85	5.916666666666667	8.875	6.6	8.16	12.404580152671755	6.722222222222221	6.920289855072465	7.183098591549296	2	10	9	0	9	1	3	6	3	13	9	10	Male	Black	19	20	21	22	23	24	25	26	27	29	31
3107	40	42	35	40	40	40	40	35	0	40	40	40	8.411214953271028	10	8.4070796460177	9	8.958333333333334	11.25	8.6	10.75	8.587786259541984	23.148148148148145	8.876811594202898	11.267605633802818	1	1	1	3	3	2	1	2	1	1	6	8	Male	Non-black/Non-Hispanic	20	21	22	23	24	25	26	27	28	30	32
3116	40	0	40	40	40	50	40	40	50	40	0	40	20.14018691588785	22.44	19.85840707964602	23	20.133333333333333	25.43	20.352	26.66	20.35114503816794	21.444444444444443	21.405797101449277	11.021126760563382	5	2	3	2	3	4	2	4	3	3	2	6	Female	Hispanic	22	23	23	24	25	26	27	28	29	31	33
3117	0	0	0	0	0	0	0	0	0	0	0	0	NA	11	NA	NA	NA	NA	NA	NA	NA	NA	8.695652173913045	9.774647887323944	NA	NA	NA	NA	NA	NA	NA	NA	NA	NA	1	2	Female	Hispanic	19	20	21	22	23	NA	25	26	27	29	31
3121	20	40	40	0	40	80	40	0	40	40	40	40	5.14018691588785	7.81666666666667	8.79646017699115	9.97	7.558333333333334	8.735	7.172	8.93	6.679389312977099	8.851851851851851	9.202898550724639	9.316901408450706	0	7	6	3	4	5	12	1	1	17	6	9	Male	Non-black/Non-Hispanic	19	20	21	22	23	24	25	26	27	29	31
3122	40	35	35	47	35	40	35	30	40	40	40	40	13.317757009345794	14	16.371681415929206	12.05	11.416666666666666	17	17.6	17	11.6412213740458	7.777777777777778	9.057971014492754	10.901408450704226	2	2	5	1	3	1	1	0	0	2	1	11	Male	Non-black/Non-Hispanic	19	20	21	22	23	25	25	26	27	29	31
3135	50	50	50	0	70	0	40	0	40	0	0	0	7.4766355140186915	8.31	10.548672566371682	NA	7.324999999999999	9.07	7.2	NA	17.620865139949082	20.37037037037037	NA	NA	5	6	0	NA	8	1	2	NA	19	6	NA	NA	Male	Non-black/Non-Hispanic	20	20	22	NA	23	25	25	NA	27	29	NA
3137	40	38	55	0	36	37	40	40	40	60	66	40	10.2803738317757	5.75	7.4247787610619485	6.265	7.5	10.5	10.4	14	10.687022900763358	19.170370370370367	9.089371980676304	10.84330985915493	4	5	7	5	1	3	4	5	5	4	3	12	Male	Non-black/Non-Hispanic	20	21	22	23	24	25	26	27	28	30	32
3142	20	0	0	0	0	65	50	60	65	115	50	50	9.439252336448597	10.75	NA	NA	NA	14.31	15.3	16.35	11.96946564885496	18.12962962962963	71.6376811594203	257.3098591549296	0	1	NA	NA	NA	6	12	6	6	5	10	5	Male	Non-black/Non-Hispanic	22	23	24	24	25	26	27	29	29	32	33
3147	17	0	0	24	40	40	0	0	24	30	30	40	6.515353805073429	6.33333333333333	5.9734513274336285	8.375	7.5	10	7.066666666666665	8.91666666666667	6.297709923664122	7.960493827160518	7.7898550724637685	16.33098591549296	5	0	NA	0	0	6	4	0	NA	2	1	7	Male	Hispanic	21	22	23	24	25	26	27	28	29	31	33
3151	0	17	40	39	0	25	20	20	15	40	0	0	4.930841121495327	3.78333333333333	4.623893805309734	9.5	8.25	7.25	3.9	2.13	1.6259541984732824	4.222222222222222	5.978260869565218	NA	0	NA	6	6	7	NA	1	0	1	0	3	NA	Female	Non-black/Non-Hispanic	19	20	21	22	23	24	25	26	27	29	31
3154	55	50	40	42	40	45	40	40	42	55	45	42	5.093457943925234	6.05	6.380530973451328	13.835	18.433333333333334	23	20	24	18.3206106870229	17.918518518518518	12.777777777777755	26.950704225352116	5	3	4	10	10	6	7	6	7	9	6	8	Male	Non-black/Non-Hispanic	23	24	25	25	27	27	28	29	30	33	34
3155	40	35	50	0	0	0	0	0	0	0	0	0	6.775700934579439	7.66666666666667	9.734513274336283	NA	NA	NA	NA	NA	NA	NA	NA	NA	5	15	7	NA	NA	NA	NA	NA	NA	NA	NA	NA	Female	Non-black/Non-Hispanic	22	23	24	NA	NA	NA	NA	NA	NA	NA	NA
3159	50	40	40	40	40	40	40	40	40	40	40	40	10.046728971962617	11.25	11.283185840707965	12.75	10.133333333333335	12.16	10.184000000000001	12.75	10.48091603053435	13.911111111111111	13.55072463768116	13.366197183098592	10	8	8	9	9	9	10	10	9	9	7	9	Female	Non-black/Non-Hispanic	23	24	25	25	27	28	28	30	30	33	35
3162	40	52	35	8	8	41	40	40	40	40	73	60	6.063084112149532	7.7	7.964601769911505	9.18	7.883333333333335	8.55	6.279999999999999	16.09	12.404580152671755	13.177777777777777	11.55555555555558	24.7769953051643	5	11	8	2	2	12	7	7	6	8	7	NA	Female	Non-black/Non-Hispanic	19	20	21	22	23	24	25	26	26	29	30
3169	40	80	0	12	0	35	42	35	36	25	15	94	4.906542056074766	7.7975	6.6224188790560445	9	7.916666666666667	9	0.568	0	0.7633587786259541	2.837037037037037	0	7.807042253521128	8	4	8	2	0	NA	NA	NA	NA	NA	1	2	Female	Non-black/Non-Hispanic	20	20	22	22	23	24	25	26	27	30	32
3171	25	40	25	56	40	40	40	35	40	44	21	40	11.22429906542056	12.38	11.300884955752213	9.895	10.470833333333333	11.195	8.2	13.0833333333333	10.687022900763358	10.162962962962963	10.894927536231885	11.69718309859155	7	3	3	5	6	2	3	4	0	8	7	6	Male	Non-black/Non-Hispanic	19	20	21	22	23	24	25	26	27	29	31
3172	40	40	40	40	40	40	40	40	40	40	40	0	10.74766355140187	NA	12.389380530973453	14.75	13.75	17	14	18	13.740458015267174	14.814814814814813	15.217391304347828	17.605633802816904	0	0	1	0	0	2	1	0	1	1	0	1	Male	Hispanic	20	21	22	23	24	25	26	27	28	30	32
3174	0	0	168	0	0	0	0	0	40	80	40	0	NA	NA	NA	NA	NA	NA	NA	NA	3.8167938931297707	4.0740740740740735	3.985507246376812	NA	NA	NA	6	NA	NA	NA	NA	NA	NA	1	2	NA	Male	Non-black/Non-Hispanic	NA	NA	21	NA	23	24	25	26	28	29	32
3177	40	40	40	40	52	40	40	40	40	40	40	40	7.943925233644859	9	9.734513274336283	11.5	7.750000000000001	10.35	7.88	15.97	15.267175572519083	15.14074074074074	15.942028985507248	15.492957746478874	2	3	3	4	6	7	8	6	6	6	6	6	Female	Non-black/Non-Hispanic	19	20	21	22	23	24	24	26	27	29	31
3180	36	46	48	50	58	65	57	60	75	90	55	50	6.308411214953271	8.65	9.393805309734514	10.405	9.458333333333334	10.81	25.68	10.69	9.526717557251908	6.925925925925926	20.428985507246377	11.159624413145563	4	7	3	10	5	7	6	8	7	6	7	7	Female	Non-black/Non-Hispanic	23	24	25	26	27	28	29	30	31	33	35
3182	30	20	22	25	32	0	0	20	0	30	0	0	5.467289719626168	6.25	24.933628318584073	25.3333333333333	29.058333333333334	10	7.2	8.25	6.679389312977099	10.096296296296297	11.34057971014493	NA	2	2	0	5	6	NA	NA	NA	1	8	7	NA	Female	Non-black/Non-Hispanic	19	20	21	22	23	24	25	26	27	29	31
3187	0	0	0	0	20	30	0	40	40	40	57	43	7.242990654205607	9	7.964601769911505	12.18	11.625	9.3	7.92	26.44	19.083969465648853	22.788888888888888	40.38647342995167	39.066901408450704	1	NA	NA	0	0	1	2	4	4	9	13	6	Male	Non-black/Non-Hispanic	20	20	22	22	24	25	25	27	27	30	31
3195	14	2	26	40	0	0	0	0	4	0	0	0	NA	NA	9.079646017699115	NA	NA	NA	NA	NA	61.69083969465648	37.03703703703704	NA	NA	NA	NA	NA	NA	NA	NA	NA	NA	NA	NA	NA	NA	Female	Non-black/Non-Hispanic	21	22	23	24	25	26	27	28	29	31	33
3196	44	52	36	36	24	24	20	0	0	0	0	0	17.02803738317757	29.045	27.207964601769916	41	34.85	43.5	38.4	47.95	NA	NA	NA	NA	6	6	6	1	2	3	1	1	NA	NA	NA	NA	Female	Non-black/Non-Hispanic	23	24	25	26	27	28	29	30	31	33	35
3202	40	25	46	51	55	31	30	55	50	35	45	45	0	4.5	5.800884955752212	8.79	13.229166666666668	4.875	8	10	10.114503816793892	14.259259259259258	12.318840579710146	12.521126760563382	1	2	2	2	4	3	1	3	1	3	3	7	Male	Non-black/Non-Hispanic	20	21	22	23	24	25	26	27	28	30	32
3207	40	0	0	0	0	3	0	0	0	0	0	0	NA	NA	NA	NA	NA	NA	NA	NA	NA	NA	NA	NA	NA	0	0	0	0	0	NA	NA	NA	NA	NA	NA	Male	Non-black/Non-Hispanic	23	23	24	25	26	27	28	29	30	32	34
3209	0	0	0	3	0	5	30	30	25	5	7	20	NA	5.15	1.5575221238938055	1.67	NA	1.5	NA	2.25	2.595419847328244	NA	2.072463768115942	6.091549295774649	NA	0	0	0	0	0	0	1	0	0	1	NA	Male	Non-black/Non-Hispanic	21	22	23	24	24	25	26	27	28	30	32
3210	20	15	20	25	0	0	0	0	0	0	0	0	4.448598130841121	6.065	1.8849557522123894	13.92	NA	NA	NA	NA	NA	NA	NA	NA	1	5	1	0	NA	NA	NA	NA	NA	NA	NA	NA	Female	Non-black/Non-Hispanic	19	20	21	21	NA	NA	NA	NA	NA	NA	NA
3211	25	26	28	20	30	16	24	40	40	0	40	42	5.373831775700935	6.5	6.194690265486726	7.75	6.395833333333333	7.925	6.364	8.4	7.297709923664122	11.481481481481481	18.811594202898554	18.056338028169016	1	3	NA	0	5	9	7	8	10	4	6	7	Female	Non-black/Non-Hispanic	20	21	22	23	24	25	26	27	28	30	32
3212	20	48	48	0	30	0	35	42	37	40	0	40	7.4766355140186915	7	6.915929203539824	9.75	7.083333333333334	9.5	7.2	9.75	7.633587786259541	8.888888888888888	7.608695652173914	12.67605633802817	0	2	0	0	4	4	0	0	1	0	0	3	Male	Non-black/Non-Hispanic	19	20	21	22	23	24	25	26	27	30	31
3215	0	30	0	15	2	5	15	0	0	0	40	40	NA	7.5	6.194690265486726	8	3.3333333333333335	23.26	5.6	4.65	NA	8.614814814814816	28.73913043478261	32.3943661971831	NA	0	1	NA	1	0	0	0	NA	0	1	8	Male	Non-black/Non-Hispanic	22	23	24	25	26	27	27	29	30	32	34
3216	0	40	40	40	50	55	45	50	55	50	45	0	8.528037383177569	13.26	18.805309734513276	22.67	20.712500000000002	26.57	20	25.96	23.35114503816794	30.77037037037037	22.416666666666668	NA	0	7	7	8	8	7	10	6	6	6	10	NA	Male	Non-black/Non-Hispanic	22	23	24	25	26	27	28	29	30	32	34
3222	40	40	40	40	40	60	50	50	50	70	55	60	12.616822429906541	42.5	14.15929203539823	16	14.166666666666668	9.665	16	32	30.534351145038165	36.629629629629626	NA	0	3	6	6	7	3	6	1	0	0	0	7	4	Male	Non-black/Non-Hispanic	22	24	24	25	26	27	28	29	30	33	34
3225	0	40	40	30	0	15	10	20	30	45	0	0	10.55607476635514	9	6.415929203539823	7.83333333333333	10	NA	8	11.25	7.442748091603053	9.62962962962963	9.420289855072465	NA	1	5	6	1	0	0	0	1	0	1	0	NA	Female	Non-black/Non-Hispanic	23	24	25	26	27	28	29	30	31	33	35
3243	0	0	0	0	0	0	30	56	40	40	0	40	6.5420560747663545	NA	NA	NA	NA	14.15	2.664	8.93	5.972010178117046	7.4074074074074066	4.13768115942029	15.492957746478874	2	NA	NA	NA	NA	3	NA	NA	NA	NA	NA	5	Female	Hispanic	23	24	25	26	27	28	29	30	31	33	35
3247	27	0	0	30	25	42	40	40	40	30	40	40	6.5420560747663545	8.5	6.858407079646018	8.75	6.666666666666667	8.33333333333333	7.6	10	7.824427480916031	7.592592592592592	7.4275362318840585	22.345070422535212	0	NA	0	1	0	1	6	3	3	3	7	8	Male	Non-black/Non-Hispanic	22	23	24	25	26	27	28	29	30	32	34
3251	50	40	40	40	40	50	0	40	40	50	40	40	6.378504672897196	7.29	7.146017699115045	9.075	10.833333333333334	12.31	12.608	8.43333333333333	8.625954198473282	12.14074074074074	9.992753623188406	12.866197183098592	8	14	13	16	7	7	7	7	8	7	7	9	Female	Hispanic	20	21	22	23	24	25	26	27	28	30	32
3254	45	70	63	75	40	40	45	50	50	45	50	55	10.255451713395608	8.66666666666667	8.267699115044248	11.0525	6.811111111111109	18	12.448	14.62	11.305343511450381	16.45925925925926	15.884057971014496	16.007042253521128	8	7	8	10	11	9	7	9	8	8	8	9	Female	Non-black/Non-Hispanic	23	24	25	26	27	28	29	30	31	34	35
3258	40	40	60	50	41	41	40	80	41	116	64	60	7.943925233644859	7.98	181.63716814159295	19.925	27.64166666666667	25.48	10.4	0	13.167938931297709	10.466666666666667	9.782608695652174	10.147887323943662	0	4	2	0	1	2	1	0	1	14	9	14	Male	Non-black/Non-Hispanic	23	24	25	26	27	28	29	30	31	33	35
3261	44	0	27	28	80	54	40	40	40	34	32	38	5.5919003115264765	6.4375	6.6224188790560445	7.55	6.770833333333334	8.25	6.9719999999999995	9.18	7.145038167938931	7.592592592592592	7.2318840579710155	6.936619718309859	11	12	0	11	11	7	6	6	6	1	11	4	Female	Non-black/Non-Hispanic	22	23	24	25	26	27	28	29	30	32	34
3268	20	40	0	0	0	25	10	0	10	0	0	0	6.947040498442364	9	8.185840707964603	9.5	NA	4	13.336000000000002	NA	7	NA	NA	NA	7	3	4	NA	NA	NA	NA	NA	1	NA	NA	NA	Female	Non-black/Non-Hispanic	22	23	24	25	26	27	28	NA	30	NA	NA
3269	40	40	40	40	40	50	40	40	50	40	48	40	7.4766355140186915	84.75	8.4070796460177	10.5	10	13	11.2	14	11.450381679389313	12.777777777777777	15.942028985507248	16.549295774647888	5	4	4	5	6	5	4	5	5	6	7	6	Male	Non-black/Non-Hispanic	20	21	22	23	24	25	26	27	28	30	32
3279	5	2	0	10	0	0	0	0	0	45	38	46	5.14018691588785	6.5	5.604719764011797	6.25	5.916666666666667	NA	NA	NA	NA	20.577777777777776	27.507246376811597	22.15492957746479	NA	0	0	NA	0	NA	NA	NA	NA	2	4	5	Female	Non-black/Non-Hispanic	19	20	21	22	23	24	25	26	27	29	31
3289	0	0	0	0	15	0	0	0	0	0	0	0	9.345794392523365	NA	NA	NA	2.5	3	NA	NA	NA	NA	NA	NA	NA	NA	NA	NA	NA	NA	NA	NA	NA	NA	NA	NA	Male	Non-black/Non-Hispanic	21	22	23	24	25	26	27	28	29	31	33
3290	45	40	40	80	38	0	20	0	0	35	40	40	6.929906542056075	7	6.946902654867257	11.5	5.736111111111109	6.15	11.040000000000001	10	NA	5.37037037037037	5.905797101449276	7.746478873239437	2	0	0	4	0	1	2	0	NA	NA	4	4	Male	Non-black/Non-Hispanic	19	20	21	22	23	24	25	26	27	29	31
3291	0	33	0	35	0	40	16	14	40	40	70	60	7.4766355140186915	6.25	6.194690265486726	6.75	5.416666666666667	7	5.533333333333336	7.25	6.297709923664122	6.944444444444444	7.702898550724639	7.591549295774648	2	1	0	0	0	NA	0	0	3	2	9	9	Female	Non-black/Non-Hispanic	22	23	24	25	26	27	28	29	30	32	34
3292	0	30	0	0	0	10	4	0	0	0	0	26	5.684579439252336	17.6333333333333	21.924778761061948	7.1	10.416666666666668	7.88	5.6	7.5	NA	NA	NA	5.387323943661972	4	NA	NA	NA	0	2	0	NA	NA	NA	NA	1	Female	Non-black/Non-Hispanic	20	21	22	23	24	25	26	27	NA	NA	NA
3295	40	0	39	40	40	40	44	40	0	0	0	0	7.635514018691588	9	8.849557522123895	10.35	8.479166666666668	5.125	4.4399999999999995	12	NA	9.037037037037036	NA	NA	8	6	5	6	5	NA	7	6	NA	9	NA	NA	Female	Non-black/Non-Hispanic	23	24	25	26	27	28	29	30	NA	33	NA
3297	32	40	42	30	15	40	20	30	40	40	40	40	3.345794392523364	6.275	5.3097345132743365	6	5	6	4.8	6	4.580152671755725	4.444444444444444	4.528985507246377	5.105633802816902	0	0	0	0	0	1	3	1	1	2	1	3	Female	Black	19	20	21	22	23	24	25	26	27	29	31
3308	43	40	40	40	40	40	40	40	40	40	40	40	9.345794392523365	16.68	11.327433628318586	13.3	11.333333333333334	13.95	11.52	14.65	11.450381679389313	11.11111111111111	11.942028985507248	11.971830985915494	6	7	7	6	8	8	7	6	8	6	6	8	Female	Non-black/Non-Hispanic	21	22	23	24	25	26	27	28	29	32	33
3313	30	29	35	45	40	40	40	40	30	40	30	30	6.425233644859813	6.25	6.858407079646018	8	7.083333333333334	9.25	7.6	8.5	6.297709923664122	6.296296296296296	6.884057971014493	6.161971830985916	1	3	7	4	2	2	2	2	3	3	0	2	Female	Non-black/Non-Hispanic	20	21	22	23	24	25	25	27	27	30	32
3316	35	50	26	40	40	35	35	40	40	0	0	0	6.672897196261681	8.875	7.52212389380531	6.86	6.25	7.625	5.68	9.725	9.534351145038167	8.703703703703702	NA	NA	0	1	4	1	1	0	0	0	6	20	NA	NA	Female	Non-black/Non-Hispanic	20	21	22	23	24	25	26	27	28	30	32
3319	0	0	24	40	40	45	40	40	0	35	29	0	8.293457943925233	6	7.65486725663717	10.702	6.013888888888892	5.075	4	6.16666666666667	5.534351145038167	5.37037037037037	5.615942028985508	5.633802816901409	2	0	0	0	0	NA	1	2	6	2	4	NA	Female	Non-black/Non-Hispanic	22	23	24	25	26	27	28	29	30	32	34
3321	0	44	40	80	50	53	47	46	45	46	51	55	9.906542056074766	9.15	8.997050147492656	15.01	12.125000000000002	14.09	11.248000000000001	14.9	24.465648854961827	11.77037037037037	13.438405797101451	13.137323943661974	7	6	6	12	4	7	8	4	5	5	5	7	Male	Non-black/Non-Hispanic	22	23	24	25	27	28	28	30	30	32	34
3324	0	0	40	40	42	40	42	42	42	41	41	42	7.4766355140186915	8.08333333333333	8.504424778761063	11.4	16.125000000000004	20.02	16.472	20	15.725190839694656	15.266666666666666	16.71014492753623	19.021126760563384	0	1	6	14	6	4	8	8	7	9	23	8	Female	Non-black/Non-Hispanic	21	22	23	24	25	26	27	28	29	31	33
3329	40	40	0	0	0	40	40	38	38	37	40	40	6.308411214953271	6.375	NA	10.66	NA	6.75	6.279999999999999	8.26	6.49618320610687	6.481481481481481	8.608695652173914	8.802816901408452	NA	3	NA	0	NA	NA	0	5	8	12	7	7	Female	Non-black/Non-Hispanic	20	21	NA	23	24	25	25	27	27	30	32
3347	0	0	0	0	0	0	0	0	0	0	39	37	NA	NA	NA	NA	NA	NA	NA	NA	NA	NA	5.884057971014492	7.658450704225353	NA	NA	NA	NA	NA	NA	NA	NA	NA	NA	1	10	Male	Non-black/Non-Hispanic	20	21	NA	23	24	25	26	27	28	30	32
3348	0	20	0	0	0	0	1	0	0	0	6	0	21.738317757009344	0	0	NA	NA	46.51	9.304	11.63	NA	NA	2.8115942028985508	26.408450704225352	NA	NA	NA	NA	NA	NA	0	0	NA	NA	0	2	Female	Non-black/Non-Hispanic	22	23	24	25	26	27	28	29	30	33	34
3353	2	0	0	35	15	15	0	60	55	0	0	0	4.672897196261682	100	NA	10	13.89166666666667	65	14.132	8	14.198473282442748	0	NA	NA	4	4	NA	1	1	1	0	0	0	0	NA	NA	Female	Hispanic	20	22	23	23	24	25	26	28	28	31	32
3365	45	35	0	30	40	42	40	41	0	42	42	42	6.355140186915888	7.93142857142857	NA	6	7.5	16	12	17	NA	12.348148148148148	13.072463768115943	14.788732394366198	3	0	NA	0	6	5	6	6	NA	3	3	4	Female	Non-black/Non-Hispanic	20	21	NA	23	24	25	26	27	NA	30	32
3367	40	40	40	40	50	0	50	60	60	50	60	40	NA	27.5	25.442477876106196	33.65	21.666666666666668	NA	8.632	9.17	9.16030534351145	8.148148148148147	7.847826086956522	13.732394366197184	1	8	4	NA	NA	NA	1	0	0	0	0	1	Male	Non-black/Non-Hispanic	23	24	25	26	27	28	29	30	31	33	35
3368	30	0	24	22	30	40	15	40	47	40	40	0	7.4766355140186915	8.75	11.504424778761063	15	13.333333333333334	17.5	14.4	7.625	6.637404580152672	17.777777777777775	20.97826086956522	19.014084507042256	1	1	1	4	1	6	4	0	0	6	5	5	Female	Non-black/Non-Hispanic	19	20	21	22	23	24	24	26	27	29	31
3372	6	50	40	0	40	50	0	0	0	0	0	0	1869.1588785046729	14.8366666666667	8.811209439528028	9.58333333333333	7.5	12.5	NA	NA	NA	NA	7.880434782608696	NA	NA	7	3	0	NA	1	NA	NA	NA	NA	9	NA	Male	Non-black/Non-Hispanic	21	22	23	24	24	26	NA	NA	NA	NA	33
3377	20	0	25	0	0	0	0	0	0	0	0	0	9.345794392523365	NA	10.619469026548673	NA	NA	NA	NA	NA	NA	NA	NA	NA	1	NA	1	NA	NA	NA	NA	NA	NA	NA	NA	NA	Female	Non-black/Non-Hispanic	19	NA	21	NA	NA	NA	NA	NA	NA	NA	NA
3380	16	9	30	45	45	40	48	50	50	50	50	50	5.971962616822429	4.4133333333333304	6.415929203539823	16.165	20.366666666666667	295.67	19.375999999999998	33.85	27.48091603053435	23.933333333333334	29.818840579710145	40.62676056338028	NA	1	0	8	8	9	9	9	8	8	7	9	Female	Non-black/Non-Hispanic	19	20	21	22	23	24	25	26	27	29	31
3384	30	0	0	0	0	0	0	0	0	40	50	0	7.785046728971962	13.95	NA	15.63	8.333333333333334	12.5	NA	13	NA	6.851851851851851	8.242753623188406	9.15492957746479	NA	NA	NA	0	NA	NA	NA	1	NA	2	1	1	Male	Black	23	24	25	26	26	27	28	30	30	33	34
3387	0	0	0	0	0	0	0	0	40	0	0	0	NA	NA	NA	NA	NA	NA	NA	NA	NA	NA	NA	NA	NA	NA	NA	NA	NA	NA	NA	NA	0	NA	NA	NA	Male	Hispanic	NA	22	NA	NA	NA	NA	NA	NA	29	NA	33
3391	0	0	4	0	50	40	40	55	40	40	40	40	5.327102803738318	NA	13.274336283185843	13.25	11.858333333333334	18.51	15.384	14.16	14.496183206106869	14.066666666666665	14.282608695652176	15.845070422535212	NA	NA	0	0	4	5	6	4	5	7	5	8	Female	Non-black/Non-Hispanic	19	20	21	22	23	24	25	26	27	30	31
3398	9	8	6	50	0	60	60	60	70	50	0	0	5.887850467289719	5.9	5.7522123893805315	7.55333333333333	6.2	8.53	7.176	8.91	5.83206106870229	9.62962962962963	14.746376811594205	NA	1	2	0	3	3	2	4	4	3	3	3	NA	Female	Black	20	21	22	23	24	25	26	27	28	30	32
3402	40	40	40	40	40	40	40	40	40	40	43	40	6.074766355140187	6.5	7.52212389380531	8.5	7.083333333333334	18.75	10	12.5	9.541984732824426	14.814814814814813	13.608695652173916	11.514084507042256	3	1	3	4	3	2	1	2	1	3	3	5	Female	Non-black/Non-Hispanic	22	23	24	25	26	27	28	29	30	32	34
3405	0	0	0	0	36	0	0	0	0	0	0	0	6.074766355140187	6	NA	NA	6.25	7.5	NA	NA	NA	NA	NA	NA	0	NA	8	NA	NA	9	NA	NA	NA	NA	NA	NA	Female	Non-black/Non-Hispanic	19	20	21	22	23	24	25	26	27	29	31
3414	22	32	30	98	50	40	0	32	12	30	60	40	1.9906542056074765	3.42	4.674778761061948	3.8425	8.575	12	8	10.3333333333333	10.687022900763358	16.099999999999998	15.960144927536232	25.387323943661972	1	0	0	0	3	4	0	0	3	7	5	7	Female	Non-black/Non-Hispanic	20	21	22	23	24	25	26	27	28	30	32
3417	0	5	25	5	45	40	40	20	45	45	0	0	6.308411214953271	5	8.849557522123895	6.11	7.541666666666668	10.3333333333333	10.4	12.8	10.942748091603054	18.99259259259259	26.1304347826087	NA	1	1	3	0	2	2	1	1	8	8	7	NA	Female	Non-black/Non-Hispanic	20	21	22	23	24	25	25	27	27	30	32
3420	38	40	40	52	40	0	38	0	30	38	40	43	7.943925233644859	9.75	11.68141592920354	10.5	11.975	17	7.2	13	8.854961832061068	8.574074074074073	12.198067632850218	15.727699530516409	2	8	9	6	14	6	5	4	10	11	0	13	Female	Non-black/Non-Hispanic	21	22	23	24	25	26	27	28	29	31	33
3425	40	35	40	40	40	30	0	40	0	0	40	50	10.903426791277289	12.375	9.623893805309736	13	12.916666666666668	16	14	15	13.358778625954198	NA	12.318840579710146	20.422535211267608	2	0	3	4	4	6	NA	0	0	NA	NA	11	Male	Non-black/Non-Hispanic	20	21	22	23	24	26	26	27	28	31	32
3428	25	30	20	0	15	20	15	0	0	35	40	38	7.242990654205607	8	6.415929203539823	6.5	5.416666666666667	6.75	6.12	7.84	NA	5.685185185185185	6.340579710144928	8.97887323943662	3	5	0	0	0	1	2	4	NA	7	3	2	Female	Non-black/Non-Hispanic	20	21	22	23	23	24	25	26	27	30	31
3437	40	38	0	0	0	0	40	0	0	0	0	0	7.383177570093458	8.34	NA	NA	NA	NA	8.751999999999999	NA	NA	NA	NA	NA	3	6	NA	NA	NA	NA	7	NA	NA	NA	NA	NA	Female	Non-black/Non-Hispanic	19	20	NA	NA	NA	NA	25	NA	NA	NA	NA
3439	0	40	0	0	0	0	0	0	20	40	0	0	5.841121495327102	0.3	5.3097345132743365	6.46	6.666666666666667	NA	NA	NA	6.590330788804068	7.4074074074074066	NA	NA	NA	NA	2	NA	NA	NA	NA	NA	NA	NA	NA	NA	Male	Non-black/Non-Hispanic	18	20	21	21	22	NA	25	25	26	28	NA
3440	40	40	8	10	0	0	8	3	0	0	0	0	1.8691588785046729	1.25	2.610619469026549	5.5	4.791666666666667	NA	5.8	7.25	5.534351145038167	NA	NA	NA	0	0	1	0	1	NA	NA	1	1	NA	NA	NA	Male	Non-black/Non-Hispanic	21	23	23	25	25	26	27	29	29	32	33
3460	0	0	0	40	16	35	10	20	25	20	25	0	NA	NA	8.4070796460177	12.75	10.833333333333334	8.775	2.8	6.33333333333333	7.251908396946565	8.148148148148147	10.144927536231885	NA	NA	NA	1	8	7	1	0	1	0	4	2	2	Female	Non-black/Non-Hispanic	NA	NA	25	26	26	27	28	29	30	33	34
3465	40	55	60	70	0	0	0	0	0	0	0	0	9.813084112149532	10.68	9.584070796460178	10	NA	NA	NA	NA	NA	NA	NA	NA	5	7	6	8	NA	NA	NA	NA	NA	NA	NA	NA	Male	Non-black/Non-Hispanic	23	25	26	27	NA	NA	NA	NA	NA	NA	NA
3466	0	0	40	40	80	0	40	45	45	60	50	80	7.710280373831775	9	8.849557522123895	9.94333333333333	8.75	10.8333333333333	9.6	12	9.923664122137405	14.237037037037036	28.985507246376812	29.658450704225356	0	NA	1	0	3	5	1	0	0	1	NA	2	Male	Non-black/Non-Hispanic	21	22	23	24	25	26	27	28	29	31	33
3467	20	40	50	0	0	0	40	40	40	40	40	40	9.345794392523365	10	8.849557522123895	NA	NA	NA	10.744	17.85	13.625954198473282	13.488888888888889	20.623188405797105	20.302816901408452	1	NA	8	NA	NA	NA	6	7	6	8	8	7	Male	Non-black/Non-Hispanic	19	20	21	22	23	24	25	26	27	29	31
3474	30	35	40	52	40	0	0	0	0	40	0	40	7.4766355140186915	9.33333333333333	8.849557522123895	10.75	10	NA	NA	NA	12.213740458015266	8.148148148148147	NA	12.323943661971832	2	3	3	2	6	NA	NA	NA	1	0	NA	3	Male	Non-black/Non-Hispanic	23	24	25	26	27	NA	NA	NA	31	33	NA
3488	40	40	0	0	20	0	0	0	0	0	0	0	9.813084112149532	10.25	8.038348082595869	9.3	8.333333333333334	21.8	NA	NA	NA	NA	NA	NA	6	11	2	0	NA	0	NA	NA	NA	NA	NA	NA	Female	Non-black/Non-Hispanic	22	23	24	25	26	27	28	29	30	32	34
3498	40	12	6	8	12	40	0	25	20	30	40	40	8.098130841121494	8.85	7.079646017699115	9	8.333333333333334	17.74	20.384	19.2	15.267175572519083	12.096296296296295	8.760869565217392	22.580985915492956	0	6	0	4	5	7	7	2	2	2	3	7	Female	Non-black/Non-Hispanic	20	21	22	23	24	25	26	27	28	30	32
3500	90	60	40	40	40	40	0	40	40	43	43	43	6.1261682242990645	9.17	7.52212389380531	10.5	10	12	NA	14	10.687022900763358	11.629629629629628	11.34057971014493	17.633802816901408	0	3	2	2	6	3	NA	6	5	5	4	8	Male	Non-black/Non-Hispanic	21	22	23	24	25	26	NA	28	29	31	33
3515	0	0	21	25	26	30	30	20	25	0	0	0	NA	NA	5.6415929203539825	8.25	10	13	11.2	15	12.213740458015266	16.666666666666664	NA	NA	NA	NA	0	7	8	6	5	6	6	5	NA	NA	Male	Non-black/Non-Hispanic	20	20	21	22	23	24	25	26	27	30	31
3516	106	48	0	0	0	0	0	0	25	0	0	65	12.53271028037383	15.1416666666667	NA	NA	NA	NA	NA	5.25	21.889312977099237	7.160493827160495	6.076086956521739	8.908450704225352	5	4	NA	NA	NA	NA	NA	0	0	NA	NA	1	Male	Black	22	23	NA	NA	NA	NA	NA	29	30	32	34
3517	20	9	45	43	30	40	40	35	20	45	24	30	6.074766355140187	6.5	6.194690265486726	7.4	7.491666666666667	8.51	6.816	10	7.519083969465648	6.790123456790125	6.702898550724639	6.76056338028169	1	2	2	3	2	2	3	7	0	3	1	5	Female	Black	20	21	22	23	24	25	26	27	28	30	32
3532	0	0	0	0	0	0	0	0	0	0	0	0	NA	10.375	NA	NA	NA	NA	NA	NA	NA	NA	NA	NA	NA	NA	NA	NA	NA	NA	NA	NA	NA	NA	NA	NA	Female	Non-black/Non-Hispanic	21	22	24	24	25	26	27	28	29	31	33
3537	30	40	40	40	40	40	40	40	40	40	50	40	8.878504672897195	9.86	9.955752212389381	12	10.833333333333334	14.5	12	14.89	11.709923664122137	12.222222222222221	10.960144927536232	12.779345070422536	7	8	8	9	8	7	8	7	7	8	13	26	Female	Black	21	22	23	24	25	26	27	28	29	31	33
3541	0	0	32	65	0	40	20	0	15	32	20	40	5.373831775700935	5.75	6.194690265486726	6	5	6.55	5.220000000000001	7.55	5.610687022900763	3.751851851851852	5.797101449275363	6.279342957746479	0	NA	0	0	NA	NA	0	0	0	0	0	6	Female	Non-black/Non-Hispanic	21	22	23	24	25	26	27	28	29	31	33
3542	0	8	40	40	40	40	40	37	40	0	40	0	NA	8.25	11.022123893805311	9.56	7.966666666666668	9.56	8.024	10	7.480916030534352	7.518518518518518	0.9057971014492754	5.105633802816902	NA	NA	6	6	5	4	5	5	5	5	NA	NA	Female	Black	21	22	23	24	25	26	27	28	29	31	33
3550	32	32	32	32	32	32	32	32	0	32	0	0	12.943925233644858	23	16.601769911504427	23	16.958333333333336	26.1	19.128	28	NA	19.62962962962963	NA	NA	8	8	8	7	9	8	8	10	NA	7	NA	NA	Female	Non-black/Non-Hispanic	22	23	24	25	26	27	28	30	NA	33	NA
3553	25	0	19	21	18	25	17	32	60	65	55	60	6.214953271028038	6.825	5.3097345132743365	6.5	6	7.65	6.4	9.666667	11.192748091603052	5.9185185185185185	7.057971014492754	8.403753521126761	0	0	1	0	2	2	2	1	3	4	4	9	Female	Non-black/Non-Hispanic	21	22	23	24	25	26	27	28	29	31	33
3554	52	40	14	0	40	70	40	30	39	50	44	0	23.11838317757009	8.23	7.853982300884956	NA	3.1375	5.216667	3.2	8.5	7.272900763358778	NA	8.769927536231885	NA	0	2	2	NA	0	4	0	1	5	7	12	NA	Male	Non-black/Non-Hispanic	19	20	22	NA	23	24	25	26	27	29	31
3555	40	20	39	33	0	0	0	0	0	0	0	0	6.962616822429906	7.64	7.345132743362833	8.065	7.5	NA	NA	NA	NA	NA	NA	NA	0	1	5	6	0	NA	NA	NA	NA	NA	NA	NA	Female	Non-black/Non-Hispanic	22	23	24	25	26	27	28	29	30	32	34
3557	2	0	0	0	0	0	9	5	4	0	2	3	4.672897196261682	7.875	NA	NA	NA	NA	0.088	0	0	0	0	0	NA	NA	NA	NA	NA	NA	NA	0	1	1	0	1	Male	Non-black/Non-Hispanic	19	20	21	22	23	24	25	26	27	29	31
3561	10	29	15	10	45	45	45	55	41	50	57	52	4.842990654205607	6.983333	5.88495575221239	6.405	9.191666666666666	20.85	20.776	28.945	25.145038167938928	22.777777777777775	8.05072463768116	27.084507042253524	1	0	0	0	8	8	8	9	7	13	7	6	Female	Non-black/Non-Hispanic	19	20	21	22	23	24	25	26	26	29	31
3569	40	65	53	55	40	50	48	40	40	55	40	0	11.214953271028037	10.95	10.265486725663717	11.825	10.104166666666668	12.325	10	12.75	10.687022900763358	8.703703703703702	10.507246376811596	10.211267605633804	8	5	6	8	4	7	5	4	4	4	3	6	Male	Non-black/Non-Hispanic	21	22	23	25	25	26	27	28	29	31	34
3571	30	40	40	40	40	40	0	0	0	0	40	0	8.878504672897195	10.5	9.513274336283187	10	8.333333333333334	10	8	12	NA	13.703703703703702	10.507246376811596	12.323943661971832	0	0	2	0	0	0	0	NA	NA	0	4	6	Male	Non-black/Non-Hispanic	19	20	21	21	22	23	24	25	26	29	30
3572	45	40	40	40	40	40	40	40	40	40	40	40	8.878504672897195	8.84	8.915929203539823	11.86	10.791666666666666	13.71	11.751999999999999	14.7	11.221374045801525	10.888888888888888	10.760869565217392	11.267605633802818	4	3	9	6	7	8	8	8	8	8	11	7	Male	Non-black/Non-Hispanic	19	20	21	21	22	23	24	25	26	29	31
3576	46	46	41	49	35	36	50	38	40	40	40	40	8.411214953271028	10	9.477876106194692	11.105	8.302777500000001	14	12	15.75	13.740458015267174	11.759259259259258	16.666666666666668	19.366197183098592	10	7	12	9	6	6	6	6	5	7	9	12	Female	Non-black/Non-Hispanic	21	22	23	24	25	26	27	28	30	32	33
3578	40	38	0	16	17	15	40	40	40	40	40	0	7.009345794392523	7	6.194690265486726	7.875	6.929166666666666	9	6.94	12.5	6.106870229007633	9.654318518518517	13.58695652173913	16.901408450704228	0	0	0	NA	1	0	5	6	5	3	6	8	Female	Non-black/Non-Hispanic	19	20	21	22	23	24	25	26	27	29	31
3581	40	40	40	37	50	40	40	38	38	40	38	0	8.566978504672898	16	12.345132743362832	19.49	7.583333333333333	10.355	16.424	21.11	16.732824427480917	16.56296296296296	19.318840579710148	NA	0	7	8	8	11	10	9	7	10	9	8	NA	Female	Hispanic	21	22	23	24	25	26	27	28	29	31	33
3582	0	40	37	40	38	40	40	45	44	45	40	45	13.677570093457943	14.86	14.15929203539823	25	23.191666666666666	27.12	23.464	29.16667	21.104328244274807	25.805555555555554	32.26570289855073	42.13380281690141	4	8	8	9	10	9	9	10	10	14	16	10	Male	Hispanic	20	20	21	22	23	24	25	26	28	30	32
3583	40	40	48	40	40	40	0	40	0	40	35	40	7.906542056074767	8.65	5.11061946902655	11.63	17.083333333333336	14.83	11.608	14.71	11.229007633587786	10.714814814814813	11.503623188405799	10.446007042253521	24	7	8	18	15	8	8	8	8	10	7	4	Female	Black	22	23	24	25	26	27	28	29	30	32	34
3586	40	32	32	32	36	32	32	32	40	40	40	40	8.929906542056074	10.9	9.035398230088497	22	18.416666666666668	22.94	28.8	25	19.083969465648853	20.392592592592592	23.3768115942029	23.619718309859156	0	7	5	8	7	7	7	6	7	11	5	15	Female	Black	20	21	22	23	24	25	26	27	28	30	32
3587	15	41	50	60	50	55	60	50	50	58	43	22	0	14.466	18.278761061946906	16.01333	117.24166666666667	20.35	18.744	34.25	27.015267175572518	35.37777777777777	46.376811594202906	25.044014084507044	NA	8	6	12	13	8	8	8	7	7	8	7	Male	Black	22	23	24	25	26	27	28	29	30	32	34
3590	0	40	12	0	0	4	10	0	0	30	0	0	31.149532710280372	6	5.7522123893805315	8	NA	25	4.648	NA	NA	10	8.152173913043478	NA	NA	5	0	1	NA	NA	NA	NA	NA	NA	4	NA	Female	Black	22	23	24	25	26	27	28	29	30	32	34
3598	16	40	55	45	40	50	55	40	50	40	0	0	6.5420560747663545	11.485	10.831858407079647	22.5	11.537500000000001	16.92	12.304	21.15	12.916030534351146	16.022222222222222	NA	NA	3	7	6	7	7	6	6	5	5	6	NA	NA	Female	Black	22	23	24	25	26	27	28	29	30	32	NA
3599	20	0	0	40	40	40	40	0	0	40	40	0	6.658878504672897	7.71	6.637168141592921	7.5	6.875	8.25	6.8	NA	NA	7.777777777777778	8.333333333333334	9.859154929577466	0	2	3	NA	5	4	4	2	NA	3	4	4	Male	Black	20	21	22	23	24	25	26	27	NA	30	32
3603	40	40	40	40	40	56	82	92	92	88	60	0	8.411214953271028	9.25	8.112094690265488	12	9.583333333333334	13.725	10.98	11.585	11.83206106870229	8.203703703703702	11.231884057971016	8.450704225352114	2	2	0	0	7	7	7	3	6	8	7	19	Male	Hispanic	20	21	22	23	24	25	26	27	28	30	32
3608	40	0	30	30	26	40	40	45	35	40	40	40	3.4299065420560746	2.13	1.8849557522123894	6.065	1.775	2.13	1.704	4	2.3396946564885495	1.5777777777777775	1.5434782608695652	1.5	0	3	NA	2	1	1	2	1	4	1	1	1	Female	Non-black/Non-Hispanic	22	23	24	25	26	27	28	29	30	32	34
3609	30	0	0	40	50	40	50	40	53	45	50	45	11.682242990654204	NA	NA	15	11.666666666666668	7.145	10.8	15.5	11.82442748091603	13.399999999999999	16.72463768115942	16.151408450704224	0	NA	NA	0	0	0	2	7	4	4	6	5	Male	Non-black/Non-Hispanic	20	NA	NA	23	24	25	26	27	28	30	32
3612	35	38	0	40	0	0	0	0	38	0	0	0	8.411214953271028	7.695	NA	8.0975	6.147222500000001	NA	NA	NA	7.041984732824427	NA	NA	NA	5	7	NA	10	0	NA	NA	NA	10	NA	NA	NA	Female	Non-black/Non-Hispanic	20	21	NA	23	24	NA	NA	NA	29	NA	NA
3614	0	10	10	13	45	50	55	55	55	50	50	50	5.19626168224299	7.5	7.743362831858408	14.555	8.925	23.08	16.784	22.73	22.15267175572519	30.77037037037037	47.3768115942029	50.92253521126761	NA	NA	0	0	1	6	6	8	6	8	8	7	Female	Non-black/Non-Hispanic	20	21	22	23	24	24	26	26	27	30	32
3616	20	20	0	25	0	0	0	0	0	0	0	40	5.498442056074766	6	5.3097345132743365	8.41	NA	NA	NA	NA	NA	NA	NA	8.861500000000001	0	0	0	0	NA	NA	NA	NA	NA	NA	NA	8	Male	Non-black/Non-Hispanic	19	19	21	22	NA	NA	NA	NA	NA	NA	NA
3617	40	40	40	0	30	40	0	60	0	0	40	15	5.841121495327102	7.083333	12.20132743362832	11.5	4.845833333333334	6.875	NA	13.35	11.740458015267176	NA	13.099637681159422	5.809859154929578	NA	3	5	2	3	1	0	0	8	NA	24	9	Female	Non-black/Non-Hispanic	20	21	23	24	25	26	26	28	28	NA	33
3618	35	30	40	40	40	40	40	70	70	70	0	70	7.8909654205607485	8.8775	8.099115044247787	15	13.541666666666668	18	15.2	16.09667	9.270992366412212	8.72962962962963	9.057971014492754	30.183098591549296	1	5	4	7	7	6	7	9	13	12	4	7	Male	Non-black/Non-Hispanic	19	20	21	22	23	24	25	26	27	29	31
3624	40	50	40	40	46	43	55	62	40	40	5	40	8.878504672897195	13.33667	14.15929203539823	17.62	14.625000000000002	18.245	11.379999999999999	13.6625	8.622137404580153	17.45185185185185	20.57729710144928	19.992957746478876	8	20	6	7	11	13	6	6	11	7	7	8	Female	Black	21	22	23	24	25	27	27	28	29	31	34
3628	26	16	35	27	40	50	0	0	40	40	56	60	5.5607476635514015	6.883333	6.35693185840708	16.0375	11.354166666666668	14.54	11.248000000000001	NA	15.190839694656487	14.6	8.594202898550725	20.450704225352112	1	2	1	13	0	9	8	NA	NA	6	12	14	Female	Black	20	21	22	23	24	25	26	27	28	30	32
3631	32	35	5	0	20	25	20	50	40	50	45	50	8.285046728971963	9.1625	3.761061946902655	8.33	3.75	3.75	6.1466664	8	12.404580152671755	11.851851851851851	14.123188405797102	13.098591549295776	1	2	0	NA	1	2	3	NA	NA	NA	NA	NA	Female	Non-black/Non-Hispanic	22	23	24	25	26	27	28	29	30	32	34
3634	40	12	0	50	13	7	0	0	0	0	38	0	6.869158878504672	6.2775	NA	10.225	11.133333333333333	16.78333	NA	NA	NA	NA	13.883021739130436	NA	0	0	NA	12	4	7	NA	NA	NA	NA	10	NA	Female	Black	20	21	NA	23	24	25	NA	NA	NA	NA	32
3635	0	72	60	60	60	60	40	0	0	72	0	60	NA	11.25	9.734513274336283	11	10.833333333333334	14	9.8	16.5	11.450381679389313	10.37037037037037	NA	11.443661971830986	NA	0	2	1	0	0	4	3	5	2	NA	4	Male	Black	23	24	25	26	27	28	29	30	31	33	NA
3642	30	0	0	60	0	60	0	0	30	0	0	0	7.943925233644859	NA	NA	10	NA	10	NA	NA	8.206106870229007	NA	NA	NA	2	NA	NA	0	NA	1	NA	NA	2	NA	NA	NA	Male	Non-black/Non-Hispanic	22	NA	NA	25	NA	27	NA	NA	30	NA	NA
3643	0	40	38	7	40	50	30	40	55	40	40	0	6.074766355140187	9.3	8.318584070796462	12.25	35.3125	15.38	4.104	17.365	12.061068702290076	14.814814814814813	16.576086956521742	17.401408450704228	NA	4	5	3	2	8	5	10	5	12	13	7	Male	Non-black/Non-Hispanic	19	20	21	22	23	24	24	26	27	29	31
3647	35	0	0	40	40	40	40	40	40	40	40	40	7.4766355140186915	7	7.079646017699115	12.5	10.833333333333334	18.27	15.616	21.63	15.778625954198475	17.096296296296295	19.16304347826087	22.176056338028168	3	0	0	NA	8	8	10	10	10	10	17	10	Male	Non-black/Non-Hispanic	19	20	21	22	23	24	25	26	27	30	31
3648	43	20	40	40	35	45	35	50	80	80	0	40	27.682242990654206	9.85	7.831858407079647	14.94	20.025000000000002	11.11	16.784	19.5	8.65648854961832	9.488888888888889	NA	24.647887323943664	7	5	6	6	6	6	7	8	7	7	NA	7	Female	Hispanic	22	23	24	25	26	27	28	29	30	32	NA
3651	0	0	40	36	0	0	0	0	0	0	0	0	NA	5.75	5.442477876106196	7	5.416666666666667	NA	NA	NA	NA	NA	NA	NA	NA	NA	NA	2	1	NA	NA	NA	NA	NA	NA	NA	Male	Black	20	22	22	23	24	25	26	27	28	30	32
3652	6	0	0	30	0	0	0	0	0	0	0	0	9.345794392523365	NA	NA	8.666667	5.833333333333334	12.5	NA	70	5.091603053435114	6.666666666666666	NA	NA	NA	NA	NA	0	NA	NA	NA	0	0	0	NA	NA	Male	Black	20	NA	NA	23	24	25	26	27	28	30	32
3655	0	0	0	0	0	0	0	22	40	0	0	0	NA	6	NA	7	NA	NA	5.768	8.75	6.809160305343511	NA	NA	NA	NA	0	NA	0	NA	NA	NA	0	4	NA	NA	NA	Female	Black	20	21	21	22	23	24	25	26	27	NA	NA
3657	30	40	46	35	0	0	0	40	0	30	35	60	4.828660747663552	7	6.9734513274336285	8.333333	7.083333333333334	9	7.2	11	6.870229007633587	7.037037037037036	7.065217391304349	17.605633802816904	1	5	5	3	2	NA	NA	0	4	NA	1	NA	Male	Black	19	20	21	22	22	24	25	26	27	29	31
3666	40	40	40	55	40	40	40	40	0	40	55	40	7.009345794392523	9.5	11.946902654867257	11.82	11.666666666666668	12	10.4	15.75	10.030534351145038	8.148148148148147	9.420289855072465	11.619718309859156	2	2	4	3	3	3	2	2	3	2	5	7	Male	Hispanic	23	24	25	26	27	28	29	30	31	33	35
3677	0	40	40	40	41	40	40	40	40	40	60	0	NA	9.333333	9.734513274336283	14	11.666666666666668	16	12.8	16	11.450381679389313	10.37037037037037	9.782608695652174	NA	NA	1	2	2	2	2	2	3	5	1	4	NA	Female	Black	NA	25	25	26	27	29	29	30	32	34	35
3679	0	0	0	40	0	0	0	0	0	0	0	0	6.074766355140187	NA	NA	3004.25	NA	9.13	NA	NA	NA	NA	NA	NA	0	NA	NA	NA	NA	NA	NA	NA	NA	NA	NA	NA	Male	Black	19	NA	NA	22	NA	23	24	25	26	NA	NA
3683	10	0	45	35	60	0	0	60	70	75	40	45	7.107476635514018	7.24	17.69911504424779	20	11.108333333333334	11.11	NA	50	6.595419847328245	7.543207407407407	18.115942028985508	30.098591549295776	2	4	NA	NA	NA	NA	NA	NA	NA	NA	NA	NA	Male	Hispanic	20	21	22	23	24	25	26	27	27	30	32
3684	0	0	0	0	0	0	20	0	0	20	40	0	NA	NA	NA	NA	3.9583333333333335	NA	4.6	NA	NA	13.262962962962963	9.159420289855074	13.876760563380282	NA	NA	NA	NA	NA	NA	NA	NA	NA	1	0	19	Male	Hispanic	19	NA	NA	22	23	24	24	NA	NA	29	31
3686	16	35	0	40	35	0	1	0	0	0	40	0	5.607476635514018	7.5	7.52212389380531	10	7.916666666666667	9	24	10	8.396946564885496	8.148148148148147	7.608695652173914	8.450704225352114	0	1	3	4	5	1	0	0	1	NA	6	14	Male	Hispanic	19	20	21	22	23	24	25	26	27	29	31
3690	40	40	40	35	25	20	29	0	0	0	40	40	1.9906542056074765	2.13	3.6725663716814165	3.135	2.7333333333333334	3.23	3.4799999999999995	4.26	NA	6.037037037037037	6.086956521739131	5.985915492957747	0	0	1	3	2	2	0	0	NA	NA	NA	8	Male	Hispanic	21	22	23	24	25	26	27	28	29	31	33
3696	40	0	0	0	40	40	40	40	40	0	0	0	5.677570093457944	NA	NA	10.25	10	12.5	9.888	12.65	10.274809160305344	NA	NA	NA	1	NA	NA	10	3	6	4	4	6	NA	NA	NA	Female	Hispanic	19	NA	NA	22	23	23	24	26	26	NA	NA
3710	40	40	40	40	40	0	0	20	32	32	40	40	12.149532710280374	13.46	12.831858407079647	16.25	13.416666666666668	16.86	NA	7.5	5.7251908396946565	5.555555555555555	7.246376811594203	7.042253521126761	7	6	8	6	7	7	NA	NA	0	1	0	2	Female	Black	21	23	23	24	25	26	27	28	29	32	33
3719	0	0	0	40	0	0	40	56	40	40	40	40	9.345794392523365	NA	9.690265486725664	8.25	NA	10	7.2	8.5	8.396946564885496	11.11111111111111	8.695652173913045	8.97887323943662	1	NA	0	0	NA	0	0	0	0	0	0	1	Male	Hispanic	23	NA	25	26	NA	28	29	30	31	33	35
3722	37	40	40	40	0	0	0	0	0	0	0	0	8.598130841121494	9.5	8.960176991150444	13	NA	NA	NA	NA	11.625954198473282	NA	NA	NA	6	7	6	8	NA	NA	NA	NA	5	NA	NA	NA	Female	Non-black/Non-Hispanic	21	22	23	24	NA	NA	NA	NA	29	NA	NA
3723	40	40	40	40	40	40	40	40	40	40	40	40	13.084112149532709	14.425	14.761061946902656	17	14.583333333333334	19.01	15.208000000000002	21	18.3206106870229	17.62962962962963	17.39130434782609	17.605633802816904	2	6	7	5	7	5	4	8	3	11	8	8	Male	Non-black/Non-Hispanic	21	22	23	24	25	26	27	28	29	31	33
3725	0	8	45	60	85	60	60	60	70	50	50	40	6.607476635514018	5.226667	4.477876106194691	6.583333	6.561110833333333	12.05	10.232	12.82	9.435114503816793	13.674074074074074	9.384057971014492	10.225352112676056	NA	1	2	1	12	7	7	6	7	6	8	9	Male	Non-black/Non-Hispanic	20	21	22	22	24	25	25	26	27	29	32
3726	25	30	33	20	30	20	25	30	25	40	40	28	6.308411214953271	8.125	8.849557522123895	10	4.583333333333334	2.13	1.704	2.13	1.6259541984732824	1.622222222222222	1.5869565217391306	1.5422535211267605	5	9	5	4	5	3	6	5	4	4	5	8	Female	Hispanic	22	23	24	25	26	27	28	29	30	32	34
3727	30	0	0	40	35	60	30	30	26	0	0	0	4.0887850467289715	4.815	6.637168141592921	5.19	2.225	5.815	1.704	2.13	1.6412213740458015	1.5777777777777775	NA	NA	2	3	1	0	4	2	8	3	4	3	NA	NA	Female	Hispanic	20	21	22	23	24	25	26	27	28	31	32
3730	36	32	35	35	60	48	50	0	35	16	22	0	8.495327102803738	7.83	8.716814159292037	10.14	9.444441666666668	12.115	10.384	11.26667	7.580152671755725	7.503703703703704	7.246376811594203	7.394366197183099	6	4	5	5	14	0	5	13	5	0	0	3	Female	Non-black/Non-Hispanic	20	21	22	23	24	25	26	28	28	31	32
3736	42	21	55	50	70	65	60	65	60	60	50	65	7.211838317757009	7.29	8.530973451327435	14.88	5.166666666666667	7.395	14.663999999999998	11.365	11.992366412213741	12.107407407407406	16.532608695652176	13.669014084507044	3	0	6	6	6	6	6	14	7	7	14	6	Female	Non-black/Non-Hispanic	22	23	24	25	26	27	28	30	30	32	34
3738	40	30	30	40	40	40	35	50	60	65	65	9	5.467289719626168	2.13	1.8849557522123894	9.575	15	20.24	20.56	26	24.419847328244273	26.548148148148147	27.898550724637683	30.06338028169014	4	7	8	5	6	7	4	8	7	8	7	10	Male	Hispanic	19	20	21	22	23	24	25	26	27	29	31
3740	0	0	40	40	40	40	40	40	40	40	40	57	7.009345794392523	8	3.097345132743363	8.696667	8.333333333333334	11	8.8	11.67	9.01526717557252	10.407407407407407	13.768115942028986	9.765260563380282	NA	3	3	15	8	6	5	7	8	12	6	6	Female	Black	19	20	21	22	23	24	25	26	27	29	31
3747	0	0	12	40	0	0	0	0	35	0	0	48	6.601245794392523	NA	7.371681415929205	12.15	8.333333333333334	NA	NA	NA	5.7824427480916025	5.925925925925926	NA	11.658450704225352	2	NA	NA	3	0	NA	NA	NA	2	NA	NA	6	Female	Black	21	22	23	24	25	26	26	28	28	31	33
3753	20	40	60	52	53	40	42	46	35	32	50	28	2.196261682242991	3.5	3.097345132743363	6.25	5.208333333333334	7.016667	5.6346663999999995	8.27	7.338422137404581	4.098148148148148	6.1775362318840585	7.119718309859155	2	NA	1	1	1	8	7	16	8	10	2	4	Female	Non-black/Non-Hispanic	21	22	23	24	25	26	26	27	28	31	33
3759	0	25	0	40	0	0	0	0	15	0	40	40	NA	4.25	2.769911504424779	NA	NA	NA	NA	NA	17.30534351145038	NA	7.557971014492754	8.43661971830986	NA	0	0	3	NA	NA	NA	NA	NA	NA	NA	5	Male	Black	22	23	24	25	26	27	28	29	30	32	34
3766	40	40	35	28	25	25	80	70	67	60	0	0	7.4766355140186915	8	7.668141592920354	8.875	7.083333333333334	8.5	6.8	8.5	6.488549618320611	1.6592592592592592	8.695652173913045	NA	0	0	6	0	1	2	1	NA	NA	NA	NA	NA	Female	Non-black/Non-Hispanic	20	21	22	23	24	25	26	27	27	30	31
3767	58	40	50	0	35	35	30	6	0	46	43	0	4.672897196261682	2.5	2.212389380530974	NA	1.5	3.55	9.6	14	1.6259541984732824	12.355555555555554	29.814007246376814	NA	0	0	2	NA	3	0	10	4	0	3	6	NA	Female	Non-black/Non-Hispanic	20	21	22	NA	24	24	25	26	27	30	31
3768	35	30	40	35	30	30	20	32	40	40	45	45	7.943925233644859	9.5	8.849557522123895	11	9.166666666666668	13	8	12	8.015267175572518	8.148148148148147	9.057971014492754	9.859154929577466	0	1	0	0	2	0	0	0	0	3	2	7	Male	Non-black/Non-Hispanic	23	24	25	26	27	28	29	30	31	33	35
3769	35	35	35	35	25	40	40	40	40	40	80	37	14.261682242990654	15	15.04424778761062	17	25	16.84	14.904	18.67	14.702290076335878	10.742592592592592	13.043478260869566	15.845070422535212	0	0	0	0	0	4	6	5	5	5	0	1	Male	Non-black/Non-Hispanic	21	22	23	24	25	26	27	28	29	31	33
3770	30	40	0	40	40	0	40	40	0	40	40	40	2.009345794392523	5.065	NA	6.216667	8.888891666666668	14	8.2	11.25	6.870229007633587	9.320985185185185	10.054347826086957	13.17605633802817	0	0	NA	5	10	4	0	7	4	0	6	5	Male	Non-black/Non-Hispanic	20	21	NA	23	24	25	26	27	28	30	32
3773	40	40	40	44	40	45	40	40	43	40	41	40	11.214953271028037	13	12.389380530973453	82.75	13.75	8.5	12.24	16.36	12.877862595419847	18.214814814814815	17.735507246376812	9.612676056338028	3	3	1	3	2	1	1	2	6	6	6	7	Male	Non-black/Non-Hispanic	19	20	21	22	23	24	25	26	27	29	31
3778	0	0	0	0	0	0	0	0	0	0	0	0	NA	2.15	NA	6.25	NA	NA	7.2	NA	NA	NA	NA	NA	NA	NA	NA	0	NA	NA	NA	NA	NA	NA	NA	NA	Female	Non-black/Non-Hispanic	22	23	24	25	26	27	28	29	30	32	34
3791	40	40	32	47	55	45	50	34	46	64	74	80	12.528037383177569	18.75	19.221238938053098	33.60333	29.252775	39.57	22.056	35.665	20.847328244274806	19.488888888888887	17.869565217391305	16.834507042253524	7	7	4	9	6	6	8	5	5	5	6	8	Female	Black	23	24	25	26	27	28	29	30	31	33	35
3792	0	43	70	58	78	47	80	20	40	50	35	40	NA	9.2	9.734513274336283	10.79	17.5	31.5	25.2	40	19.84732824427481	15.925925925925926	13.043478260869566	11.003521126760564	NA	0	0	2	2	2	0	1	1	1	1	7	Male	Black	NA	22	23	24	25	26	27	28	29	31	33
3797	0	0	0	0	40	0	0	0	0	0	0	0	NA	NA	NA	NA	7.083333333333334	7.5	5.2	NA	NA	NA	NA	NA	NA	NA	NA	NA	5	4	NA	NA	NA	NA	NA	NA	Male	Black	20	21	22	23	24	25	26	26	27	29	31
3806	30	25	28	23	40	40	40	40	40	40	0	0	6.308411214953271	6.625	5.4203539823008855	6.5	6.1875	7.35	6.08	7.85	6.183206106870228	6.543209629629629	6.521739130434783	NA	NA	0	3	4	7	5	2	0	0	2	3	NA	Female	Black	23	24	25	26	27	28	29	30	31	33	35
3810	12	0	0	0	30	40	40	0	0	0	0	40	4.501557943925233	6	NA	NA	7.083333333333334	9	7.2	10.85	NA	NA	NA	7.746478873239437	NA	0	NA	NA	NA	9	10	10	NA	NA	NA	10	Female	Hispanic	22	23	24	25	26	27	28	29	30	NA	NA
3818	0	0	0	0	0	0	0	0	0	0	27	0	6.074766355140187	NA	NA	6.75	5.416666666666667	NA	NA	NA	NA	NA	3.804347826086957	6.338028169014085	NA	NA	NA	2	0	NA	NA	NA	NA	NA	NA	3	Female	Non-black/Non-Hispanic	22	23	24	25	26	27	28	29	30	32	34
3820	40	32	40	0	40	35	20	20	0	18	0	0	5.607476635514018	6.25	5.398230088495575	NA	1.7916666666666667	5	6.5	7.75	5.534351145038167	5.7407407407407405	6.521739130434783	NA	0	0	1	0	NA	6	0	NA	NA	0	1	NA	Female	Non-black/Non-Hispanic	20	21	22	23	24	25	26	27	28	30	32
3822	15	20	0	0	0	0	40	40	40	40	40	0	4.9766355140186915	2.35	NA	13.75	15	13.25	17.936	25.12	22.389312977099234	31.48148148148148	27.17391304347826	26.760563380281692	2	0	NA	NA	NA	1	7	7	8	6	6	6	Female	Non-black/Non-Hispanic	21	22	23	24	25	26	27	28	29	31	33
3824	34	17	0	38	40	25	0	40	20	0	0	34	4.518691588785046	2.135	5.3672566371681425	6.75	7.366666666666667	12.475	6.8	7.25	3.595419847328244	3.4888888888888885	7.246376811594203	7.042253521126761	0	2	NA	9	12	5	0	0	3	0	NA	1	Female	Non-black/Non-Hispanic	22	23	24	25	26	27	28	29	30	32	34
3825	0	30	28	0	40	40	40	45	45	45	45	40	6.074766355140187	2.15	7.52212389380531	4.625	5.833333333333334	7.5	7	11.45	10.870229007633588	11.88148148148148	11.623188405797102	11.971830985915494	0	NA	0	0	1	0	0	4	6	5	6	7	Female	Non-black/Non-Hispanic	22	23	24	25	26	27	28	29	29	32	34
3832	40	40	40	40	40	0	39	40	40	40	50	45	11.682242990654204	13	11.946902654867257	14.5	13.125	16.75	12	16.835	17.679389312977097	16.907407407407405	14.702898550724639	18.056338028169016	3	3	4	3	2	2	1	6	8	12	11	5	Female	Non-black/Non-Hispanic	22	23	24	25	26	27	28	29	30	32	34
3837	0	19	15	38	35	30	12	12	17	37	25	35	5.295950467289719	4.8	6.017699115044248	6.25	5.830555833333334	7.083333	5.8	7.25	5.534351145038167	5.37037037037037	5.344202898550725	5.633802816901409	0	1	1	3	3	2	0	0	0	2	2	2	Female	Non-black/Non-Hispanic	20	21	22	23	24	25	26	27	28	30	32
3840	40	40	0	36	36	40	40	40	40	40	40	40	7.6635514018691575	8.66	7.663716814159293	8.5	7.5	10.425	7.2	9	6.870229007633587	6.666666666666666	7.4275362318840585	11.267605633802818	9	5	4	0	0	5	3	3	3	4	8	6	Male	Non-black/Non-Hispanic	20	22	22	24	24	25	26	27	28	30	32
3847	36	58	61	40	40	40	40	50	80	32	0	0	5.601245794392523	6.1	6.688053097345134	7.8	7.083333333333334	8.97	8.512	7.42	6.376590076335877	6.777777777777778	7.554347826086958	7.276992957746479	2	8	15	8	9	9	15	24	7	13	18	5	Female	Non-black/Non-Hispanic	19	20	21	22	23	24	25	26	27	29	31
3849	40	40	0	60	60	70	60	40	15	60	0	0	6.5420560747663545	7.5	9.047194690265489	1.065	0	0	12.664	25	8.969465648854962	15.185185185185183	15.322463768115943	30.077464788732396	0	0	2	12	3	3	2	3	4	5	9	6	Male	Non-black/Non-Hispanic	19	20	21	22	23	24	25	26	27	29	31
3851	40	30	40	15	0	0	72	15	30	25	37	40	10.093457943925234	10.8	23.746309734513275	45.75	6.945833333333335	13.5	8.4	5.086667	2.0076335877862594	1.948148148148148	5.608695652173914	4.271126760563381	8	8	17	5	4	0	0	0	5	0	3	13	Male	Non-black/Non-Hispanic	20	21	22	23	24	25	26	27	28	30	32
3852	60	55	55	40	40	40	40	40	40	40	40	55	7.785046728971962	9.96	7.871681415929204	12.42	14.108333333333334	17.44	14.36	18.07	14.580152671755725	13.974074074074071	17.692028985507246	16.901408450704228	1	2	5	8	7	8	8	8	7	5	10	8	Male	Non-black/Non-Hispanic	21	22	23	24	25	26	27	28	29	31	33
3853	30	40	40	30	24	40	40	0	0	0	0	40	7.943925233644859	9.5	8.460176991150444	11.01	9.325	11.36	9.792	NA	NA	10.622222222222222	NA	10.750000000000002	4	3	6	5	5	6	6	NA	NA	5	NA	12	Female	Non-black/Non-Hispanic	19	20	21	22	23	24	25	NA	NA	29	NA
3861	34	0	80	0	0	0	0	0	0	0	0	0	6.5420560747663545	7	9.68141592920354	9.87	7.083333333333334	NA	NA	NA	NA	NA	NA	NA	NA	NA	7	6	NA	NA	NA	NA	NA	NA	NA	NA	Female	Black	21	23	24	24	25	NA	NA	NA	NA	NA	NA
3862	0	0	0	14	15	30	15	25	20	25	55	40	6.5420560747663545	2.5	7.371681415929205	6.7	6.958333333333333	9.05	7.4799999999999995	9.75	7.442748091603053	5.555555555555555	5.797101449275363	6.514084507042254	0	NA	NA	2	1	1	NA	1	0	1	1	4	Female	Black	20	21	22	23	24	25	26	27	28	30	32
3865	40	40	40	40	40	40	40	40	40	40	40	0	6.5420560747663545	7	7.831858407079647	10.76	13.041666666666668	16.4	13.680000000000001	17.35	13.412213740458014	10.277777777777777	9.420289855072465	12.63380281690141	7	7	8	6	9	8	8	10	8	17	9	9	Female	Black	22	23	24	25	26	27	28	29	30	32	34
3866	0	0	24	40	40	20	10	5	24	26	0	20	NA	NA	6.194690265486726	8.5	6.979166666666667	9.25	4.1	10	9.82824427480916	11.296296296296296	7.971014492753624	7.042253521126761	NA	NA	NA	4	4	5	4	NA	10	9	2	4	Female	Black	19	20	21	22	23	24	25	26	28	29	31
3868	0	0	40	45	40	40	0	0	0	0	0	32	6.074766355140187	7.333333	5.3097345132743365	6.25	5.520833333333334	7.75	6.4	NA	5.534351145038167	7.4074074074074066	6.340579710144928	7.394366197183099	2	0	1	2	0	0	1	NA	0	7	4	5	Female	Black	20	21	22	23	24	25	25	27	27	30	32
3871	35	40	40	40	35	40	40	40	40	40	40	0	11.74766355140187	13.44	15.486725663716816	19.23	18.316666666666666	16.83	13.463999999999999	16.83	12.847328244274808	12.466666666666665	14.492753623188406	NA	1	0	1	0	0	1	0	0	0	0	0	NA	Male	Non-black/Non-Hispanic	21	23	24	25	25	27	27	29	29	31	33
3877	0	1	10	6	0	0	0	0	0	0	0	0	NA	9.065	10.176991150442479	12.5	8.333333333333334	0.57	NA	NA	NA	NA	NA	NA	NA	NA	1	1	0	1	NA	NA	NA	NA	NA	NA	Male	Black	20	20	21	22	23	24	25	26	27	30	31
3879	30	30	30	25	35	40	0	0	0	0	0	0	5.607476635514018	6	5.5103247787610625	8.083333	6.458333333333334	10	9.4	NA	NA	NA	NA	NA	NA	2	0	6	4	2	NA	NA	NA	NA	NA	NA	Female	Black	19	20	20	22	22	23	24	26	26	28	30
3886	0	0	0	0	0	0	0	0	8	0	0	0	NA	NA	NA	NA	NA	NA	NA	NA	5.916030534351145	7.4074074074074066	5.362318840579711	6.073943661971831	NA	NA	NA	NA	NA	NA	NA	NA	1	NA	1	1	Male	Black	22	NA	25	25	26	27	28	29	30	32	34
3887	21	60	40	40	40	40	40	40	40	40	40	40	4.236759813084111	11.46333	17.69911504424779	23	20	27.825	26.919999999999998	34.62	26.427480916030532	28.13333333333333	31.159420289855074	33.521126760563384	0	10	7	6	8	8	8	7	7	8	8	7	Female	Black	23	24	25	26	27	28	29	30	31	33	35
3889	60	0	20	45	40	0	40	0	0	0	0	0	9.345794392523365	17.25	7.964601769911505	5.15	14.093750000000002	13	8.8	11	NA	NA	NA	NA	0	0	NA	NA	0	NA	4	NA	NA	NA	NA	NA	Male	Non-black/Non-Hispanic	23	24	26	26	27	29	29	30	32	33	36
3891	30	0	0	0	0	0	0	0	25	28	0	0	5.607476635514018	NA	NA	NA	NA	NA	NA	NA	5.847328244274809	6.5740740740740735	6.823671739130435	NA	0	NA	NA	NA	NA	NA	NA	NA	17	1	3	NA	Female	Hispanic	22	NA	NA	NA	NA	NA	NA	NA	30	32	33
3893	0	40	0	30	30	40	0	0	0	0	0	0	5.280373831775701	7	6.548672566371683	11.835	15.970833333333333	8.25	7.159999999999999	7.25	NA	7.4074074074074066	NA	NA	0	0	8	0	0	4	0	NA	NA	NA	NA	NA	Male	Non-black/Non-Hispanic	21	22	23	24	25	26	27	28	29	31	33
3895	0	0	40	40	40	40	40	45	28	38	40	42	6.308411214953271	NA	9.734513274336283	8.745	9.55	11.5	9.168000000000001	11.46	5.534351145038167	6.222222222222222	7.971014492753624	14.20774647887324	0	NA	8	7	7	7	7	6	5	8	6	15	Male	Non-black/Non-Hispanic	22	23	24	25	26	27	28	29	30	32	34
3896	0	0	0	12	20	15	15	15	40	60	50	0	7.593457943925233	NA	4.867256637168142	8	17.441666666666666	28.85	22.944	27.91	12.213740458015266	18.929629629629627	13.3768115942029	NA	NA	NA	NA	1	0	4	3	1	6	8	4	NA	Male	Non-black/Non-Hispanic	18	19	20	22	22	24	24	25	26	29	31
3901	0	0	50	70	40	40	32	40	0	0	0	0	3.8753897196261677	NA	72.56637168141593	8.98	8.270833333333334	10.355	5.1	9.746667	NA	NA	NA	NA	NA	NA	9	4	NA	15	7	19	9	NA	NA	NA	Female	Non-black/Non-Hispanic	19	20	21	22	23	24	25	26	27	NA	NA
3903	40	40	40	45	45	55	75	65	60	0	0	0	11.214953271028037	15	19.911504424778762	21.11	15.274999999999999	18.18	10.664	7.69	NA	NA	NA	NA	3	11	6	7	3	5	4	10	6	NA	NA	NA	Male	Non-black/Non-Hispanic	23	24	24	25	26	28	28	30	30	NA	NA
3904	0	0	0	0	40	50	40	40	40	40	0	40	NA	NA	NA	NA	9.533333333333333	12.5	10.4	13.39	10.229007633587786	10.422222222222222	NA	12.309859154929578	NA	NA	NA	NA	NA	7	7	6	6	5	NA	7	Male	Non-black/Non-Hispanic	NA	NA	NA	25	26	27	28	29	30	32	NA
3909	0	0	0	35	40	33	0	0	40	0	0	0	NA	NA	NA	2.5	4.416666666666667	5.225	3.4240000000000004	NA	6.679389312977099	NA	6.437197826086957	NA	NA	NA	NA	NA	1	2	NA	NA	5	NA	14	NA	Female	Non-black/Non-Hispanic	20	21	22	23	24	25	26	NA	28	NA	32
3912	40	40	40	40	0	0	0	0	0	0	0	0	11.214953271028037	13	11.946902654867257	13.05	12.5	NA	NA	NA	NA	NA	NA	NA	7	8	6	8	7	NA	NA	NA	NA	NA	NA	NA	Female	Non-black/Non-Hispanic	23	24	25	26	27	28	29	NA	NA	33	NA
3938	20	20	20	19	35	32	24	24	24	24	30	50	8.831775700934578	9.47	8.964601769911505	10.32	8.6125	10.56	8.976	11.33	10.206106870229007	10.118518518518519	10.652173913043478	10.253521126760564	6	6	6	6	6	8	7	6	7	3	6	7	Male	Non-black/Non-Hispanic	21	22	23	24	25	26	27	28	29	31	33
3939	19	6	0	25	20	0	0	0	40	40	36	29	5.724299065420561	4.348333	5.513274336283187	5.433333	4.125	3.99	NA	8.72	7.248091603053434	13.94074074074074	10.753623188405799	18.30105633802817	0	0	0	1	0	0	NA	0	6	10	6	1	Female	Non-black/Non-Hispanic	21	22	23	24	25	26	27	28	29	31	33
3940	0	32	44	40	40	22	0	30	40	40	40	0	9.813084112149532	12.81	7.637168141592921	8.865	11.008333333333335	13.36	10.8	9	6.870229007633587	7.962962962962963	9.873188405797102	11.531690140845072	7	18	NA	6	7	4	0	4	3	6	16	19	Female	Black	20	21	22	22	23	25	25	27	27	30	31
3950	40	40	40	40	40	40	40	40	40	40	40	0	8.878504672897195	13	12.389380530973453	14.5	12.016666666666667	22.5	14.424000000000001	17.5	11.83206106870229	12.222222222222221	12.681159420289855	13.028169014084508	4	4	5	7	5	3	5	4	7	5	5	6	Male	Non-black/Non-Hispanic	23	24	25	26	27	28	28	29	30	33	34
3963	0	0	0	40	0	40	0	0	40	0	0	0	5.373831775700935	7	NA	13	NA	NA	NA	NA	17.755725190839694	NA	NA	NA	0	0	NA	10	NA	6	NA	NA	8	NA	NA	NA	Female	Non-black/Non-Hispanic	22	23	NA	25	NA	27	NA	NA	30	NA	NA
3966	40	40	38	12	13	14	37	40	40	40	0	40	7.4766355140186915	9.5	9.955752212389381	14.19	12.033333333333333	14.44	19.384	26	19.15267175572519	20.74074074074074	21.01449275362319	21.47887323943662	5	5	5	1	0	1	6	2	5	8	5	11	Female	Non-black/Non-Hispanic	21	22	23	24	25	26	27	28	29	31	33
3970	0	40	0	40	0	0	0	0	0	0	0	0	7.289719626168224	8.5	7.411504424778761	5.916667	4.558333333333334	NA	NA	NA	NA	14.955555555555556	9.495166666666668	10.211267605633804	0	4	1	4	NA	NA	NA	NA	NA	NA	NA	3	Female	Non-black/Non-Hispanic	23	24	25	26	27	28	29	30	31	33	35
3976	36	40	12	36	40	48	52	6	8	0	40	50	11.214953271028037	16	10.955752212389383	21	17.916666666666668	32	27.6	36	27.862595419847327	26.666666666666664	36.231884057971016	55.41549295774648	9	1	2	7	8	16	14	2	2	2	5	1	Female	Non-black/Non-Hispanic	20	21	22	23	24	25	26	27	28	30	32
3980	55	50	60	58	70	35	36	40	40	40	40	40	8.411214953271028	9	7.371681415929205	9.266667	7.016666666666667	8.855	8.4	16	8.648854961832061	8.474074074074073	10.884057971014494	10.077464788732396	1	0	2	8	6	2	5	5	5	10	5	9	Male	Non-black/Non-Hispanic	20	21	22	23	24	25	26	27	28	30	32
3982	30	72	42	0	40	40	0	0	40	0	0	0	11.214953271028037	9.726667	9.106194690265486	11.38	10.008333333333333	12.38	8.120000000000001	14.84	NA	15.822222222222221	NA	NA	4	5	5	4	3	5	4	1	4	5	NA	NA	Female	Non-black/Non-Hispanic	22	23	24	25	26	27	28	29	30	32	34
3984	0	38	0	52	65	0	0	0	0	0	0	0	6.864485981308411	2.14	5.04424778761062	8.5	7.916666666666667	9.666667	17	NA	NA	NA	NA	NA	0	0	0	0	0	0	NA	NA	NA	NA	NA	NA	Female	Non-black/Non-Hispanic	21	22	23	24	25	26	27	28	29	31	33
3991	50	50	50	30	40	0	50	56	40	0	40	0	5.607476635514018	6	49.77876106194691	5	8.016666666666666	NA	4.8	13.305	6.106870229007633	5.555555555555555	9.420289855072465	NA	0	1	1	NA	NA	NA	0	1	0	0	0	NA	Male	Non-black/Non-Hispanic	23	24	25	26	27	NA	29	30	31	33	35
3992	52	42	57	42	43	40	37	50	42	45	45	45	8.80373831775701	19.05	9.31858407079646	0	13.566666666666668	6.25	7.6	12.375	0	0	0	0	2	2	2	2	5	8	1	4	2	3	2	3	Female	Non-black/Non-Hispanic	23	24	25	26	27	28	28	30	31	33	35
3998	0	0	0	15	40	40	0	0	0	0	0	0	6.5420560747663545	6.5	5.1991150442477885	8	4.791666666666667	13	NA	NA	NA	NA	NA	NA	NA	NA	0	NA	1	0	NA	NA	NA	NA	NA	NA	Male	Non-black/Non-Hispanic	19	20	22	22	23	24	NA	NA	NA	NA	NA
4008	0	0	0	0	0	40	50	45	45	45	42	0	7.4766355140186915	7.125	NA	NA	8.875	25.87	16.304	25.64	19.572519083969464	25.007407407407403	24.884057971014496	NA	NA	0	NA	NA	NA	7	6	5	6	6	7	NA	Male	Non-black/Non-Hispanic	20	21	22	23	24	25	26	27	28	30	32
4009	0	0	50	60	120	88	40	40	40	40	40	40	7.009345794392523	6.5	6.194690265486726	9	6.770833333333334	15	12	15	12.977099236641221	13.703703703703702	14.492753623188406	15.492957746478874	1	NA	0	1	1	1	1	1	1	3	4	4	Male	Non-black/Non-Hispanic	22	23	24	25	26	27	28	29	30	32	34
4012	40	20	0	40	40	40	40	40	48	44	40	37	8.411214953271028	8.75	7.743362831858408	12.5	11.705558333333334	12.74	9.616	12.86	8.679389312977099	9.351851851851851	7.666666666666667	8.450704225352114	0	0	0	5	6	12	6	6	3	4	0	11	Female	Non-black/Non-Hispanic	21	22	23	24	25	26	27	28	29	31	33
4013	35	40	10	20	5	20	60	50	50	0	0	70	6.775700934579439	6.75	19.469026548672566	8.5	7.083333333333334	10	6.4	26.86667	36.6412213740458	NA	NA	29.046950704225356	0	0	0	0	0	1	1	0	0	NA	NA	9	Male	Non-black/Non-Hispanic	19	20	21	22	23	24	25	26	27	NA	NA
4015	40	0	36	0	0	0	0	0	0	15	19	0	6.392523364485981	7	7.743362831858408	8.9	8.125	NA	NA	13	NA	6.666666666666666	13.043478260869566	11.267605633802818	NA	1	4	6	NA	NA	NA	6	NA	NA	NA	2	Female	Non-black/Non-Hispanic	19	20	21	22	23	24	25	26	27	29	31
4018	43	40	55	50	25	40	0	0	0	0	0	0	6.247663551401868	8.7575	7.817108849557522	8.5	7.116666666666666	26.44	NA	NA	NA	NA	NA	NA	5	17	8	4	8	3	NA	NA	NA	NA	NA	NA	Female	Non-black/Non-Hispanic	23	24	25	26	27	28	NA	NA	NA	NA	NA
4020	35	40	38	40	37	40	40	38	48	40	40	47	6.401869158878504	7.775	6.840707964601771	10.63	10.133333333333335	12.02	9.751999999999999	9.9	11.927480916030534	9.725925925925926	10.315217391304348	10.035211267605634	4	6	9	5	6	6	5	4	1	4	3	10	Female	Non-black/Non-Hispanic	23	24	25	26	27	28	29	30	31	33	35
4024	0	20	0	0	55	57	55	45	30	25	25	55	NA	7	6.194690265486726	8.66	7.133333333333334	10.15333	19.308	17.33	25.44274809160305	34.93333333333333	14.492753623188406	8.725352112676058	NA	0	0	NA	8	6	4	4	NA	NA	NA	1	Female	Black	21	22	22	24	24	25	26	28	28	31	32
4026	0	0	0	0	23	0	4	4	2	3	20	10	NA	NA	NA	4.465	9.266666666666666	2	8	10	7.633587786259541	8.148148148148147	7.246376811594203	70.42253521126761	NA	NA	NA	0	0	1	3	1	1	0	2	NA	Female	Non-black/Non-Hispanic	22	23	24	25	26	27	28	29	30	32	34
4027	45	51	40	40	0	0	0	25	60	38	90	40	5.940810280373832	9.93	6.741592920353983	10.61	5.395833333333333	NA	NA	14	9.732824427480915	13.170370370370371	9.369565217391305	11.10211267605634	0	17	6	6	5	NA	NA	NA	8	4	4	17	Female	Non-black/Non-Hispanic	21	22	23	24	25	26	27	28	29	31	33
4028	30	70	0	15	40	0	0	0	0	0	0	0	6.327102803738317	3.753333	2.5530973451327434	5.275	5.729166666666667	9.22	NA	4	3.8167938931297707	7.499999999999999	5.978260869565218	6.742957746478873	3	2	4	1	5	5	NA	0	NA	3	5	6	Female	Non-black/Non-Hispanic	22	23	24	25	26	27	27	29	30	32	34
4030	40	35	40	40	0	0	0	0	0	0	1	5	7.1168224299065415	9.25	5.0265486725663715	8	7.708333333333334	NA	NA	NA	NA	NA	252.7826086956522	45.85915492957747	NA	NA	NA	5	NA	NA	NA	NA	NA	NA	NA	NA	Male	Non-black/Non-Hispanic	21	22	23	24	25	26	27	28	29	32	34
4049	20	40	0	40	40	40	40	0	20	0	0	0	5.841121495327102	8.125	10.619469026548673	7	7.1875	10.25	9	12.5	4.961832061068702	3.429629629629629	NA	NA	1	11	4	5	8	6	6	5	0	0	NA	NA	Female	Non-black/Non-Hispanic	22	24	24	25	26	27	28	29	30	32	34
4052	35	30	45	50	40	53	55	12	55	0	50	40	6.672897196261681	15	10.06637168141593	11	15.208333333333334	0	10.184000000000001	0	9.717557251908397	10.481481481481481	0	12.910795774647887	0	0	0	0	0	0	0	0	0	0	1	2	Female	Non-black/Non-Hispanic	23	24	25	26	27	28	29	30	31	33	35
4053	0	0	20	40	50	40	40	45	40	45	40	40	5.14018691588785	NA	7.52212389380531	9.65	7.783333333333333	10.75	8.6	10.125	8.396946564885496	8.333333333333332	10.054347826086957	12.19718309859155	NA	NA	0	0	4	9	9	3	4	3	5	6	Female	Non-black/Non-Hispanic	23	24	25	26	27	27	28	30	30	33	35
4056	0	0	40	40	0	40	0	0	0	0	0	0	4.102803738317757	NA	11.283185840707965	14.75	19.583333333333336	18.5	17.2	15.75	7.633587786259541	NA	NA	NA	NA	NA	6	2	2	1	NA	2	0	NA	NA	NA	Male	Non-black/Non-Hispanic	21	NA	23	24	25	26	27	28	29	NA	NA
4057	0	40	40	40	40	75	70	70	40	50	70	55	NA	7.25	7.128318584070797	9.15	7.291666666666667	9.81	41.432	7.145	7.305343511450381	6.296296296296296	17.920289855072465	14.6056338028169	NA	0	5	5	6	5	4	7	15	8	10	8	Male	Non-black/Non-Hispanic	NA	23	24	25	26	27	28	29	30	32	34
4058	37	40	40	60	40	0	25	0	0	0	0	0	5.957943925233645	10.5	9.734513274336283	11	9.166666666666668	11	7.2	9.5	NA	NA	NA	NA	3	5	5	5	6	2	3	4	NA	NA	NA	NA	Female	Hispanic	21	22	23	24	25	26	26	28	28	31	33
4059	31	40	40	40	25	40	40	45	45	60	60	45	5.724299065420561	7.125	6.840707964601771	9.365	6.833333333333333	8.95	6.752	8.07	8.48091603053435	6.388888888888888	7.024154347826088	5.084507042253521	1	NA	5	0	NA	7	0	1	1	1	1	2	Male	Non-black/Non-Hispanic	19	20	21	22	23	24	25	26	27	29	31
4060	0	0	0	0	25	72	0	0	0	0	32	0	7.4766355140186915	NA	NA	NA	5	6.07	5.6	NA	NA	NA	5.52536231884058	NA	0	NA	NA	NA	1	0	NA	NA	NA	NA	1	NA	Female	Non-black/Non-Hispanic	20	21	22	23	24	24	25	26	27	30	32
4061	0	0	40	0	0	0	40	40	40	39	40	0	5.677570093457944	NA	7.079646017699115	8	NA	NA	9.128	11.68	9.320610687022901	8.425925925925926	8.242753623188406	NA	0	NA	0	6	NA	NA	NA	5	5	15	15	NA	Female	Non-black/Non-Hispanic	22	23	24	25	26	27	28	29	30	32	34
4065	40	25	0	25	0	0	1	0	20	0	0	0	7.4766355140186915	8	5.3097345132743365	7.2	5.3125	6.395	6	9	5.534351145038167	NA	NA	NA	1	0	0	NA	0	NA	0	0	0	NA	NA	NA	Male	Non-black/Non-Hispanic	23	24	25	26	27	28	29	30	31	NA	NA
4066	40	40	40	40	40	40	56	40	40	40	40	40	7.242990654205607	8	9.402654867256638	14	11.666666666666668	15.25	9.708	12.095	11.946564885496183	13.888888888888888	14.427536231884059	14.014084507042254	0	0	4	4	2	2	2	2	3	4	4	7	Male	Non-black/Non-Hispanic	21	22	23	24	25	26	27	28	29	31	33
4102	35	30	45	35	40	80	0	0	0	0	0	0	12.018691588785046	7.5	9.460176991150442	13.8	15.833333333333334	18.75	NA	NA	NA	NA	NA	NA	0	0	1	9	3	0	NA	NA	NA	NA	NA	NA	Female	Non-black/Non-Hispanic	22	23	24	25	26	27	NA	NA	NA	NA	NA
4105	0	0	0	0	0	0	40	40	0	0	0	0	NA	NA	NA	NA	NA	NA	9.6	15	11.450381679389313	NA	NA	NA	NA	NA	NA	NA	NA	NA	NA	2	2	NA	NA	NA	Female	Non-black/Non-Hispanic	22	23	24	25	26	27	28	29	30	NA	34
4117	0	0	0	0	0	0	0	0	0	0	0	0	NA	NA	NA	NA	5.208333333333334	8	NA	NA	NA	NA	5.797101449275363	NA	NA	NA	NA	NA	NA	0	NA	NA	NA	NA	NA	NA	Female	Non-black/Non-Hispanic	NA	24	25	26	27	28	29	NA	NA	NA	35
4125	0	0	0	0	40	0	0	50	0	0	0	0	NA	NA	NA	NA	8.15	8.75	NA	9	6.870229007633587	NA	NA	NA	NA	NA	NA	NA	0	0	NA	NA	NA	NA	NA	NA	Male	Hispanic	22	NA	24	25	26	27	28	29	30	32	34
4127	0	15	37	0	35	20	25	37	35	35	40	35	NA	6	5.9734513274336285	6.875	5.458333333333333	6.425	5.7	7.25	5.534351145038167	5.925925925925926	7.155797101449276	8.450704225352114	NA	NA	1	1	0	1	0	0	1	0	0	1	Female	Hispanic	NA	21	21	22	23	24	25	26	27	29	32
4130	40	55	40	0	0	0	6	0	0	0	0	0	13.626168224299064	11.19	13.637168141592921	NA	NA	NA	NA	8.5	NA	NA	NA	NA	1	7	7	NA	NA	NA	13	0	NA	NA	NA	NA	Female	Non-black/Non-Hispanic	20	21	22	NA	NA	NA	26	27	28	NA	32
4133	0	0	0	0	0	30	80	51	71	75	55	70	NA	NA	NA	7	NA	14.885	6.768000000000001	11.23667	7.6030534351145045	7.207407407407407	11.398550724637682	22.615021126760563	NA	NA	NA	NA	NA	2	4	5	6	8	5	9	Male	Non-black/Non-Hispanic	20	21	22	23	24	25	26	27	28	30	32
4134	35	0	0	0	25	0	0	0	0	0	40	0	6.5420560747663545	NA	NA	NA	8.333333333333334	NA	NA	NA	NA	NA	14.673913043478262	NA	1	NA	NA	NA	1	NA	NA	NA	NA	NA	7	NA	Male	Non-black/Non-Hispanic	19	NA	NA	NA	23	NA	NA	NA	NA	NA	31
4138	40	8	6	5	40	80	40	48	0	29	20	0	17.056074766355138	24.6	16.26253982300885	16.7875	8.055000000000001	9.775	8.592	9.585	NA	10.425925925925926	7.391304347826087	0.7323943661971831	NA	0	0	0	7	0	8	8	NA	13	0	NA	Female	Non-black/Non-Hispanic	22	23	24	25	26	27	27	29	NA	32	34
4139	0	0	0	50	60	0	20	0	40	65	60	70	6.5420560747663545	NA	6.637168141592921	12.5	12.55	13.36	8	10	22.19083969465649	14.577777777777776	27.869565217391308	39.75704225352113	1	1	0	6	6	3	NA	3	NA	NA	3	12	Male	Non-black/Non-Hispanic	20	21	22	23	24	25	26	27	28	30	32
4149	0	25	0	27	48	50	40	40	44	40	40	40	NA	19.125	NA	19.8	20.833333333333336	27.93	27.712	38.8	30.534351145038165	32.59259259259259	35.536231884057976	36.225352112676056	NA	0	NA	0	5	6	13	7	8	8	8	8	Male	Non-black/Non-Hispanic	NA	25	NA	26	27	28	29	30	31	33	35
4151	20	28	25	24	15	0	0	0	0	0	0	0	7.336448598130841	9.7	3.5398230088495577	0	24.575	NA	NA	NA	NA	NA	NA	NA	1	0	0	0	1	NA	NA	NA	NA	NA	NA	NA	Female	Non-black/Non-Hispanic	19	21	22	23	24	NA	NA	NA	NA	NA	NA
4156	40	40	0	80	50	60	42	80	70	60	65	80	8.36448598130841	9.57	NA	16.045	12.741666666666667	16.125	4.764	15.375	42.82824427480916	23.01111111111111	9.60144927536232	14.12206338028169	6	5	NA	4	4	5	4	7	4	5	5	9	Male	Non-black/Non-Hispanic	20	22	NA	24	24	25	26	27	28	30	32
4168	40	0	30	30	40	70	40	40	45	40	40	40	8.644859813084112	9.25	1.9026548672566372	2.13	4.975	14.815	8.8	11.08	7.83206106870229	9.37037037037037	10.07608695652174	8.836267605633802	3	4	4	1	5	5	6	6	3	5	8	12	Male	Black	21	22	23	24	25	26	27	28	28	31	33
4171	0	0	40	40	35	40	40	40	47	40	40	50	10.2803738317757	NA	9.29203539823009	10	10.611108333333334	20.58	16.704	21.31	13.870229007633588	11.907407407407407	14.601449275362318	15.69718309859155	3	NA	4	7	6	4	5	4	6	5	10	7	Male	Black	21	22	23	24	25	26	27	28	29	31	33
4177	35	12	30	0	0	49	56	0	40	40	40	40	5.841121495327102	5.883333	5.442477876106196	6.733333	9.25	6.12	5.712	7.445	6.106870229007633	6.203703703703703	9.057971014492754	11.267605633802818	NA	0	1	1	2	0	0	0	0	4	7	6	Female	Black	21	22	23	24	25	26	27	28	29	31	33
4178	0	0	0	0	40	3	0	20	29	21	32	40	4.813084112149533	NA	NA	8	6.354166666666667	15	12	7.25	5.534351145038167	5.648148148148148	6.642512318840581	9.859154929577466	2	NA	NA	NA	NA	NA	0	0	0	0	2	1	Female	Black	20	21	22	23	24	25	26	27	28	30	32
4180	4	0	50	0	20	0	0	0	0	0	12	0	15.186915887850466	22.5	13.274336283185843	75	16.39166666666667	19	NA	NA	NA	7.777777777777778	27.17391304347826	14.788732394366198	0	0	0	1	NA	NA	NA	NA	NA	NA	0	NA	Male	Non-black/Non-Hispanic	23	24	25	26	27	28	29	30	31	33	35
4181	0	0	0	0	0	0	0	0	0	0	0	0	8.411214953271028	NA	NA	NA	NA	NA	NA	NA	NA	NA	NA	NA	0	NA	NA	NA	NA	NA	NA	NA	NA	NA	NA	NA	Male	Non-black/Non-Hispanic	20	21	22	23	24	25	26	27	28	30	32
4192	40	0	40	40	0	25	28	0	0	12	10	15	7.710280373831775	9	8.4070796460177	8.916667	8.333333333333334	8	7.2	8	NA	46.29629629629629	25.275362318840582	23.471830985915492	9	5	NA	5	0	0	0	NA	NA	NA	NA	NA	Male	Hispanic	23	24	25	26	27	28	29	30	31	33	35
4194	40	50	40	46	50	55	63	40	42	50	95	70	8.411214953271028	10.2	17.01769911504425	18.8	12.083333333333334	16.61	25.288	63.42	11.816793893129772	10.333333333333332	20.579710144927535	10.880281690140846	0	1	3	1	1	2	2	7	2	2	3	1	Female	Hispanic	22	23	24	25	26	27	28	29	30	32	34
4197	30	0	38	40	0	0	0	0	40	0	18	40	6.308411214953271	8.5	8.4070796460177	10.7	12.291666666666668	NA	7.6	NA	6.870229007633587	10.622222222222222	NA	10.563380281690142	1	0	NA	3	2	NA	2	NA	NA	5	NA	2	Female	Hispanic	20	21	21	23	23	24	25	26	27	30	31
4203	0	50	45	50	45	60	40	40	45	40	40	40	NA	12.21	0.008849557522123895	19.35	16.045833333333334	16.375	19.232	24.52	16.63358778625954	18.51851851851852	19.507246376811597	15.605633802816902	NA	6	6	7	14	10	5	6	3	5	4	13	Female	Non-black/Non-Hispanic	22	23	24	26	26	28	28	29	30	33	35
4212	0	0	0	49	0	0	0	0	0	40	0	40	NA	NA	NA	10	8.333333333333334	NA	NA	NA	NA	7.4074074074074066	9.420289855072465	11.802816901408452	NA	NA	NA	NA	NA	NA	NA	NA	NA	0	3	5	Female	Hispanic	22	23	24	25	26	27	28	29	30	33	34
4215	0	0	0	0	40	90	40	0	0	0	0	0	NA	NA	8.849557522123895	10	7.5	8.5625	6.85	8	NA	NA	NA	5.633802816901409	NA	NA	NA	NA	7	1	6	2	NA	NA	NA	NA	Female	Non-black/Non-Hispanic	21	22	23	24	25	26	27	28	29	31	33
4218	0	0	22	30	25	0	0	0	0	0	15	12	5.607476635514018	NA	6.858407079646018	7.116667	5.625	7.5	NA	NA	5.534351145038167	NA	7.246376811594203	7.042253521126761	1	NA	1	4	4	1	NA	NA	1	NA	NA	2	Female	Non-black/Non-Hispanic	23	24	24	25	26	28	28	29	30	33	35
4234	0	0	16	14	0	55	40	40	30	0	32	0	9.345794392523365	NA	6.194690265486726	7.575	6.770833333333334	5.83	2.504	3.895	7.251908396946565	NA	4.710144927536232	5.985915492957747	0	NA	NA	0	5	NA	NA	0	1	NA	4	2	Female	Non-black/Non-Hispanic	19	21	21	22	23	24	25	26	27	NA	31
4242	0	0	35	0	30	25	20	0	0	0	8	0	5.14018691588785	5.883333	3.871681415929204	5.4375	8.333333333333334	8.5	5.8	4.625	NA	NA	6.702898550724639	7.042253521126761	1	0	NA	NA	1	2	0	0	NA	NA	0	NA	Female	Black	18	20	21	21	22	23	24	26	26	28	30
4252	0	40	40	40	40	45	40	40	40	40	40	0	5.210280373831775	6.75	7.079646017699115	9	10	15	12	15.25	11.83206106870229	12.592592592592592	13.768115942028986	13.380281690140846	1	2	5	9	7	5	6	6	12	5	6	7	Male	Non-black/Non-Hispanic	18	19	20	21	22	24	24	25	26	28	30
4255	35	70	30	40	0	40	0	50	0	0	0	0	5.5607476635514015	6.193333	6.135692920353983	10	8.75	13.5	10.8	NA	NA	NA	0	NA	1	4	1	3	4	NA	NA	0	NA	NA	NA	NA	Female	Non-black/Non-Hispanic	22	23	24	25	26	27	28	29	NA	NA	34
4256	0	0	0	24	4	44	35	35	35	0	60	40	5.467289719626168	7	NA	9.5	10.9375	12.8125	8	NA	14.706106870229007	17.59259259259259	12.192028985507246	9.7300492957746485	NA	0	NA	4	8	3	NA	NA	NA	NA	NA	13	Male	Non-black/Non-Hispanic	19	20	21	22	23	24	25	26	27	29	31
4261	33	40	40	0	40	50	40	40	40	40	50	60	7.009345794392523	9.76	8.849557522123895	9.625	11.666666666666668	11	14.8	25	19.083969465648853	18.51851851851852	19.92753623188406	27.295774647887324	6	2	5	9	0	0	0	0	2	5	4	1	Male	Hispanic	19	20	21	22	23	24	25	26	27	29	31
4262	40	0	0	35	35	0	0	0	0	0	0	0	3.448598130841121	2.13	3.761061946902655	2.14	4.220833333333334	8	NA	NA	5.7251908396946565	NA	NA	6.426056338028169	1	NA	NA	NA	0	3	NA	NA	0	NA	NA	8	Female	Hispanic	22	23	24	25	26	27	28	29	30	NA	NA
4271	0	0	0	5	0	0	0	0	0	0	0	0	NA	NA	NA	10	8.333333333333334	NA	NA	27.875	NA	NA	NA	NA	NA	NA	NA	NA	NA	NA	NA	0	NA	NA	NA	NA	Female	Hispanic	NA	23	24	25	26	NA	NA	29	30	32	34
4272	30	29	24	0	0	8	55	50	55	40	34	50	5.607476635514018	7.333333	7.079646017699115	9	NA	8	7.0200000000000005	4	6.358778625954198	7.28395037037037	22.10144927536232	6.330985915492958	NA	0	0	0	NA	0	1	NA	NA	3	4	6	Female	Non-black/Non-Hispanic	23	24	25	26	27	28	29	30	31	33	35
4274	40	54	40	40	0	40	0	0	40	40	40	0	3.7383177570093458	8.64	12.929203539823009	7.075	10	10	NA	10.75	12.977099236641221	12.5	14.492753623188406	NA	0	2	5	6	4	4	NA	NA	5	8	7	NA	Male	Non-black/Non-Hispanic	20	21	22	23	24	25	NA	27	28	30	32
4275	75	40	40	40	60	50	71	71	70	60	50	50	5.957943925233645	6.375	6.72566371681416	9.1	10.666666666666668	8.75	8.666664	9.5	10.877862595419847	13.518518518518517	13.949275362318842	19.014084507042256	6	1	4	4	5	16	10	5	9	11	5	6	Male	Non-black/Non-Hispanic	19	20	21	22	23	24	25	26	27	29	31
4282	9	5	4	0	40	40	40	40	40	0	0	0	7.943925233644859	10	10.619469026548673	10	13.666666666666666	17.5	14.4	18.8	13.931297709923664	14.074074074074073	NA	NA	NA	NA	NA	NA	6	6	7	9	7	7	NA	NA	Female	Non-black/Non-Hispanic	18	20	21	22	22	23	25	25	26	29	30
4286	0	0	0	55	0	0	0	0	1	0	40	0	5.4392523364485985	5.9375	NA	8.166667	6.875	4.675	6.4	8	5.534351145038167	5.62037037037037	6.567028985507247	6.161971830985916	1	NA	NA	0	3	0	NA	NA	2	NA	NA	1	Male	Non-black/Non-Hispanic	22	23	24	25	26	27	28	29	30	32	34
4292	38	0	0	0	0	0	0	0	0	16	0	0	5.14018691588785	NA	NA	NA	NA	NA	NA	NA	NA	5.092592592592593	NA	NA	7	NA	NA	NA	NA	NA	NA	NA	NA	4	NA	NA	Male	Hispanic	20	NA	NA	NA	NA	NA	NA	NA	NA	30	NA
4293	30	15	10	6	42	38	15	30	34	0	0	0	4.266355140186916	20	14.15929203539823	20	12.677083333333334	20.575	10.428799999999999	16.555	6.106870229007633	NA	NA	NA	0	0	0	1	7	3	1	0	1	NA	NA	NA	Female	Non-black/Non-Hispanic	23	24	25	26	27	28	28	30	30	NA	NA
4298	23	0	0	40	0	0	0	0	0	0	0	40	5.373831775700935	5.5	NA	17.44	NA	11.04	NA	NA	NA	NA	NA	20.542253521126764	0	0	NA	5	NA	4	NA	NA	NA	NA	NA	5	Female	Non-black/Non-Hispanic	21	22	23	24	NA	26	26	28	29	31	NA
4299	0	0	40	40	0	0	0	0	0	40	40	50	NA	NA	12.389380530973453	15.5	13.333333333333334	NA	NA	NA	NA	14.074074074074073	11.65458695652174	18.661971830985916	NA	NA	1	0	NA	NA	NA	NA	NA	7	8	5	Male	Non-black/Non-Hispanic	22	23	24	25	26	27	27	29	30	32	34
4301	40	40	0	0	0	0	0	0	0	0	0	0	9.579439252336448	12.5	NA	NA	NA	NA	NA	NA	NA	NA	NA	NA	0	10	NA	NA	NA	NA	NA	NA	NA	NA	NA	NA	Female	Hispanic	22	23	NA	NA	NA	NA	NA	NA	NA	NA	NA
4303	0	30	38	20	25	28	8	25	28	28	22	0	NA	6.59	5.938053097345133	5.15	4.291666666666667	7	6.4	8	6.106870229007633	6.296296296296296	6.159420289855073	NA	NA	0	3	0	0	2	1	1	1	0	0	NA	Female	Hispanic	23	24	26	26	27	28	29	30	31	33	35
4304	40	40	40	40	40	40	40	40	40	40	40	40	7.4766355140186915	7.375	9.70353982300885	15	11.558333333333334	11.85	13.463999999999999	15.495	11.801526717557252	14.955555555555556	15.695652173913045	18.619718309859156	6	7	5	5	6	4	4	5	5	10	5	5	Female	Non-black/Non-Hispanic	21	22	23	24	25	26	27	28	29	31	33
4310	0	40	60	40	40	0	0	0	0	0	25	0	NA	6.5	6.194690265486726	6.5	5.208333333333334	6	NA	NA	NA	NA	5.797101449275363	7.133802816901409	NA	0	0	4	0	NA	NA	NA	NA	NA	NA	NA	Male	Hispanic	18	20	20	21	22	24	25	25	27	29	30
4311	40	55	40	40	40	40	42	42	0	51	64	5	9.345794392523365	11	12.536876106194692	15.5	11.145833333333334	11.68	9.8	30.39	82.32824427480915	14.859259259259257	17.81521739130435	24.647887323943664	NA	5	6	6	11	8	7	6	7	7	6	7	Male	Hispanic	22	23	24	25	26	27	28	29	30	32	34
4314	20	30	45	95	30	30	47	47	40	43	40	40	1.9906542056074765	3.64	5.402654867256638	10.0375	6.541666666666667	13.625	12.08	15.3	12.251908396946565	16.970370370370368	12.228260869565219	15.845070422535212	5	0	1	2	0	1	2	1	7	6	6	9	Female	Hispanic	21	22	23	24	25	26	27	28	29	31	33
4322	20	40	0	0	0	0	0	35	0	0	0	30	5.046728971962617	7	7.632743362831859	6	5.833333333333334	5.143333	NA	12	7.919847328244274	2.3185185185185184	NA	5.633802816901409	NA	0	6	0	5	0	NA	4	6	NA	NA	1	Male	Hispanic	18	19	20	22	22	23	25	26	26	29	30
4325	6	0	0	0	0	0	0	0	0	40	40	0	5.373831775700935	NA	NA	NA	NA	NA	NA	NA	NA	7.925925925925925	9.673913043478262	NA	3	NA	NA	NA	NA	NA	NA	NA	NA	7	5	NA	Female	Hispanic	20	NA	NA	NA	NA	NA	NA	NA	NA	30	32
4333	0	0	15	0	0	0	0	40	0	0	0	0	6.144859813084112	NA	5.5309734513274345	7.85	NA	NA	NA	8	6.106870229007633	NA	NA	5.926056338028169	0	NA	NA	NA	NA	NA	NA	0	NA	NA	NA	NA	Female	Hispanic	24	24	25	26	NA	NA	NA	30	31	NA	NA
4349	36	156	0	68	18	40	40	26	41	40	30	35	11.884738317757009	7.41	23.784663716814162	8.54	16.929166666666667	8.506667	8.4	13.52	7.4541984732824424	11.233333333333333	8.094202898550725	5.22887323943662	5	0	0	0	8	3	2	3	3	4	0	6	Male	Non-black/Non-Hispanic	20	21	22	23	24	25	26	27	28	30	32
4359	40	0	0	60	38	0	0	0	30	12	40	45	6.600467289719626	NA	NA	7.23	8.3	10.5	NA	NA	7.137404580152671	7.962962962962963	4.66304347826087	8.996478873239438	7	NA	NA	16	5	3	NA	NA	1	0	6	8	Male	Non-black/Non-Hispanic	21	NA	NA	24	25	26	NA	NA	29	31	33
4361	20	40	0	0	40	40	40	0	40	0	40	40	5.607476635514018	6.7	8.47787610619469	NA	8.625	12.04	12.112	11.94	8.015267175572518	NA	8.333333333333334	9.06338028169014	0	3	9	NA	9	9	8	8	NA	NA	10	10	Female	Hispanic	23	24	25	26	27	28	29	30	31	NA	35
4365	0	12	18	30	40	45	55	55	45	45	48	49	6.308411214953271	3.6	7.817108849557522	7.635	12.677775	24.49	15.888	23.08	23.488549618320608	31.970370370370365	28.91666666666667	26.11971830985916	NA	1	3	2	2	7	7	7	7	7	9	10	Female	Non-black/Non-Hispanic	19	20	21	22	23	24	25	26	27	29	31
4369	0	0	35	0	40	35	0	40	42	42	40	42	6.654205607476635	NA	5.3097345132743365	7.666667	4	3.25	4.46	8.625	8.015267175572518	8.518518518518517	8.695652173913045	9.15492957746479	3	NA	NA	0	0	3	2	5	2	2	5	6	Female	Non-black/Non-Hispanic	20	21	22	24	24	25	26	27	28	30	32
4371	17	0	0	0	0	20	0	35	0	40	40	0	6.0140186915887845	NA	6.371681415929205	NA	NA	8	7.2	7.28	5.709923664122138	9.688888888888888	12.557971014492754	NA	0	NA	NA	NA	NA	1	1	NA	1	4	3	NA	Female	Hispanic	21	NA	23	24	25	26	27	28	29	31	34
4375	24	30	30	30	16	24	50	36	36	36	36	34	6.4953271028037385	7.35	7.039823008849559	8.85	8.791666666666668	13	9.616	25.77	20.458015267175572	18.39259259259259	22.159420289855074	33.068077464788736	5	10	5	7	3	3	0	10	9	6	6	15	Female	Hispanic	20	21	22	23	24	25	26	27	28	30	32
4390	0	0	0	38	0	0	0	40	68	45	40	0	9.345794392523365	NA	NA	8	6.666666666666667	9	NA	8	7.061068702290076	8.925925925925926	11.5	NA	NA	NA	NA	NA	2	2	NA	3	4	6	3	NA	Male	Hispanic	20	21	22	23	24	25	26	27	28	30	32
4391	25	12	51	30	30	25	25	40	40	40	40	40	7.359813084112149	11.05	9.805309734513274	9.84	9.375	12.35	10.6	15	11.83206106870229	12.592592592592592	12.282608695652174	15.140845070422536	NA	9	10	6	8	8	8	9	10	9	10	10	Female	Hispanic	20	21	22	23	24	25	26	27	28	30	32
4394	13	15	9	16	9	2	0	0	0	0	0	4	NA	5.25	4.557522123893806	5.15	2.7750000000000004	5.15	4.720000000000001	NA	NA	NA	NA	7.042253521126761	NA	0	0	1	0	0	0	NA	NA	NA	NA	NA	Female	Hispanic	23	24	25	26	27	28	28	30	31	33	35
4395	0	15	40	0	0	0	0	36	40	40	40	40	6.728971962616822	6.95	6.150442477876107	7	NA	7.75	NA	11.225	10.49618320610687	14.913577777777778	9.920289855072465	9.859154929577466	2	0	NA	NA	NA	1	NA	3	13	20	8	2	Female	Hispanic	19	20	21	22	23	24	25	26	27	29	31
4397	40	35	40	40	44	40	40	45	0	40	40	0	7.4766355140186915	9.333333	9.734513274336283	18.25	36.25	15.875	8.8	12	10.687022900763358	8.148148148148147	10.869565217391305	NA	0	0	0	0	0	0	0	0	1	0	0	NA	Male	Hispanic	19	20	21	22	23	24	25	26	27	29	31
4408	0	40	0	40	25	0	0	0	0	15	40	50	8.060747663551401	10	9.115044247787612	9.666667	9.375	11.25	NA	NA	NA	11.17037037037037	12.246376811594203	11.267605633802818	5	7	7	9	1	2	NA	NA	NA	NA	0	6	Female	Hispanic	20	21	22	23	24	25	26	27	28	30	32
4410	70	70	0	0	80	0	75	65	40	0	40	75	NA	NA	0	NA	30.050000000000004	24.73	0	NA	9.16030534351145	0	9.60144927536232	24.61267605633803	8	6	6	NA	7	4	7	9	9	9	2	2	Female	Non-black/Non-Hispanic	23	24	25	25	27	28	28	30	30	33	35
4415	28	40	0	0	0	0	0	0	0	0	0	0	6.5420560747663545	14.94	NA	NA	NA	NA	NA	NA	NA	NA	NA	NA	0	3	NA	NA	NA	NA	NA	NA	NA	NA	NA	NA	Male	Hispanic	22	23	NA	NA	NA	NA	NA	NA	NA	NA	NA
4416	0	0	40	40	40	40	40	44	40	0	0	0	12.149532710280374	6.5	7.367256637168142	14.43	12.425	15.83	16.736	21.19	16.793893129770993	NA	NA	NA	NA	0	8	7	7	7	7	6	7	NA	NA	NA	Male	Hispanic	21	22	23	24	25	26	26	28	28	NA	NA
4423	0	37	63	70	76	71	57	0	30	40	30	35	6.862928037383178	6.065	4.7035398230088505	9.036667	8.019444166666668	10.06667	11.388	13.475	NA	17.22962962962963	25.840579710144926	22.183098591549296	4	14	12	21	17	18	13	12	4	3	4	4	Female	Black	20	21	22	23	24	25	26	27	28	30	32
4432	0	20	40	45	55	40	40	40	168	120	84	0	NA	3.625	11.446902654867259	12.14667	5.991666666666667	5	8	10	7.633587786259541	5.177777777777778	4.478260869565218	4.225352112676057	NA	2	0	0	NA	2	0	2	1	NA	NA	3	Male	Hispanic	NA	20	21	22	23	24	25	26	27	29	31
4435	70	70	60	0	55	40	40	40	40	40	35	40	6.009345794392523	11.13333	7.5553097345132745	NA	3.933333333333333	3.77	3.8	4.75	3.618320610687023	3.059259259259259	4.166666666666667	27.90492957746479	6	16	8	NA	9	1	1	0	1	1	0	9	Female	Non-black/Non-Hispanic	19	20	21	NA	23	24	25	26	27	29	31
4446	0	0	23	0	40	40	0	60	50	40	60	40	5.327102803738318	10.075	14.15929203539823	32.75	20.833333333333336	30	14	15.08667	0	0	40.52898550724638	111.72535211267606	0	0	2	2	0	1	2	NA	NA	NA	NA	NA	Male	Non-black/Non-Hispanic	23	24	25	26	27	28	29	30	31	33	35
4449	42	40	30	20	56	48	41	40	40	50	36	36	8.69158878504673	9.315	9.752212389380531	11.62	21.458333333333336	30.06667	25.8	30.5	26.908396946564885	24.21481481481481	30.739130434782613	33.04225352112676	5	3	1	1	8	7	8	16	7	7	7	9	Female	Hispanic	22	23	24	25	26	27	28	29	30	32	34
4455	10	20	0	38	45	25	15	40	40	20	35	40	5.809969158878505	8.075	5.376106194690266	9.3125	7.013889166666667	8.5	8	14	8.778625954198473	9.24074074074074	7.865942028985508	13.849767605633803	0	1	1	2	4	5	1	1	NA	NA	1	7	Male	Non-black/Non-Hispanic	19	20	20	22	22	23	24	26	26	29	30
4458	27	40	40	39	39	38	37	30	40	28	29	35	7.242990654205607	9.75	11.716814159292037	12	8.75	10.75	6.044	3.26	7.633587786259541	4.937037037037037	5.311594202898551	4.225352112676057	0	0	8	11	2	1	4	2	1	1	5	6	Male	Non-black/Non-Hispanic	19	20	21	22	23	24	25	26	27	29	31
4459	36	32	40	40	40	30	32	36	40	40	40	44	7.009345794392523	7.73	7.964601769911505	4.635	8.145833333333334	9.345	7.2	17.01	20.221374045801525	18.785185185185185	26.086956521739133	28.274647887323944	6	7	6	5	6	2	2	7	8	7	5	7	Female	Non-black/Non-Hispanic	22	23	24	25	26	27	28	29	30	32	34
4460	18	61	25	87	95	40	65	80	70	80	40	55	6.358255140186916	8.2825	9.25958407079646	15.04333	3.0791666666666666	25	8.992	12.02	10.48854961832061	8.82037037037037	10.797101449275363	14.218309859154932	0	1	1	5	1	4	6	5	5	10	5	4	Male	Non-black/Non-Hispanic	20	21	22	23	24	25	26	27	28	30	32
4470	9	28	28	30	30	34	37	34	33	25	30	30	10.51588785046729	8.93	5.0884955752212395	55	27.775	29.165	19.056	22.54	16.34732824427481	21.929629629629627	16.260869565217394	33.859154929577464	2	NA	NA	NA	NA	NA	0	0	1	NA	NA	NA	Female	Non-black/Non-Hispanic	23	24	25	26	27	28	29	30	31	33	35
4477	40	40	40	40	40	40	40	30	60	40	70	70	9.579439252336448	9.666667	9.29203539823009	9.833333	10	12.5	11.6	15.5	9.541984732824426	9.753088888888888	10.094202898550725	10.06338028169014	1	1	7	5	2	1	1	0	NA	1	3	4	Male	Non-black/Non-Hispanic	23	24	25	26	27	28	29	30	31	33	35
4487	18	30	0	40	40	40	40	40	40	40	40	0	6.775700934579439	7.75	NA	10.75	8.958333333333334	11	9	12	9.541984732824426	8.888888888888888	9.23913043478261	9.15492957746479	2	1	NA	1	1	2	2	1	1	1	2	3	Female	Non-black/Non-Hispanic	20	21	NA	23	24	25	26	27	28	30	32
4490	25	35	30	35	35	35	35	30	35	40	40	40	5.841121495327102	6.25	6.194690265486726	8	7.5	9	7.2	9.25	7.442748091603053	7.037037037037036	7.971014492753624	9.19718309859155	1	1	1	4	4	4	1	1	2	4	2	8	Female	Hispanic	20	21	22	23	24	25	26	27	28	30	32
4495	40	40	40	40	40	40	40	40	40	40	40	44	8.901869158878505	8.75	8.628318584070797	11.4	9.916666666666668	12.44	9.952	12.75	9.969465648854962	11.251851851851852	14.355072463768115	11.267605633802818	5	15	10	9	8	9	7	7	9	10	10	10	Female	Hispanic	21	22	23	24	25	26	27	28	29	31	33
4496	40	0	0	0	0	0	0	0	0	0	40	40	6.308411214953271	9	NA	NA	NA	NA	NA	NA	NA	NA	8.695652173913045	9.15492957746479	4	3	NA	NA	NA	NA	NA	NA	NA	NA	5	7	Female	Hispanic	20	21	22	23	NA	25	26	27	28	30	32
4500	4	9	24	0	0	0	0	0	0	25	0	30	NA	5.83	5.0884955752212395	7	NA	19.5	7.040000000000001	NA	NA	5.925925925925926	8.090579710144928	6.631455633802817	NA	NA	0	0	NA	NA	1	NA	NA	1	3	6	Male	Hispanic	19	20	21	22	23	24	25	26	27	29	31
4501	0	0	30	0	0	0	0	0	0	0	0	0	NA	NA	5.0884955752212395	7	6.041666666666667	NA	NA	10	NA	5.681481481481481	NA	NA	NA	NA	3	0	0	NA	NA	NA	NA	0	NA	NA	Female	Hispanic	19	20	22	22	23	24	25	26	27	29	31
4514	32	40	40	0	40	40	40	40	40	40	40	0	6.214953271028038	8.8	8.141592920353983	9.025	14.000000000000002	17.86	14.288	17.86	13.748091603053435	10.17037037037037	17.39130434782609	17.746478873239436	6	9	7	8	5	6	5	5	6	6	6	6	Male	Non-black/Non-Hispanic	20	21	22	23	24	25	26	27	28	30	32
4517	25	36	24	24	36	36	36	16	28	6	0	50	3.331775700934579	5.525	8.318584070796462	9.4	19.583333333333336	26.5	21.2	24.33333	18.893129770992367	19.074074074074073	22.945652173913043	18.30985915492958	0	9	7	8	7	8	6	10	3	3	2	5	Female	Non-black/Non-Hispanic	20	21	22	23	24	25	26	27	28	30	32
4524	37	37	20	20	38	40	45	45	47	46	50	40	8.750778504672898	10.445	8.579646017699115	10	8.333333333333334	21.77	11.623999999999999	22.6	17.175572519083968	23.859259259259257	11.144927536231885	31.964788732394368	1	4	7	1	7	6	5	6	7	7	7	6	Female	Hispanic	20	21	22	23	24	25	26	27	28	30	32
4532	5	10	0	0	0	0	0	0	70	75	65	0	8.504672897196262	10	9.734513274336283	NA	NA	11	NA	NA	10.48091603053435	18.99259259259259	30.01449275362319	32.725352112676056	NA	0	NA	NA	NA	0	NA	NA	NA	7	8	7	Female	Non-black/Non-Hispanic	19	20	21	22	23	24	25	26	27	29	31
4544	20	0	40	0	40	40	0	0	0	0	40	0	6.230529906542056	9.5	8.554572566371682	NA	10.722225	15	9.6	35	NA	7.037037037037036	8.695652173913045	8.450704225352114	0	3	0	NA	3	10	3	NA	NA	NA	NA	NA	Male	Non-black/Non-Hispanic	19	20	21	NA	23	24	25	26	NA	29	31
4550	7	30	45	43	40	40	50	40	14	53	15	20	7.320871962616821	6.563333	7.135692920353983	10.435	8.51875	15.485	16.176	14.42	11.221374045801525	7.264197777777777	9.666666666666668	7.334507042253521	0	0	7	9	5	5	4	4	4	1	2	2	Female	Non-black/Non-Hispanic	19	20	21	22	23	24	25	26	27	29	31
4558	33	0	40	40	40	40	40	80	40	0	0	0	7.364485981308411	8.43	8.628318584070797	11.25	8.75	10.92	8.72	6.25	8.587786259541984	7.037037037037036	NA	NA	NA	6	0	4	4	4	3	4	4	3	NA	NA	Female	Non-black/Non-Hispanic	21	22	23	23	24	26	26	28	28	31	33
4560	40	35	36	32	78	0	10	35	0	0	40	0	8.878504672897195	8.033333	6.637168141592921	6.733333	6.666666666666667	7.975	6.4	8	6.106870229007633	6.277777777777777	14.20289855072464	14.19718309859155	9	8	0	0	2	0	0	1	2	0	4	4	Female	Non-black/Non-Hispanic	20	21	22	23	24	25	26	27	28	30	32
4568	18	16	15	0	3	40	20	50	40	40	40	40	8.551401869158878	10.05	9.690265486725664	11.95	11.25	18.625	10.55	13.33333	8.587786259541984	10.74074074074074	11.594202898550726	14.15492957746479	0	1	0	0	0	5	0	6	6	7	5	5	Female	Non-black/Non-Hispanic	22	23	24	25	26	27	28	29	30	32	34
4574	0	30	8	2	58	0	0	41	37	40	40	0	NA	7.9375	6.902654867256637	5.315	7.805555833333333	NA	NA	12.2	10.782442748091603	9.1358	17.347826086956523	NA	NA	NA	1	0	3	NA	NA	9	4	3	3	5	Male	Non-black/Non-Hispanic	20	21	22	23	24	NA	NA	27	28	30	32
4577	0	10	14	20	42	31	54	30	60	55	55	48	7.4766355140186915	6.25	7.817108849557522	16.83333	21.111108333333334	12.5	12.4	14.25	12.86259541984733	24.344444444444445	17.36231884057971	27.838028169014088	6	0	0	0	1	5	0	3	9	5	8	7	Male	Non-black/Non-Hispanic	19	20	21	22	23	24	25	26	26	29	31
4580	40	40	40	40	40	40	40	0	40	40	40	0	9.11214953271028	15	15.353982300884958	18	15.833333333333334	19.75	19.466664	27.47667	19.179389312977097	32.22222222222222	21.3768115942029	24.647887323943664	3	3	4	3	3	4	3	1	5	6	6	6	Male	Non-black/Non-Hispanic	20	21	22	22	23	24	25	27	27	30	31
4582	35	40	40	40	0	0	0	0	40	38	60	0	9.345794392523365	11.5	11.946902654867257	21.75	19.583333333333336	12.5	12	18	12.977099236641221	10.772837037037036	4.833333333333334	NA	0	0	4	0	1	0	NA	NA	6	6	1	NA	Male	Non-black/Non-Hispanic	19	20	21	22	23	24	25	26	27	29	31
4584	15	10	0	40	40	0	0	0	65	20	0	0	8.644859813084112	9.25	NA	12	13.125	NA	NA	NA	22.587786259541982	15.077777777777778	NA	NA	0	0	NA	1	10	NA	NA	NA	7	6	NA	NA	Female	Non-black/Non-Hispanic	21	22	NA	24	25	NA	NA	NA	29	31	33
4585	27	30	30	30	21	0	30	30	36	64	40	0	7.242990654205607	7.75	6.858407079646018	7.75	6.5625	8.25	6.840000000000001	8.55	6.7175572519083975	7.235555555555556	8.369565217391305	10.401408450704226	1	1	1	2	1	0	0	0	1	2	4	8	Male	Non-black/Non-Hispanic	21	22	23	24	25	26	27	28	29	31	33
4592	23	0	50	20	40	40	42	40	40	40	40	40	6.501557943925234	7.225	6.858407079646018	8	7.5	9.333333	7.3013335999999995	9.776667	9.16030534351145	9.34074074074074	9.927536231884059	9.859154929577466	NA	NA	0	0	1	1	3	6	5	7	6	5	Male	Hispanic	20	20	21	22	23	24	25	26	27	29	31
4599	8	22	19	10	5	6	4	7	8	20	30	12	10.950158878504674	5.283333	9.241884955752212	11.44	27	25	16.6	21.43	7.3893129770992365	10.185185185185185	11.594202898550726	19.30985915492958	NA	8	2	0	2	0	1	3	1	3	6	7	Female	Non-black/Non-Hispanic	20	21	22	23	24	25	26	27	28	30	32
4603	15	53	40	32	40	40	40	36	44	32	16	8	6.25	8.6775	18.58407079646018	23	19.166666666666668	21	17.6	23.1	19.50381679389313	19.766666666666666	24.637681159420293	21.704225352112676	4	7	7	7	5	7	6	7	7	13	3	4	Female	Non-black/Non-Hispanic	20	21	22	23	24	25	26	27	27	30	32
4607	35	33	47	40	40	40	30	30	35	32	40	40	6.551401869158878	7.58	7.480825663716815	9.335	8.333333333333334	11	8.959999999999999	13.65	10.419847328244275	10.240740740740739	11.231884057971016	11.619718309859156	0	0	0	0	2	0	0	0	1	1	4	3	Female	Non-black/Non-Hispanic	19	20	21	22	23	24	25	26	27	29	31
4610	0	0	0	0	0	0	0	0	0	0	0	0	NA	NA	NA	NA	NA	NA	NA	NA	NA	NA	NA	NA	NA	NA	NA	NA	NA	NA	NA	NA	NA	NA	NA	NA	Female	Non-black/Non-Hispanic	NA	NA	NA	NA	NA	NA	NA	NA	NA	NA	NA
4612	10	20	25	13	58	45	50	50	45	60	0	0	7.593457943925233	8.125	6.814159292035399	9.3	8.458333333333334	17.225	NA	14.62	16.19083969465649	18.22222222222222	NA	NA	0	1	2	1	1	5	5	5	5	5	NA	NA	Female	Non-black/Non-Hispanic	19	20	21	22	23	24	25	26	27	29	NA
4614	40	40	45	50	50	0	40	40	40	40	40	0	10.514018691588785	11.66667	15.123893805309736	15.77	15.066666666666666	20.255	14	17.94	14.6412213740458	17.288888888888888	20.202898550724637	NA	3	5	5	6	7	11	5	6	13	5	4	7	Male	Hispanic	22	23	24	25	26	28	28	29	30	32	34
4616	46	40	45	40	60	44	75	40	50	40	40	0	11.813084112149532	11.63	12.805309734513276	18.75	9.691666666666668	17.97	10.664	17.44	10.64885496183206	12.91851851851852	12.637681159420291	NA	1	1	0	1	1	1	1	1	0	1	1	NA	Male	Non-black/Non-Hispanic	22	23	25	25	26	27	28	29	30	32	34
4623	75	55	55	55	60	60	80	64	54	36	40	0	11.16822429906542	12.4275	11.120946902654868	11.825	12.104166666666668	15.05	12.724	16.5	12.713740458015268	14.743207407407407	31.76811594202899	36.93661971830986	13	14	13	9	11	11	14	13	10	13	6	5	Male	Non-black/Non-Hispanic	19	20	21	22	23	24	25	26	27	29	31
4625	0	0	0	0	0	0	0	0	0	0	0	0	NA	NA	NA	NA	NA	NA	NA	NA	NA	NA	NA	NA	NA	NA	NA	NA	NA	NA	NA	NA	NA	NA	NA	NA	Male	Black	22	22	23	24	25	26	27	28	29	31	33
4626	0	35	35	30	75	40	40	40	40	40	40	40	9.345794392523365	8.81	8.150442477876108	9.305	8.066666666666666	10	8.2	10.25	8.396946564885496	8.518518518518517	9.057971014492754	9.507042253521128	NA	1	5	0	9	5	5	6	5	4	5	8	Female	Non-black/Non-Hispanic	21	22	23	24	25	26	27	28	29	31	33
4627	0	0	0	0	0	40	30	40	0	0	0	0	NA	6	NA	NA	NA	10	14.4	10	8.396946564885496	NA	NA	NA	NA	0	NA	NA	NA	NA	0	0	0	NA	NA	NA	Male	Non-black/Non-Hispanic	22	23	24	25	26	27	28	29	30	NA	NA
4629	6	15	0	10	35	10	20	45	0	24	45	37	6.417445794392522	7.5	5.6991150442477885	8.13	6.318055833333334	10	8.352	12.125	9.287534351145037	8.853703703703703	10.256731884057972	11.70774647887324	2	0	0	NA	0	2	2	2	1	2	2	7	Male	Non-black/Non-Hispanic	22	23	24	25	26	27	28	29	30	32	34
4634	0	5	0	15	15	15	15	15	16	30	30	30	7.009345794392523	5	3.5398230088495577	9.75	8.841666666666667	11.25	9.616	12.11	9.244274809160304	10.851851851851851	11.692028985507248	14.169014084507044	NA	0	0	NA	0	0	1	0	0	5	6	6	Female	Non-black/Non-Hispanic	21	22	23	24	25	26	27	28	29	31	33
4635	40	20	25	20	40	30	55	20	20	20	30	8	7.018691588785046	7.16	6.672566371681417	7.63	6.608333333333333	9.005	7.42	9.275	6.679389312977099	9.25925925925926	24.48067391304348	10.598591549295776	1	1	0	4	2	2	0	3	1	1	2	9	Female	Non-black/Non-Hispanic	20	21	22	23	24	25	25	26	27	30	31
4636	20	17	20	20	20	50	30	33	20	0	0	0	17.523364485981308	4.32	7.079646017699115	7.9	7.625000000000001	8.72	6.364	10.75	8.587786259541984	NA	NA	NA	NA	0	1	9	7	9	9	8	7	NA	NA	NA	Male	Hispanic	20	21	22	23	23	24	25	26	27	NA	NA
4639	25	0	0	0	0	0	0	0	0	40	0	0	8.411214953271028	9	NA	NA	NA	NA	NA	NA	NA	0.2962962962962963	0.44927536231884063	NA	NA	NA	NA	NA	NA	NA	NA	NA	NA	NA	4	NA	Male	Black	20	21	NA	23	24	25	26	27	28	30	32
4646	11	0	7	24	15	20	60	40	20	40	40	55	9.719626168224298	10.56667	9.778761061946904	15.38667	16.6	30.8	6.2	9.88	26.625954198473284	31.518518518518515	27.869565217391308	25.359154929577464	1	1	0	2	4	12	5	6	5	12	8	7	Male	Non-black/Non-Hispanic	20	21	22	23	24	25	26	27	27	30	32
4648	15	3	35	0	0	0	0	0	0	40	40	60	6.614485981308411	7.25	6.969026548672567	8.5	NA	NA	8.48	25	NA	NA	12.166666666666668	7.535211267605634	1	0	0	2	NA	5	6	1	NA	7	6	6	Female	Non-black/Non-Hispanic	19	20	21	22	23	24	25	26	27	29	31
4649	40	30	35	0	25	15	0	24	25	25	32	28	7.479750467289719	7.79	6.336283185840709	7.653333	7.638889166666667	9.25	7.8	9.5	6.946564885496183	7.925925925925925	7.66304347826087	9.683098591549296	1	2	1	0	0	2	1	1	1	1	3	4	Female	Non-black/Non-Hispanic	22	23	24	25	26	27	28	29	30	32	34
4650	0	3	0	0	0	0	0	0	0	0	0	0	1.1401869158878504	NA	5.5309734513274345	NA	NA	NA	NA	NA	NA	NA	NA	NA	NA	NA	NA	NA	NA	NA	NA	NA	NA	NA	NA	NA	Female	Black	23	24	25	26	27	28	29	30	31	34	35
4651	0	0	0	20	0	0	0	0	0	0	0	0	7.009345794392523	NA	NA	8.5	6.802083333333333	NA	7.08	NA	NA	NA	NA	NA	0	NA	NA	NA	1	NA	2	NA	NA	NA	NA	NA	Female	Black	20	21	22	23	24	NA	26	NA	28	30	32
4655	0	0	0	0	0	49	0	3	3	20	0	0	32.47663551401869	NA	NA	NA	NA	25.125	14.4	13.33	6.297709923664122	6.303703703703703	8.605072463768117	NA	1	NA	NA	NA	NA	NA	1	NA	NA	0	2	NA	Female	Non-black/Non-Hispanic	22	23	24	25	26	27	28	29	30	32	34
4658	40	40	25	0	33	15	15	0	0	36	0	0	9.738317757009344	10.34	8.849557522123895	10	9.166666666666668	12.5	9.6	12.5	NA	7.5555555555555545	7.971014492753624	7.746478873239437	7	5	1	1	1	1	0	1	NA	1	0	NA	Female	Black	23	24	25	27	27	28	29	30	31	33	35
4668	0	40	40	0	40	0	40	40	20	20	40	40	9.345794392523365	17	15.486725663716816	146.75	14.583333333333334	17.5	10	10.75	11.432572519083969	25.644444444444442	9.178746376811596	11.971830985915494	1	3	4	3	2	1	1	2	1	NA	NA	7	Male	Hispanic	21	22	23	24	25	26	27	28	29	31	33
4670	40	70	40	35	30	0	0	40	0	28	5	0	7.009345794392523	8.25	8.4070796460177	9.5	7.8125	9.65	NA	9	6.870229007633587	9.333333333333332	11.352659420289855	9.922535211267606	1	1	1	0	0	3	NA	0	6	1	0	NA	Female	Hispanic	21	23	24	24	26	26	27	28	29	32	33
4678	0	0	0	0	0	0	0	0	0	0	0	0	NA	NA	NA	NA	NA	NA	NA	NA	NA	NA	NA	NA	NA	NA	NA	NA	NA	NA	NA	NA	NA	NA	NA	NA	Female	Hispanic	22	23	24	25	26	27	28	29	30	32	34
4680	18	0	45	40	0	0	40	30	40	0	20	0	7.009345794392523	8.375	9.442477876106196	7.7275	6.336110833333334	10	7	11.83333	8.396946564885496	9.537037037037036	9.057971014492754	7.746478873239437	NA	1	0	0	2	0	0	0	3	5	NA	NA	Male	Non-black/Non-Hispanic	21	22	23	24	25	26	27	28	29	31	33
4687	28	3	40	40	40	40	40	40	40	40	40	40	6.775700934579439	10.99667	9.14453982300885	8.73	9.708333333333334	11.6	10.120000000000001	15.05	11.83206106870229	12.222222222222221	10.137681159420291	12.323943661971832	3	2	4	6	6	8	9	7	5	9	4	3	Female	Non-black/Non-Hispanic	18	19	20	21	22	23	24	25	26	28	30
4691	0	40	0	0	40	40	0	60	0	40	40	0	9.345794392523365	15	13.274336283185843	9	12.175	14.66	11.768	12.595	9.770992366412214	21.27037037037037	21.086956521739133	28.119718309859156	NA	NA	NA	0	4	5	2	3	0	NA	6	7	Male	Non-black/Non-Hispanic	20	22	22	23	24	25	26	27	28	30	32
4697	0	0	14	24	25	12	8	12	40	40	40	40	NA	NA	8.008849557522126	9.23	7.916666666666667	9.78	6.184	9.75	10.82442748091603	12.311111111111112	19.565217391304348	21.556338028169016	NA	NA	0	0	0	0	0	0	5	5	6	6	Female	Non-black/Non-Hispanic	19	20	21	22	23	24	25	26	27	29	31
4708	1	2	54	56	0	0	0	0	0	0	0	0	16.69782242990654	25	11.946902654867257	8.5	NA	8.5	NA	NA	NA	NA	NA	NA	12	1	7	4	NA	NA	NA	NA	NA	NA	NA	NA	Female	Non-black/Non-Hispanic	21	22	23	25	25	26	27	28	29	31	33
4709	25	55	38	40	0	30	0	0	54	37	40	0	6.931464485981309	8.5	8.4070796460177	9.1	10.808333333333334	5.413333	8.410664	16.94	6.740458015267175	9.782718518518518	15.60144927536232	NA	1	2	6	9	5	NA	NA	NA	NA	0	5	NA	Male	Non-black/Non-Hispanic	20	21	22	23	24	25	26	27	28	30	32
4710	3	30	8	56	42	40	48	40	36	0	40	55	7.4766355140186915	9.683333	11.221238938053098	13.96	14.230558333333335	17.6	20.991999999999997	27.9	21.923664122137403	20.666666666666664	35.32608695652174	38.4272323943662	0	4	1	8	14	7	6	7	5	0	0	10	Male	Non-black/Non-Hispanic	23	24	25	26	27	28	29	30	31	33	35
4711	20	35	30	8	14	0	0	0	32	35	40	40	11.098130841121495	10	7.079646017699115	8	11.637500000000001	19.93	NA	NA	6.488549618320611	7.28395037037037	21.60144927536232	20.992957746478872	1	3	1	1	0	NA	NA	NA	7	4	5	7	Female	Non-black/Non-Hispanic	21	22	23	24	25	26	27	28	29	31	33
4716	38	40	35	32	0	30	40	0	0	0	2	0	8.294392523364486	9.75	8.849557522123895	11	8.75	10	8.533336	10	8.396946564885496	NA	12.637681159420291	21.126760563380284	0	1	4	5	3	1	5	4	NA	NA	NA	2	Female	Non-black/Non-Hispanic	19	20	21	22	23	24	25	26	27	29	31
4722	40	40	40	40	40	40	40	40	40	25	40	40	8.58878504672897	9.93	9.442477876106196	10.99	9.608333333333333	12	9.984	12.68	9.679389312977099	7.937037037037037	7.246376811594203	8.509387323943663	6	4	4	4	5	6	7	6	6	6	1	2	Female	Non-black/Non-Hispanic	21	22	23	24	25	26	27	28	29	31	33
4730	30	45	45	40	50	47	0	9	13	11	18	0	6.892523364485981	9.605	13.716814159292037	12.5	11.241666666666667	27.18	17.863999999999997	31.01	21.84732824427481	53.24444444444444	22.32971014492754	NA	0	8	5	4	5	7	6	4	4	7	8	NA	Female	Non-black/Non-Hispanic	22	23	24	25	26	27	28	29	30	32	35
4732	2	0	10	0	40	40	45	50	45	45	45	40	7.593457943925233	8.233333	15.04424778761062	19	162.5	37.5	26.919999999999998	40	27.725190839694655	32.91851851851852	40.89855072463768	47.40140845070423	0	0	1	3	0	7	10	9	9	8	9	10	Female	Non-black/Non-Hispanic	20	21	22	23	23	25	26	27	28	30	32
4733	0	40	40	40	0	44	0	0	0	0	0	14	6.425233644859813	8	8.4070796460177	9.5	7.916666666666667	9.5	6.4	NA	NA	5.925925925925926	NA	17.605633802816904	0	0	1	1	0	1	1	NA	NA	NA	NA	NA	Female	Hispanic	20	21	21	22	23	24	25	26	27	30	31
4736	20	70	40	0	10	24	2	4	0	0	12	50	6.931464485981309	7.15	6.581858407079647	8.32	4.166666666666667	7.615	8.3	10.485	6.106870229007633	NA	7.246376811594203	17.737091549295776	0	2	2	4	NA	6	0	0	0	NA	NA	3	Male	Non-black/Non-Hispanic	19	20	21	22	23	24	25	26	27	29	31
4748	0	0	0	0	0	0	0	0	0	0	0	0	6.5420560747663545	NA	NA	NA	NA	NA	NA	NA	NA	NA	NA	NA	NA	NA	NA	NA	NA	NA	NA	NA	NA	NA	NA	NA	Female	Non-black/Non-Hispanic	20	21	22	23	24	25	26	27	28	30	32
4749	0	38	40	40	40	40	40	40	60	40	40	38	18.69158878504673	3.9	7.433628318584072	9.6	8.125	10.4	9.120000000000001	14	8.301526717557252	9.592592592592592	13.405797101449277	13.838028169014084	NA	7	7	8	7	8	7	7	7	8	5	7	Male	Non-black/Non-Hispanic	23	24	25	26	27	28	29	30	31	33	35
4750	40	40	0	40	40	40	40	40	40	40	40	25	10.093457943925234	19.19	15.761061946902656	10	10.575	14.25	11.8	14.75	17.98473282442748	20.955555555555552	20.833333333333336	15.845070422535212	6	6	6	9	9	10	8	8	8	9	8	18	Male	Non-black/Non-Hispanic	21	21	22	24	24	25	27	27	28	31	32
4752	0	40	40	25	25	50	50	32	20	25	30	30	7.009345794392523	9.17	8.115044247787612	10.75	13.333333333333334	14.37	11.676	14.715	13.740458015267174	13.333333333333332	13.630434782608695	13.838028169014084	0	4	4	11	9	8	15	7	3	8	3	3	Male	Non-black/Non-Hispanic	22	24	24	25	26	27	28	29	30	33	34
4762	32	36	27	30	38	0	13	0	30	45	0	45	20.482869158878504	9	7.411504424778761	7	8.333333333333334	NA	7.8	NA	5.980916030534351	11.37037037037037	NA	18.002345070422535	0	3	3	0	0	NA	4	NA	2	4	NA	9	Male	Hispanic	19	20	21	22	23	NA	25	NA	27	29	NA
4780	17	15	8	12	12	10	13	11	11	12	14	10	30.8816168224299	29.316	45.07079646017699	48.45	38.75833333333333	55.81	20.032	23.26	40.343511450381676	34.45185185185185	29.862318840579714	40.94366197183099	0	1	NA	NA	NA	NA	NA	NA	NA	NA	NA	NA	Male	Hispanic	23	24	25	26	27	28	29	30	31	33	35
4790	0	0	0	0	0	0	0	30	0	0	0	0	NA	1.25	NA	NA	NA	NA	NA	8	6.106870229007633	NA	NA	NA	NA	1	NA	NA	NA	NA	NA	1	1	NA	NA	NA	Male	Non-black/Non-Hispanic	20	21	22	23	24	25	26	27	28	30	32
4796	10	12	17	16	36	32	36	0	0	0	0	0	7.009345794392523	7.5	6.637168141592921	8	10.833333333333334	14	9.466664	13	8.396946564885496	5.925925925925926	NA	NA	1	1	1	2	2	1	5	2	1	NA	NA	NA	Female	Non-black/Non-Hispanic	22	23	24	25	26	27	28	29	30	32	34
4810	0	0	0	0	30	23	0	10	0	0	40	0	NA	9.15	NA	NA	7.083333333333334	8.666667	8	9	7.633587786259541	NA	9.057971014492754	8.802816901408452	NA	0	NA	NA	3	9	0	NA	NA	NA	NA	NA	Male	Non-black/Non-Hispanic	21	22	24	24	25	27	27	28	29	NA	33
4811	0	40	40	40	40	40	0	0	0	0	25	40	8.411214953271028	4.95	9.29203539823009	13.5	12.083333333333334	16	9.4	NA	NA	12.592592592592592	12.86231884057971	12.887323943661974	3	0	8	6	5	6	13	NA	NA	0	0	9	Female	Non-black/Non-Hispanic	19	20	21	22	23	24	25	26	27	29	31
4820	40	50	55	50	55	0	50	50	45	45	45	45	12.33644859813084	13.82	13.300884955752213	16.54	14.858333333333333	NA	19.080000000000002	23.08	20.229007633587784	19.94074074074074	22.297101449275363	27.690140845070424	7	6	9	8	6	NA	8	7	8	7	7	7	Male	Non-black/Non-Hispanic	21	22	23	24	25	NA	27	28	29	31	33
4822	12	24	40	20	15	30	40	35	0	21	12	0	7.682242990654205	5.9	6.526548672566372	5.343333	4.833333333333333	9.333333	13.4	8	2.015267175572519	5.707407407407407	5.797101449275363	NA	2	2	2	2	1	6	8	8	0	1	1	NA	Female	Non-black/Non-Hispanic	20	21	22	23	24	25	26	27	27	30	31
4851	0	40	40	40	40	40	60	60	40	50	65	0	9.11214953271028	7.685	8.699115044247788	14.52	13.225	17	14.684000000000001	15.7	19.083969465648853	15.822222222222221	12.985507246376814	17.605633802816904	NA	NA	9	7	8	9	5	6	7	8	8	7	Male	Non-black/Non-Hispanic	19	20	21	22	23	24	25	26	27	29	31
4852	32	30	92	64	35	75	50	40	48	60	50	40	4.616822429906542	4.94	12.56637168141593	19.23667	8.829166666666667	8.9	13.656	11.035	13.522900763358779	11.566666666666666	20.76086956521739	30.471830985915496	1	1	1	1	0	7	7	6	6	7	7	7	Female	Non-black/Non-Hispanic	23	24	25	26	27	28	29	30	30	33	35
4853	0	0	0	0	40	40	40	40	40	40	44	40	10.74766355140187	7.75	8.4070796460177	12	11.666666666666668	14	11.6	15.5	13.740458015267174	15.037037037037036	16.44927536231884	18.049295774647888	NA	NA	0	NA	1	6	5	4	6	5	6	9	Male	Non-black/Non-Hispanic	19	20	21	22	23	24	25	26	27	29	31
4855	12	0	35	48	35	0	8	20	15	42	40	0	7.383177570093458	8.75	8.075221238938054	11.65	10.458333333333334	13.8	8.4	10.5	8.015267175572518	7.4074074074074066	8.333333333333334	9.859154929577466	2	1	2	12	7	2	1	1	0	6	8	8	Female	Non-black/Non-Hispanic	20	21	22	23	24	25	26	27	28	30	32
4857	16	15	10	32	32	7	0	0	0	0	0	0	2.336448598130841	8.5	8.4070796460177	7.5	7.5	8.375	7.8	NA	NA	NA	NA	NA	NA	1	5	4	3	4	0	NA	NA	NA	NA	NA	Female	Hispanic	19	20	21	22	23	24	25	26	26	29	31
4864	0	24	30	0	0	0	0	35	31	26	15	40	NA	10	8.517699115044248	9	NA	NA	NA	9.5	7.213740458015266	7.5555555555555545	9.31159420289855	7.623239436619718	NA	NA	0	0	NA	NA	NA	0	5	5	6	NA	Male	Non-black/Non-Hispanic	19	20	21	22	23	24	NA	26	27	29	31
4870	35	58	48	0	48	40	40	40	40	40	40	40	6.074766355140187	7.91	8.163716814159292	9.355	7.758333333333334	10.425	9.352	11.82	9.877862595419847	10.133333333333333	11.847826086956523	13.985915492957746	0	7	6	7	12	8	6	4	5	6	5	6	Male	Non-black/Non-Hispanic	23	24	25	26	27	28	29	30	31	33	35
4874	35	40	40	0	0	40	40	60	40	50	40	40	6.0436140186915885	7.3125	7.300884955752213	7.5	8.125	11	10	16.215	12.690839694656487	8.61111111111111	10.144927536231885	9.859154929577466	0	2	2	NA	2	7	1	2	8	4	0	5	Male	Non-black/Non-Hispanic	19	20	21	22	23	24	25	26	27	29	31
4875	0	45	38	0	40	39	35	40	35	30	40	45	5.607476635514018	6.875	7.123893805309736	7.125	15.625	23.215	26.284	24.73	24.53435114503817	18.255555555555553	21.94927536231884	11.88380281690141	0	0	0	0	6	5	4	4	5	13	6	12	Female	Non-black/Non-Hispanic	20	22	23	24	25	25	26	28	28	31	33
4885	23	23	24	40	40	40	40	40	40	40	35	35	5.14018691588785	5.98	5.52212389380531	7.05	5.933333333333334	7.12	5.720000000000001	7.29	5.740458015267175	8.888888888888888	10.018115942028986	10.619718309859156	1	1	1	4	7	6	6	7	5	7	8	7	Female	Non-black/Non-Hispanic	20	21	22	23	24	25	26	27	28	30	32
4890	0	0	0	20	0	140	0	0	0	0	0	0	8.878504672897195	10.5	7.743362831858408	9.375	8.166666666666668	10	NA	NA	NA	NA	NA	NA	0	0	1	NA	0	8	NA	NA	NA	NA	NA	NA	Male	Non-black/Non-Hispanic	20	21	22	23	24	25	NA	27	28	30	32
4893	0	0	0	0	0	0	0	30	0	0	30	0	NA	NA	NA	NA	3.319444166666667	12	NA	7.25	5.0458015267175576	NA	6.038647101449276	NA	NA	NA	NA	NA	0	0	NA	0	NA	NA	0	NA	Female	Non-black/Non-Hispanic	NA	NA	NA	NA	27	28	NA	30	31	NA	35
4894	40	60	40	0	42	0	40	0	0	40	40	42	7.939252336448597	7.206667	9.707964601769913	10.04	8.308333333333334	7.115	6.4	8.5	NA	8.888888888888888	7.952898550724638	12.309859154929578	2	3	7	6	NA	3	3	3	NA	NA	0	4	Male	Non-black/Non-Hispanic	23	24	25	26	27	28	29	30	31	33	35
4899	21	40	35	0	35	35	35	35	35	35	35	35	5.373831775700935	6.575	10.840707964601771	16.5	13.75	20.02	16	22	15.267175572519083	20	16.07246376811594	10.961267605633804	0	1	0	4	5	4	5	5	4	6	4	8	Female	Non-black/Non-Hispanic	21	22	23	24	25	26	26	27	28	31	33
4901	0	0	0	0	0	0	0	0	0	0	0	0	NA	NA	NA	NA	6.666666666666667	NA	NA	NA	NA	NA	NA	NA	NA	NA	NA	NA	NA	NA	NA	NA	NA	NA	NA	NA	Female	Non-black/Non-Hispanic	23	24	25	26	27	28	29	30	31	33	35
4904	0	0	0	0	40	40	0	40	40	30	40	32	6.386292523364485	10	8.849557522123895	12	10.833333333333334	15	12	15	12.213740458015266	10.74074074074074	9.746376811594203	12.190140845070422	0	NA	1	1	2	0	1	2	1	0	7	13	Female	Non-black/Non-Hispanic	22	23	24	25	26	27	28	29	30	32	34
4910	0	0	0	0	0	0	0	0	40	0	0	0	NA	NA	3.9823008849557526	10	NA	NA	NA	NA	7.633587786259541	5.925925925925926	NA	NA	NA	NA	NA	0	NA	NA	NA	NA	NA	0	NA	NA	Male	Non-black/Non-Hispanic	19	NA	21	22	23	24	NA	26	27	29	31
4920	0	40	40	40	40	40	40	40	40	0	40	40	5.841121495327102	8.5	8.849557522123895	10	9.166666666666668	11	9.6	12	9.923664122137405	NA	11.77536231884058	13.732394366197184	0	0	0	0	0	1	4	1	3	NA	3	7	Male	Non-black/Non-Hispanic	18	19	20	21	22	24	24	25	26	NA	30
4933	0	0	0	0	0	0	0	0	0	0	0	0	NA	NA	NA	NA	NA	NA	NA	NA	NA	NA	NA	NA	NA	NA	NA	NA	NA	NA	NA	NA	NA	NA	NA	NA	Female	Non-black/Non-Hispanic	21	NA	NA	NA	NA	NA	NA	NA	NA	NA	NA
4936	0	0	0	30	30	6	20	0	0	0	40	0	7.242990654205607	NA	0.1946902654867257	0.27	0.3666666666666667	42	0	NA	NA	5.518518518518518	0.16666666666666669	2.9647887323943665	0	NA	0	0	0	0	0	NA	NA	NA	0	NA	Male	Black	20	NA	23	24	25	26	27	28	29	31	33
4938	40	0	0	7	30	0	40	40	47	45	40	40	6.308411214953271	7.1	5.9734513274336285	5.15	5.0625	7.25	8.3	12	8.206106870229007	8.411111111111111	8.876811594202898	11.549295774647886	0	0	NA	NA	0	1	9	7	7	6	10	8	Female	Non-black/Non-Hispanic	20	21	22	23	24	25	26	27	28	30	32
4944	40	40	40	40	32	45	0	40	40	60	40	0	2.8411214953271027	6.075	8.982300884955754	10.33333	10	7.275	5.82	15.67	18.59287786259542	7.793829629629629	7.130434782608696	13.996478873239438	1	6	9	13	0	3	2	8	23	6	15	7	Female	Non-black/Non-Hispanic	20	21	22	23	24	25	26	27	28	30	32
4949	0	0	0	0	0	0	0	0	0	0	0	0	NA	NA	NA	NA	NA	NA	NA	NA	NA	NA	NA	NA	NA	NA	NA	NA	NA	NA	NA	NA	NA	NA	NA	NA	Female	Non-black/Non-Hispanic	20	NA	NA	NA	NA	NA	NA	NA	NA	NA	NA
4952	36	55	40	40	40	40	40	30	20	8	40	40	6.775700934579439	7.5	7.079646017699115	10	8.541666666666668	11.07	8.856	11.7	10.305343511450381	10.37037037037037	18.47826086956522	19.366197183098592	1	4	3	3	4	6	6	6	6	0	7	7	Female	Non-black/Non-Hispanic	19	20	21	22	23	24	25	26	27	29	31
4956	0	0	0	0	0	0	0	40	0	60	0	55	NA	NA	6.6415929203539825	NA	NA	NA	NA	12.35	NA	8.829629629629629	NA	14.774647887323944	NA	NA	7	NA	NA	NA	NA	7	NA	10	NA	8	Female	Non-black/Non-Hispanic	NA	NA	21	22	22	24	24	26	NA	29	NA
4959	37	0	40	0	40	0	30	20	25	0	0	0	6.5327102803738315	7.4425	19.026548672566374	NA	9.466666666666667	15.56	52	35	57.25190839694656	17.777777777777775	NA	NA	0	1	1	NA	5	6	NA	NA	NA	NA	NA	NA	Female	Non-black/Non-Hispanic	18	19	20	21	22	23	24	25	26	28	30
4960	8	25	43	43	0	10	10	40	21	39	10	35	6.5420560747663545	15.15333	4.800884955752212	14.875	10.147225	14	8	22	35.30534351145038	36.8074074074074	52.536231884057976	41.07980985915493	1	NA	2	6	5	0	1	5	9	6	2	4	Female	Non-black/Non-Hispanic	23	24	25	26	27	28	29	30	31	33	35
4973	60	40	40	40	40	40	40	40	40	36	40	0	8.144859813084112	9.85	12.45132743362832	15.63	14.758333333333335	18.09	11.440000000000001	13.01	10.114503816793892	11.481481481481481	9.969804347826088	16.065725352112675	6	7	6	4	5	7	6	7	7	8	11	12	Female	Non-black/Non-Hispanic	23	24	25	26	27	28	29	30	31	33	35
4974	0	27	40	25	40	0	0	0	0	0	32	32	5.242990654205608	7.41	8.327433628318586	8.9375	8.366666666666667	11.43	NA	NA	19.083969465648853	11.296296296296296	12.500000000000002	7.746478873239437	6	NA	5	0	7	7	NA	NA	NA	0	0	2	Female	Non-black/Non-Hispanic	22	23	24	25	26	27	28	29	30	32	34
4977	0	0	0	0	40	0	0	0	0	40	40	0	6.074766355140187	8.92	8.4070796460177	8	9.458333333333334	11.25	NA	NA	9.541984732824426	8.981481481481481	7.971014492753624	8.274647887323944	NA	3	3	0	NA	4	NA	NA	0	NA	NA	4	Male	Non-black/Non-Hispanic	19	20	21	22	23	24	24	26	27	29	31
4981	0	0	0	42	0	0	32	0	35	0	0	0	NA	7.75	NA	7.75	NA	NA	6.3946664	8.046667	12.679389312977099	NA	10.144927536231885	NA	NA	0	NA	4	NA	NA	0	0	NA	NA	0	NA	Male	Non-black/Non-Hispanic	NA	20	NA	22	NA	NA	25	26	27	NA	31
4986	15	54	35	0	40	52	55	12	46	60	60	40	9.579439252336448	6.898	1.3938053097345133	NA	6.458333333333334	10.25	11.476	12.815	140.45801526717557	25.237037037037034	12.77536231884058	18.619718309859156	4	4	3	NA	0	0	2	NA	6	5	9	7	Male	Non-black/Non-Hispanic	22	23	24	NA	26	27	28	29	30	32	34
4988	0	0	0	10	0	0	25	0	30	30	0	0	NA	NA	NA	3.65	3.0416666666666665	NA	2.104	3.67	4.198473282442748	3.2481481481481476	2.8985507246376816	NA	NA	NA	NA	0	NA	NA	0	0	0	0	3	NA	Female	Non-black/Non-Hispanic	23	24	25	26	27	28	29	30	31	33	35
4990	0	0	0	40	53	0	40	40	25	40	40	40	6.724299065420561	NA	NA	16.56	13.904166666666667	6.64	13.1	15.865	19.17557251908397	14.955555555555556	16.007246376811594	16.929577464788732	0	NA	NA	6	6	7	10	13	10	10	8	8	Female	Non-black/Non-Hispanic	21	23	NA	24	25	26	28	29	29	32	33
4993	25	41	53	54	40	35	49	25	48	25	40	40	9.100467289719626	11.385	40.61061946902655	17.87	14.071666666666667	7.333333	12.266664	20.3125	8.301526717557252	7.499999999999999	9.057971014492754	11.172535211267606	0	5	4	7	2	8	3	3	4	2	0	4	Female	Non-black/Non-Hispanic	21	22	23	24	25	26	26	28	28	31	32
5004	0	20	0	0	0	0	0	0	0	0	0	0	9.345794392523365	9	NA	NA	NA	NA	NA	NA	NA	NA	NA	NA	0	0	NA	NA	NA	NA	NA	NA	NA	NA	NA	NA	Male	Non-black/Non-Hispanic	20	21	NA	NA	NA	NA	NA	NA	NA	NA	NA
5010	40	40	40	40	30	30	32	35	50	48	48	40	8.439252336448597	10.77	11.486725663716816	13.17	15.15	14.5	10.336	15.96667	9.564885496183205	12.533333333333333	11.835746376811596	12.793429577464789	5	6	6	6	6	6	6	10	7	7	6	18	Male	Non-black/Non-Hispanic	23	24	25	26	27	28	29	30	31	33	35
5013	42	20	37	40	40	20	40	40	35	45	40	40	8.626168224299064	9.365	7.690265486725664	8.5	8.333333333333334	11	8.8	10.71	8.587786259541984	10.85925925925926	11.811594202898553	13.028169014084508	0	0	0	3	1	0	3	5	4	5	5	4	Male	Non-black/Non-Hispanic	21	22	23	24	25	26	26	28	29	31	33
5018	0	0	0	0	0	40	40	53	48	0	37	30	7.009345794392523	8.75	7.964601769911505	11	9.583333333333334	10	8.8	10.5	8.396946564885496	8.271607407407407	9.420289855072465	11.971830985915494	NA	NA	0	1	NA	1	1	0	0	1	2	1	Female	Non-black/Non-Hispanic	19	20	21	22	23	24	24	26	26	29	31
5029	40	40	40	40	40	40	40	35	40	40	46	40	11.271028037383177	13.26	12.575221238938054	14.97	13.033333333333335	15.34	12.512	15.96	12.183206106870228	12.237037037037036	12.210144927536234	12.640845070422536	2	3	3	4	4	1	5	5	4	4	5	3	Male	Non-black/Non-Hispanic	20	21	22	23	24	25	26	28	28	31	32
5030	0	0	0	7	60	0	40	0	12	40	40	56	5.677570093457944	1.85	7.853982300884956	6.68	6.3500000000000005	9.95	6	8.298	6.743002290076335	7.981481481481481	10.68840579710145	9.507042253521128	0	0	0	0	7	7	0	1	1	4	6	7	Male	Non-black/Non-Hispanic	20	21	22	23	24	25	26	27	28	30	32
5036	0	50	40	84	19	70	50	48	10	0	0	0	NA	1.935	10.805309734513276	8.93	0.04166666666666667	3.85	7.384	9.69	NA	NA	NA	NA	NA	0	0	0	1	0	1	1	1	NA	NA	NA	Male	Non-black/Non-Hispanic	NA	24	25	26	27	28	29	30	31	NA	NA
5038	0	0	0	0	40	13	40	0	32	40	40	40	7.4766355140186915	9.7	7.964601769911505	NA	7.708333333333334	6.86	6.6	9	6.297709923664122	6.111111111111111	7.771739130434783	11.267605633802818	NA	0	0	NA	3	2	0	2	0	0	5	7	Male	Non-black/Non-Hispanic	22	23	24	NA	26	27	28	29	30	33	34
5039	0	28	0	0	0	0	0	0	0	0	0	0	NA	7	5.9734513274336285	NA	NA	NA	6.4	0	6.488549618320611	7.4074074074074066	5.670289855072465	7.042253521126761	NA	NA	NA	NA	NA	NA	NA	0	0	NA	NA	7	Female	Non-black/Non-Hispanic	21	22	23	24	24	26	26	28	29	31	33
5043	27	0	0	0	40	40	20	45	45	20	0	0	1871.0841121495325	4.516667	8.300884955752213	NA	14.416666666666668	15	16.6	35.205	23.255725190839694	17.22962962962963	NA	78.24647887323944	0	2	NA	NA	1	0	2	1	1	1	NA	NA	Female	Hispanic	19	20	21	22	23	24	25	26	27	29	NA
5044	0	0	0	25	0	0	0	0	10	32	40	40	6.682242990654205	NA	NA	7.5	5.979166666666667	5.65	NA	NA	4.961832061068702	8.888888888888888	7.300724637681159	16.292253521126764	1	NA	NA	2	0	1	NA	NA	NA	0	2	9	Male	Non-black/Non-Hispanic	22	NA	25	25	26	28	28	29	30	32	34
5051	0	0	0	0	0	20	0	36	34	15	0	6	NA	NA	NA	NA	NA	8	6.6	10.056	8.852419847328244	4.772839259259259	14.492753623188406	4.640845070422535	NA	NA	NA	NA	NA	0	4	1	2	0	NA	1	Female	Non-black/Non-Hispanic	22	23	24	25	26	27	28	29	30	32	34
5055	0	0	2	5	6	0	0	4	2	0	0	0	NA	20	30.973451327433633	8.915	3.4625000000000004	2.25	8	NA	0	2.7777777777777777	NA	1.6408450704225352	NA	0	NA	0	0	0	0	0	0	0	NA	NA	Male	Non-black/Non-Hispanic	20	21	22	23	24	25	26	27	28	30	32
5057	36	30	0	0	40	0	40	80	78	47	42	40	6.19392523364486	9.25	6.637168141592921	1.975	10.520833333333334	7.5	6.1466664	8.483333	15.788801526717558	15.469133333333334	12.934782608695654	16.901408450704228	0	1	0	0	4	3	1	NA	NA	6	6	9	Female	Black	21	22	23	24	25	25	26	27	28	31	33
5071	40	40	40	0	0	0	40	50	0	0	0	0	5.490654205607476	12.4	30.973451327433633	NA	NA	NA	14.8	25.5	NA	NA	NA	NA	NA	4	4	NA	NA	NA	7	8	NA	NA	NA	NA	Male	Non-black/Non-Hispanic	21	22	23	NA	NA	NA	27	28	NA	NA	NA
5079	0	0	0	0	0	0	20	0	0	0	0	0	NA	NA	3.578170796460177	NA	9.375	7.5	5.8	7.25	NA	NA	NA	NA	NA	NA	6	NA	0	NA	NA	2	NA	NA	NA	NA	Female	Non-black/Non-Hispanic	NA	NA	25	NA	27	28	29	30	NA	NA	35
5081	0	40	0	0	0	0	40	40	40	40	40	40	7.4766355140186915	8	NA	10.25	NA	NA	17.259999999999998	14.75	9.16030534351145	9.25925925925926	11.594202898550726	12.67605633802817	0	NA	NA	0	NA	NA	13	1	0	0	0	NA	Male	Non-black/Non-Hispanic	20	21	NA	23	NA	NA	26	27	28	30	32
5089	0	0	0	0	40	0	0	12	20	0	0	12	6.074766355140187	4	NA	NA	5.833333333333334	7.5	NA	8.5	6.106870229007633	5.555555555555555	NA	6.338028169014085	0	NA	NA	NA	NA	3	NA	2	2	NA	NA	2	Female	Non-black/Non-Hispanic	19	20	21	NA	23	24	25	26	27	29	31
5092	25	25	0	0	72	0	50	30	23	0	0	0	6.308411214953271	7.125	6.194690265486726	NA	16.200000000000003	NA	8	12.25	9.16030534351145	6.444444444444444	7.125603623188406	8.785211267605634	NA	0	3	NA	0	NA	0	2	1	0	1	3	Female	Non-black/Non-Hispanic	23	24	25	NA	27	NA	29	30	31	33	35
5100	40	0	0	0	0	0	0	0	0	0	0	0	7.943925233644859	12.335	NA	NA	NA	NA	NA	NA	NA	NA	14.311594202898553	NA	0	0	NA	NA	NA	NA	NA	NA	NA	NA	5	NA	Male	Non-black/Non-Hispanic	21	22	NA	24	NA	NA	NA	28	NA	31	33
5102	69	57	70	0	0	0	0	0	0	40	35	0	23.42289719626168	10.7	9.421831858407081	NA	NA	NA	NA	NA	NA	8.935185185185185	8.695652173913045	9.624415492957747	7	7	10	NA	NA	NA	NA	NA	NA	3	0	NA	Male	Hispanic	23	24	25	NA	NA	NA	NA	NA	NA	34	35
5104	0	25	30	20	30	0	0	0	40	16	0	0	5.373831775700935	6	5.176991150442478	6.1	5.333333333333334	5.6	5.8	NA	6.106870229007633	6.666666666666666	7.608695652173914	NA	0	0	0	1	1	1	NA	NA	NA	NA	NA	NA	Female	Non-black/Non-Hispanic	19	20	21	22	23	24	25	26	27	30	31
5108	40	40	40	40	40	40	40	40	40	45	40	40	9.345794392523365	12	10.619469026548673	13	10.833333333333334	13	12	12.5	9.16030534351145	11.11111111111111	10.869565217391305	10.563380281690142	0	0	1	0	2	0	0	0	0	0	2	2	Male	Non-black/Non-Hispanic	21	22	23	24	25	26	27	28	29	31	33
5113	0	0	0	40	0	27	18	50	16	0	0	40	7.009345794392523	5.5	5.7522123893805315	6.625	6.666666666666667	7.9025	2.2239999999999998	5.19	5.629770992366412	9.25925925925926	5.434782608695652	10.035211267605634	0	NA	NA	NA	NA	0	0	0	0	0	0	5	Female	Non-black/Non-Hispanic	19	20	21	22	23	24	25	26	27	29	31
5119	0	48	0	0	0	0	0	0	0	0	0	0	NA	9	NA	NA	NA	NA	NA	NA	NA	NA	NA	NA	NA	7	NA	NA	NA	NA	NA	NA	NA	NA	NA	NA	Male	Non-black/Non-Hispanic	NA	20	NA	NA	NA	NA	NA	NA	NA	NA	NA
5131	0	0	40	40	40	0	0	57	57	36	36	40	8.66043644859813	7	8.261061946902656	12	9.208333333333334	13.95	NA	22.75	18.12977099236641	17.22222222222222	25.36231884057971	28.169014084507044	1	1	6	2	6	5	NA	7	7	7	8	7	Female	Non-black/Non-Hispanic	20	21	22	23	24	25	26	27	28	30	32
5140	35	45	40	40	50	50	50	55	50	50	10	60	7.6635514018691575	8.566667	7.743362831858408	10	7.895833333333333	12.5	12.056000000000001	10.91	12.366412213740457	11.11111111111111	65.21739130434783	12.323943661971832	4	4	10	6	6	NA	NA	NA	NA	NA	NA	NA	Female	Hispanic	19	20	21	22	23	24	25	26	27	29	31
5147	0	10	20	0	0	0	0	0	0	0	0	0	5.44392523364486	7.75	6.637168141592921	NA	NA	NA	NA	NA	NA	NA	NA	NA	1	2	1	NA	NA	NA	NA	NA	NA	NA	NA	NA	Male	Non-black/Non-Hispanic	20	21	22	NA	NA	NA	NA	NA	NA	NA	NA
5149	30	0	0	40	0	10	0	0	0	0	0	0	12.457943925233645	5	NA	15	6.666666666666667	10	NA	10	NA	NA	NA	NA	NA	NA	NA	NA	NA	NA	NA	NA	NA	NA	NA	NA	Female	Non-black/Non-Hispanic	22	23	24	25	26	27	NA	29	NA	NA	NA
5153	10	15	60	35	35	26	28	0	40	40	43	95	5.747663551401869	6.066667	5.5309734513274345	6.333333	6.770833333333334	10.35	9.48	12.25	9.541984732824426	9.62962962962963	7.0048311594202906	7.1596267605633805	1	3	2	3	2	1	1	2	6	7	5	12	Male	Black	20	22	23	23	25	26	27	28	29	31	32
5157	40	0	40	40	40	40	0	0	40	40	40	50	7.009345794392523	6.45	8.849557522123895	9.166667	9.583333333333334	21.125	8.8	16.5	11.450381679389313	14.074074074074073	19.20289855072464	18.781690140845072	9	7	0	0	0	2	0	1	1	0	3	NA	Male	Non-black/Non-Hispanic	22	23	24	25	26	27	28	29	29	32	34
5162	20	24	20	0	20	35	40	45	40	40	40	45	6.261682242990654	6.25	4.646017699115045	5.5	6.604166666666667	9.375	9.173336	19.66	12.847328244274808	25.1679037037037	24.98913043478261	28.169014084507044	2	2	7	5	2	5	8	8	7	15	16	9	Male	Non-black/Non-Hispanic	21	22	23	24	25	26	27	28	29	31	33
5167	0	0	0	40	40	0	0	0	0	18	33	40	NA	NA	NA	5.8	4.291666666666667	5.575	6.4	NA	NA	6.537037037037036	6.945652173913045	6.565727464788733	NA	NA	NA	1	0	1	1	NA	NA	5	0	9	Female	Non-black/Non-Hispanic	20	21	22	22	24	25	26	27	27	30	32
5172	45	40	40	40	40	40	50	110	60	38	50	0	4.149532710280374	9.275	12.721238938053098	15.5	15	21.92	16.8	15.45	18.93893129770992	15.555555555555555	13.934782608695654	NA	0	4	8	6	5	7	7	7	6	11	6	6	Male	Non-black/Non-Hispanic	22	23	24	25	26	27	28	29	30	32	34
5173	2	55	40	0	0	0	0	0	0	0	35	34	16.1993738317757	2.555	1.0398230088495577	NA	41.66666666666667	NA	NA	NA	NA	NA	3.0978260869565224	7.147887323943663	1	0	NA	NA	NA	NA	NA	NA	NA	NA	NA	6	Female	Non-black/Non-Hispanic	20	21	22	23	24	25	26	27	28	30	32
5177	32	40	35	34	40	28	2	30	40	20	40	0	5.327102803738318	6.35	6.283185840707965	7.4	6.802083333333333	7.566667	14.266664	7.33	4.198473282442748	6.296296296296296	7.91304347826087	10.830985915492958	1	4	5	0	3	6	0	0	0	1	1	3	Female	Hispanic	21	23	24	24	26	27	27	28	29	32	33
5197	6	30	40	42	40	45	42	50	50	45	45	42	9.345794392523365	9.25	13.274336283185843	15.45	14.983333333333334	16.67	14.408000000000001	15.19	12.916030534351146	15.355555555555554	20.1304347826087	20.95774647887324	1	1	3	5	7	6	7	6	6	7	7	7	Male	Non-black/Non-Hispanic	22	23	24	25	26	26	27	28	29	31	34
5200	0	0	0	0	0	0	0	0	0	0	0	0	NA	NA	NA	NA	NA	NA	NA	NA	NA	NA	NA	NA	NA	NA	NA	NA	NA	NA	NA	NA	NA	NA	NA	NA	Female	Non-black/Non-Hispanic	19	20	21	22	23	24	25	26	27	29	NA
5237	63	30	25	45	42	33	30	18	34	25	20	50	8.216511214953272	8.75	7.743362831858408	8.75	17.429166666666667	11.08	5.2853335999999995	13.61	19.236641221374043	10.61728148148148	NA	20.345070422535212	4	1	1	1	4	2	3	3	1	0	0	5	Female	Non-black/Non-Hispanic	22	23	24	25	26	27	28	29	30	32	34
5240	0	0	20	60	35	35	40	15	40	0	0	0	NA	9.7	6.194690265486726	8.666667	6.458333333333334	8	7.4	9.75	7.442748091603053	NA	NA	NA	NA	NA	0	0	0	0	4	0	3	NA	NA	NA	Male	Hispanic	NA	24	25	26	27	28	29	30	31	33	NA
5241	0	35	25	40	40	0	30	40	30	35	35	30	7.943925233644859	6.533333	6.194690265486726	7.5	6.791666666666667	8.1	7.6	10	6.81933816793893	8.133333333333333	8.652173913043478	7.985915492957747	3	0	0	0	4	3	0	2	5	3	5	3	Female	Non-black/Non-Hispanic	20	21	22	23	24	25	26	27	28	30	32
5243	30	40	35	36	40	0	0	33	0	5	0	0	6.574766355140187	8.06	7.132743362831859	8.26	6.699999999999999	6.975	4.92	3.52	2.7862595419847325	6.288888888888889	NA	NA	4	6	6	3	5	0	NA	0	0	0	NA	NA	Female	Non-black/Non-Hispanic	20	21	22	23	24	25	26	27	28	30	32
5256	0	0	0	35	40	0	0	0	0	20	45	0	6.02803738317757	5.3	NA	5.15	6.179166666666667	10.01	NA	6.25	5.7251908396946565	6.018518518518518	6.108695652173913	NA	0	3	NA	0	7	7	NA	NA	NA	NA	10	NA	Female	Non-black/Non-Hispanic	19	20	21	22	23	24	25	26	27	29	31
5263	0	0	0	40	0	0	0	0	8	0	0	0	8.644859813084112	NA	NA	12.05	8.125	NA	NA	NA	3.8167938931297707	NA	NA	NA	0	NA	NA	0	1	NA	NA	NA	NA	NA	NA	NA	Female	Non-black/Non-Hispanic	19	20	21	22	23	24	25	26	27	29	31
5264	20	15	0	0	0	0	5	6	0	20	8	0	7.943925233644859	8	7.079646017699115	NA	NA	NA	240	13.46	7.824427480916031	7.4074074074074066	7.246376811594203	9.15492957746479	0	2	0	NA	NA	NA	NA	0	1	NA	2	NA	Female	Non-black/Non-Hispanic	23	24	25	26	27	28	29	30	31	33	35
5265	0	40	40	40	40	40	40	40	40	40	40	41	NA	7.875	8.141592920353983	9.66	12.5	16.02	12.831999999999999	16.32	12.900763358778624	12.977777777777776	13.782608695652174	14.056338028169016	NA	0	6	6	6	6	5	5	5	4	6	11	Female	Non-black/Non-Hispanic	22	23	24	25	26	27	28	29	30	32	34
5266	40	40	30	35	30	30	40	40	40	40	40	40	6.864485981308411	10	5.902654867256637	5.71	9.029166666666669	13.33	10	14.25	9.541984732824426	7.4074074074074066	13.934782608695654	8.802816901408452	0	NA	NA	NA	NA	NA	NA	NA	NA	NA	NA	NA	Male	Non-black/Non-Hispanic	19	20	21	22	23	24	25	26	27	29	31
5277	0	20	0	25	40	40	60	40	40	0	0	70	6.074766355140187	10	9.433628318584072	10.5	11.5625	19.755	16.4	22	24.183206106870227	14.377777777777776	19.746376811594203	18.91549295774648	NA	NA	1	0	4	6	4	9	6	4	5	9	Male	Non-black/Non-Hispanic	20	22	22	23	24	25	26	28	28	31	32
5282	40	40	40	40	40	40	44	40	40	59	40	40	7.009345794392523	9	8.849557522123895	11	9.583333333333334	11.85	5.332	6.04	9.404580152671755	8.244444444444445	8.253623188405799	10.704225352112676	1	2	2	3	3	3	3	2	4	8	7	4	Male	Non-black/Non-Hispanic	19	20	21	22	23	24	25	26	27	29	31
5283	30	52	45	65	60	60	60	70	60	0	0	0	14.177570093457943	6.63	13.097345132743365	16.375	13.541666666666668	15	14.663999999999998	21.43	11.950381679389311	NA	NA	NA	7	4	6	8	5	2	2	3	2	NA	NA	NA	Male	Non-black/Non-Hispanic	21	22	23	24	25	26	27	28	29	NA	NA
5284	0	0	0	40	60	50	0	0	0	0	45	0	NA	16.75	9.637168141592921	21.5	9.861108333333334	30	12	20	NA	NA	12.657007246376812	NA	NA	NA	NA	NA	NA	NA	NA	NA	NA	NA	NA	NA	Male	Non-black/Non-Hispanic	23	25	26	26	27	28	29	31	32	NA	36
5286	0	10	40	0	0	0	0	30	0	0	0	0	37.38317757009346	10	8.075221238938054	15.665	26.3	NA	NA	8	6.488549618320611	NA	10.06521739130435	NA	1	1	0	3	NA	NA	NA	NA	0	NA	0	NA	Male	Non-black/Non-Hispanic	21	22	23	24	25	26	27	28	29	NA	33
5289	32	12	5	20	40	40	40	55	20	21	35	50	7.149532710280374	7.21	6.504424778761062	6.55	6.713889166666666	10.35	8.28	41.04333	14.094145038167937	9.535185185185185	8.36231884057971	24.985915492957744	4	13	3	4	8	9	9	10	0	0	0	1	Female	Non-black/Non-Hispanic	19	20	21	22	23	24	25	26	27	29	31
5292	30	0	40	40	40	45	40	0	0	0	0	40	6.46417476635514	5.6025	7.964601769911505	10.25	12.816666666666668	20	11.152	NA	NA	NA	NA	10.5328661971831	0	0	3	4	5	4	1	NA	NA	NA	NA	16	Male	Non-black/Non-Hispanic	20	21	22	23	24	25	26	NA	NA	NA	NA
5294	40	30	40	40	35	1	0	0	10	0	0	25	7.289719626168224	7	5.132743362831858	5.35	4.458333333333333	13	4.68	7.25	0	6.2555555555555555	NA	5.985915492957747	0	3	1	0	0	0	NA	0	NA	NA	NA	NA	Female	Non-black/Non-Hispanic	20	21	22	23	24	25	26	27	28	30	32
5300	35	40	40	1	0	0	0	0	0	0	0	0	10.883177570093457	10.38667	14.15929203539823	12.5	12.5	NA	14	NA	NA	NA	NA	NA	0	14	5	5	NA	NA	0	NA	NA	NA	NA	NA	Female	Non-black/Non-Hispanic	22	24	24	25	26	27	28	29	30	33	34
5301	0	40	37	0	40	22	20	32	40	0	41	40	7.359813084112149	9.75	8.112094690265488	8.75	6.25	10.75	9.2	12.01333	10.782442748091603	10.722222222222221	7.971014492753624	11.267605633802818	0	4	10	0	0	1	1	0	7	8	0	2	Male	Non-black/Non-Hispanic	19	20	21	22	23	24	25	26	27	29	31
5302	6	40	40	44	42	40	40	33	32	32	25	30	10.551401869158877	11.8	10.61061946902655	12.1875	12.325	22.76333	10.608	13.99	10.916030534351146	10.822222222222221	6.038647101449276	8.098591549295776	8	8	6	8	8	8	5	9	6	7	5	5	Female	Non-black/Non-Hispanic	21	22	23	24	24	26	26	27	28	31	33
5303	40	38	40	40	40	0	32	24	24	40	36	32	6.16822429906542	8.71	8.398230088495577	8.04	9.166666666666668	6.79	7.287999999999999	9.47	7.480916030534352	7.437037037037036	7.731884057971015	5.119718309859155	10	7	8	6	9	7	7	7	6	7	13	6	Female	Hispanic	22	23	24	25	26	27	28	29	30	32	34
5310	38	45	50	55	0	15	16	8	40	35	35	40	9.345794392523365	10.67	11.504424778761063	10.49	8.333333333333334	6.703333	8.5	NA	5.0254450381679385	4.014814814814814	7.96376811594203	7.373239436619719	5	4	4	5	0	NA	0	0	1	5	4	5	Female	Hispanic	23	24	25	26	27	28	29	30	31	33	35
5315	2	40	0	0	32	30	40	30	25	10	5	10	7.229906542056074	6.563333	NA	NA	6.111110833333333	12.46	100	23.26	8.51908396946565	71.22222222222223	36.231884057971016	49.13380281690141	0	0	NA	NA	7	2	5	2	2	2	4	7	Female	Non-black/Non-Hispanic	19	20	NA	NA	23	24	25	26	27	29	31
5317	0	0	0	0	0	0	0	0	0	40	0	40	NA	NA	NA	NA	NA	NA	NA	NA	NA	10	NA	16.929577464788732	NA	NA	NA	NA	NA	NA	NA	NA	NA	5	NA	5	Female	Non-black/Non-Hispanic	NA	NA	NA	NA	NA	NA	NA	NA	NA	31	NA
5318	38	0	40	40	40	0	42	0	10	0	0	0	6.775700934579439	7.375	6.353982300884956	11.66	8.4375	7.535	7.0200000000000005	9.8	5.801526717557252	4.85432074074074	NA	NA	0	NA	9	7	6	5	0	5	1	2	NA	NA	Female	Hispanic	19	20	22	22	23	24	25	26	27	30	NA
5324	0	35	40	22	22	0	0	0	0	0	13	16	1.934579439252336	5.716667	6.194690265486726	11.455	6.875	87.9	7.640000000000001	NA	7.072519083969466	6.092592592592592	6.793478260869565	18.75	NA	6	7	6	NA	0	7	NA	NA	4	0	7	Female	Non-black/Non-Hispanic	21	22	23	24	25	26	27	29	29	31	33
5326	0	0	0	0	40	0	0	0	0	0	25	10	NA	NA	NA	7.5	5.625	7	NA	NA	NA	NA	5.797101449275363	7.394366197183099	NA	NA	NA	1	0	NA	NA	NA	NA	NA	0	NA	Female	Non-black/Non-Hispanic	19	20	21	22	23	24	25	26	27	29	31
5328	0	0	0	0	0	0	0	0	0	0	0	0	NA	NA	NA	6	5.416666666666667	NA	NA	NA	NA	NA	NA	NA	NA	NA	NA	NA	NA	NA	NA	NA	NA	NA	NA	NA	Female	Non-black/Non-Hispanic	19	21	22	23	24	24	25	26	27	29	31
5330	60	45	50	45	53	25	0	25	45	0	40	0	8.703271028037383	5.825	8.849557522123895	11	12.916666666666668	11.3	18.663999999999998	10.25	6.870229007633587	NA	15.094202898550725	NA	1	1	0	0	4	1	0	6	5	NA	8	NA	Male	Non-black/Non-Hispanic	19	20	21	22	23	24	25	26	27	NA	32
5343	12	16	25	8	40	0	0	0	0	0	36	40	5.841121495327102	6.5	6.194690265486726	6.966667	5.816666666666667	6.98	NA	NA	3.0534351145038165	NA	16.55072463768116	12.23943661971831	0	0	0	8	3	2	NA	NA	NA	NA	8	7	Female	Non-black/Non-Hispanic	19	20	21	22	23	24	25	26	27	29	31
5344	0	0	0	0	0	0	0	0	0	0	0	0	NA	NA	NA	NA	NA	NA	NA	NA	NA	NA	NA	NA	NA	NA	NA	NA	NA	NA	NA	NA	NA	NA	NA	NA	Female	Non-black/Non-Hispanic	NA	NA	NA	NA	NA	NA	NA	NA	NA	NA	NA
5345	20	0	40	0	0	0	20	50	10	55	50	48	17.38317757009346	18.6	12.070796460176993	16	17.5	NA	18.608	12.5	19.083969465648853	16.203703703703702	29.000000000000004	35.267605633802816	2	0	0	2	1	NA	2	0	1	0	8	8	Male	Non-black/Non-Hispanic	23	24	25	26	27	28	29	30	31	33	35
5347	9	0	50	55	60	55	50	50	40	60	55	50	7.4766355140186915	10	11.575221238938054	12.5	8.075	14.69	8.968	9.04	8.259541984732824	12.792592592592591	20.70289855072464	20.859154929577468	1	1	4	3	6	3	4	2	1	6	6	5	Male	Non-black/Non-Hispanic	20	22	22	23	24	25	26	27	28	31	32
5349	0	40	40	32	50	0	40	0	38	45	40	58	7.149532710280374	7.07	6.858407079646018	8.325	7.430555833333334	9.5	6.62	9.55	9.744274809160306	7.899999999999999	8.333333333333334	10.049295774647888	3	2	3	4	8	3	0	NA	0	0	1	3	Male	Non-black/Non-Hispanic	21	22	23	24	25	26	27	28	29	31	33
5350	45	40	50	40	40	40	36	65	50	36	36	40	8.056074766355138	8.49	9.969026548672568	11.175	13.799999999999999	15.61	12.128	11.52	14.179389312977099	14.525925925925925	13.231884057971017	12.323943661971832	3	8	5	7	9	9	9	8	6	6	7	12	Male	Non-black/Non-Hispanic	20	21	22	23	24	25	26	27	28	30	32
5355	0	16	66	40	40	40	40	40	40	50	40	50	8.102803738317757	9.1	7.070796460176992	9.642	9.333333333333334	23.99	21.336000000000002	27.52	21.65648854961832	18.774074074074072	22.94202898550725	28.528169014084508	0	1	0	1	4	9	3	3	2	2	3	1	Male	Non-black/Non-Hispanic	23	24	25	26	27	28	28	30	30	33	35
5357	50	40	13	30	40	40	40	40	40	40	40	0	8.58644859813084	8	6.991150442477877	11.19333	20.833333333333336	23.26	34.616	48.08	11.919847328244275	27.777777777777775	62.71014492753624	NA	1	1	0	0	NA	NA	NA	NA	1	NA	NA	NA	Male	Non-black/Non-Hispanic	21	22	23	24	25	26	27	28	29	31	33
5361	13	48	10	15	36	0	24	40	16	0	0	0	8.934579439252337	5.683333	5.11061946902655	6.583333	5.833333333333334	7.25	13.224	18.915	15.744274809160304	NA	NA	NA	0	1	1	1	1	0	0	3	4	NA	NA	NA	Female	Non-black/Non-Hispanic	19	20	21	22	23	24	25	26	27	NA	NA
5363	40	40	57	55	55	0	0	65	70	48	50	45	7.4766355140186915	11	13.578168141592922	18.05333	11.9625	17.6	NA	14.31	10.068702290076335	17.488888888888887	14.25	15.185443661971831	6	6	5	6	8	NA	NA	NA	NA	6	14	7	Male	Non-black/Non-Hispanic	23	24	25	26	28	28	29	30	31	33	35
5364	5	0	6	22	0	0	0	0	0	0	0	0	18.69158878504673	8.75	5.575221238938053	5.775	4.133333333333334	NA	NA	NA	NA	NA	NA	NA	0	0	NA	1	1	NA	NA	NA	NA	NA	NA	NA	Male	Non-black/Non-Hispanic	23	24	25	26	27	28	29	30	31	33	35
5366	33	35	55	60	60	0	40	40	72	40	40	35	7.305296261682242	5.493333	7.853982300884956	9.5	8.645833333333334	10.5	14.4	20	17.557251908396946	20.37037037037037	21.73913043478261	21.327464788732396	3	1	3	3	3	0	3	4	2	4	6	6	Male	Non-black/Non-Hispanic	19	20	21	22	23	24	25	26	27	29	31
5368	15	15	20	20	15	15	15	0	35	34	0	0	4.906542056074766	5.47	4.982300884955753	5.615	4.875	6.15	5.8	3.805	6.393129770992366	7.129629629629629	9.347826086956523	NA	1	3	2	3	3	3	0	1	0	6	5	NA	Male	Non-black/Non-Hispanic	23	24	25	26	27	28	29	30	31	33	35
5372	40	40	40	40	24	24	20	0	16	40	40	0	6.747663551401868	8.48	6.02212389380531	9.58	8.516666666666667	10.98	10.236	11.21	7.633587786259541	7.4074074074074066	7.4275362318840585	NA	8	5	7	8	8	8	9	9	1	2	2	NA	Female	Non-black/Non-Hispanic	22	23	24	25	26	27	28	29	30	32	34
5381	15	8	8	40	40	40	40	40	46	40	40	45	5.490654205607476	6.1	5.619469026548673	9.555	12.941666666666666	17.64	15.352	19.19	15.053435114503815	17.22962962962963	18.536231884057973	15.647887323943662	0	0	0	0	5	6	5	6	6	6	4	5	Female	Non-black/Non-Hispanic	19	20	21	22	24	24	25	26	27	30	31
5393	0	0	0	0	0	0	0	0	0	0	0	0	NA	NA	NA	NA	NA	NA	NA	NA	NA	NA	NA	NA	NA	NA	NA	NA	NA	NA	NA	NA	NA	NA	NA	NA	Male	Non-black/Non-Hispanic	22	23	24	25	26	26	28	29	29	32	34
5397	0	40	40	40	40	35	40	40	40	40	32	40	7.4766355140186915	8.2	7.52212389380531	8.366667	7.166666666666667	7.05	6.4	8	6.106870229007633	5.925925925925926	7.246376811594203	8.098591549295776	NA	0	1	1	0	0	1	0	2	2	1	3	Female	Hispanic	21	22	23	24	25	26	27	28	29	31	33
5399	50	48	40	40	20	0	0	0	0	0	1	50	20.33644859813084	22.53	7.0929203539823025	8.43	5.566666666666666	5.25	10	NA	NA	NA	0	5.133802816901409	0	5	4	5	4	0	NA	NA	NA	NA	NA	NA	Female	Non-black/Non-Hispanic	23	24	25	26	27	28	29	30	31	33	35
5404	0	34	0	0	0	0	55	53	52	40	40	40	NA	7.5	NA	8	NA	NA	3.7520000000000002	5.19	4.629770992366413	8.113577777777778	14.492753623188406	23.359154929577468	NA	NA	NA	NA	NA	NA	5	5	6	11	6	7	Female	Non-black/Non-Hispanic	NA	21	NA	23	24	25	26	27	28	30	32
5405	29	37	38	40	40	42	32	34	35	30	30	0	6.61214953271028	7.075	10.619469026548673	13.5	11.25	14.5	12	15	12.213740458015266	30.866666666666667	32.608695652173914	NA	1	0	0	0	1	1	3	1	3	3	5	4	Female	Non-black/Non-Hispanic	22	23	24	25	26	27	28	29	30	32	34
5409	0	0	40	40	40	40	40	0	40	40	80	40	6.775700934579439	NA	12.72566371681416	11	9.166666666666668	13.25	11.2	15.83333	9.923664122137405	19.777777777777775	22.003623188405797	15.046950704225353	0	NA	2	0	4	3	10	7	5	11	3	3	Male	Non-black/Non-Hispanic	21	22	22	23	24	26	26	28	28	31	32
5412	28	20	25	30	40	50	55	55	0	0	0	0	6.697819626168224	8.68	8.194690265486726	9.38	11.191666666666666	16.96	12.336	17.48	NA	NA	NA	29.795774647887328	2	4	6	6	8	8	9	9	NA	NA	NA	9	Female	Non-black/Non-Hispanic	21	22	23	24	25	26	27	28	NA	NA	NA
5414	0	0	0	0	0	0	0	0	0	0	0	0	NA	NA	NA	NA	NA	NA	NA	NA	NA	NA	NA	NA	NA	NA	NA	NA	NA	NA	NA	NA	NA	NA	NA	NA	Female	Non-black/Non-Hispanic	22	23	24	25	26	27	NA	NA	NA	NA	NA
5415	48	45	43	40	40	40	50	40	80	80	70	0	8.411214953271028	8.916667	9.513274336283187	11.25	12.05	14.27	16.533336	26.5	11.007633587786259	18.16296296296296	20.28985507246377	23.471830985915492	5	2	5	6	6	13	7	3	7	9	7	6	Male	Non-black/Non-Hispanic	20	21	22	23	24	25	26	27	28	30	32
5418	30	27	55	50	20	25	40	40	40	30	30	0	5.218068224299064	7.5	6.637168141592921	7.6	6.458333333333334	5.75	8.3	15	11.450381679389313	5.864197777777778	15.78985507246377	4.753521126760564	0	5	0	0	1	0	3	4	5	4	NA	NA	Female	Non-black/Non-Hispanic	22	23	24	25	26	27	28	29	30	32	35
5421	40	40	40	40	40	40	40	40	40	0	0	0	7.43613738317757	10.34	9.36283185840708	10.9	12.916666666666668	15.91	12.4	15.98	12.748091603053433	12.407407407407407	NA	NA	1	14	8	6	8	7	7	8	8	6	NA	NA	Female	Non-black/Non-Hispanic	21	22	23	24	25	26	27	28	29	31	33
5423	50	55	40	40	0	40	32	40	40	40	40	0	26.985981308411212	19.0825	14.053097345132745	19.78	NA	21.56	19.168	23.63	19.587786259541986	20.62962962962963	24.82608695652174	26.760563380281692	4	8	3	4	NA	7	10	9	8	7	6	8	Male	Hispanic	22	23	24	25	NA	27	28	29	30	32	34
5424	0	0	0	0	20	0	0	0	30	0	0	0	7.242990654205607	NA	NA	NA	5.708333333333333	7	NA	10	11.450381679389313	5.87037037037037	9.420289855072465	NA	0	NA	NA	NA	1	1	NA	0	NA	0	NA	NA	Female	Hispanic	19	NA	22	23	24	25	26	27	28	29	32
5425	40	38	38	38	40	40	38	40	38	38	37	38	10.2803738317757	11	10.752212389380531	12.4	10.833333333333334	13.75	11	14.03	11.900763358778626	12.592592592592592	14.108695652173914	13.838028169014084	8	7	9	7	8	5	6	10	8	8	9	8	Female	Non-black/Non-Hispanic	22	23	24	26	26	27	28	29	30	32	34
5426	40	52	40	0	0	78	40	40	62	110	52	40	5.763240186915888	9.166667	9.823008849557523	NA	9.666666666666666	8.833333	8.2	16.85	14.31297709923664	13.207407407407405	12.681159420289855	18.73943661971831	2	1	3	NA	2	0	7	10	8	9	6	11	Male	Non-black/Non-Hispanic	19	20	21	NA	23	24	25	26	26	29	31
5437	16	25	30	26	40	40	40	40	40	40	44	40	8.30841121495327	13.16	11.194690265486727	14.31	9.55	14.195	17.84	23.12	18.244274809160302	18.11111111111111	21.01449275362319	24.66197183098592	NA	7	7	7	12	9	5	5	5	11	7	6	Male	Non-black/Non-Hispanic	19	20	21	22	23	24	25	26	27	29	31
5442	35	45	18	15	46	35	52	40	36	36	36	36	6.869158878504672	7.815	3.6504424778761067	9.25	16.76666666666667	22.7	24.6	30	24.427480916030532	31.11111111111111	32.608695652173914	38.732394366197184	1	9	9	6	5	6	14	20	20	6	5	7	Male	Non-black/Non-Hispanic	18	20	21	22	22	23	25	25	26	29	31
5450	45	40	40	45	45	45	45	45	45	40	45	45	10.74766355140187	11.5	11.061946902654869	11.56	11.666666666666668	12.82	10.224	12.78	9.755725190839694	10.651851851851852	10.869565217391305	11.267605633802818	3	2	2	1	2	2	3	2	3	3	3	4	Male	Non-black/Non-Hispanic	22	23	24	25	26	27	28	29	30	32	34
5451	39	38	40	38	40	0	16	24	24	25	34	40	7.710280373831775	10.05	12.256637168141594	15.85	13.450000000000001	17.67	7.159999999999999	8.95	7.15267175572519	7.074074074074074	7.246376811594203	8.93661971830986	NA	10	7	6	9	10	0	2	3	8	5	8	Female	Non-black/Non-Hispanic	23	24	25	26	27	28	29	30	31	33	35
5458	40	15	0	40	40	0	0	0	40	40	40	40	4.906542056074766	2.625	7.632743362831859	10.22	8.333333333333334	13.33	12	15	17.366412213740457	10	11.594202898550726	15.492957746478874	NA	0	NA	2	6	0	NA	0	6	7	4	5	Male	Non-black/Non-Hispanic	19	20	21	22	23	24	25	26	27	29	31
5460	0	30	0	0	50	80	15	26	38	25	33	28	6.4485981308411215	6.5	5.3097345132743365	NA	3.3333333333333335	1.45	4	2	3.8167938931297707	4.66074074074074	6.250000000000001	8.158450704225354	0	2	1	NA	NA	NA	NA	NA	NA	NA	2	2	Female	Non-black/Non-Hispanic	20	21	22	23	24	25	26	27	28	30	32
5461	48	40	40	40	20	40	40	30	0	62	40	60	7.242990654205607	6.075	5.785398230088496	7	7.222222500000001	9	7.4	9.25	8.142496183206106	6.419753333333333	6.884057971014493	11.091549295774648	0	4	4	3	4	0	0	0	0	NA	4	7	Male	Hispanic	21	22	23	24	25	26	26	28	29	31	33
5464	0	0	65	70	45	60	0	0	0	0	0	0	10.981308411214952	NA	18.58407079646018	12.33333	13.795833333333334	6.67	NA	NA	NA	NA	NA	NA	NA	0	5	3	3	1	NA	NA	NA	NA	NA	NA	Male	Non-black/Non-Hispanic	22	23	24	25	26	27	NA	NA	NA	NA	NA
5469	40	0	0	0	0	0	0	0	0	0	0	0	0	0	NA	NA	NA	NA	NA	NA	NA	NA	NA	NA	5	1	NA	NA	NA	NA	NA	NA	NA	NA	NA	NA	Female	Non-black/Non-Hispanic	21	22	23	24	25	26	27	28	29	31	33
5473	40	0	15	70	85	80	60	60	70	77	50	60	13.084112149532709	14	8.185840707964603	5.62	5.075	13.29	4.26	8.75	5.4541984732824424	7.167901481481481	8.878260869565219	11.059859154929578	6	4	5	3	3	3	2	NA	1	3	3	2	Female	Non-black/Non-Hispanic	22	23	24	25	26	27	28	29	30	32	34
5479	0	40	38	40	0	0	36	12	40	36	0	40	8.878504672897195	13.51	12.256637168141594	13.4	11.666666666666668	11.65	14.4	20	16.793893129770993	18.51851851851852	18.115942028985508	13.535211267605634	2	10	9	16	6	NA	1	1	6	5	2	8	Female	Non-black/Non-Hispanic	23	24	25	26	27	28	28	30	31	33	35
5480	18	0	30	30	20	17	15	36	36	36	24	24	5.607476635514018	5.575	6.637168141592921	9	5.313889166666667	2.13	1.704	10.84	15.648854961832061	16.725925925925925	16.144927536231886	19.95774647887324	1	0	2	1	2	3	2	9	8	6	6	7	Female	Non-black/Non-Hispanic	19	20	21	22	23	24	25	26	27	29	31
5486	40	0	0	30	40	0	40	60	60	0	0	0	9.345794392523365	NA	15.88495575221239	7.9625	11.25	NA	17.1	8.33	7	NA	NA	NA	1	NA	1	0	0	NA	5	NA	NA	NA	NA	NA	Male	Non-black/Non-Hispanic	19	NA	21	22	23	NA	25	26	27	NA	NA
5490	0	0	8	0	24	0	40	40	40	36	48	36	4.906542056074766	NA	11.83628318584071	NA	8.929166666666667	17.5	7.140000000000001	17.85	14.31297709923664	19.05185185185185	21.178746376811596	21.679577464788732	1	NA	6	NA	2	2	5	8	6	7	7	10	Female	Non-black/Non-Hispanic	19	20	21	22	23	24	25	26	27	29	31
5504	36	24	40	40	40	40	16	8	40	40	40	40	8.355140186915888	11.15	10.026548672566372	11.99	10.741666666666667	13.85	10.768	12.6	10.190839694656487	11.214814814814815	12.173913043478262	12.126760563380282	7	8	6	7	8	6	8	5	7	5	5	7	Female	Non-black/Non-Hispanic	19	20	21	22	23	24	25	26	27	29	31
5506	41	72	60	65	55	55	55	55	40	15	40	40	7.819314953271027	8.5	7.796460176991151	8.513333	7.616666666666667	9.725	8	10.1	8.320610687022901	8.25925925925926	7.282608695652175	7.605633802816902	7	7	9	6	7	8	5	6	8	8	4	6	Female	Non-black/Non-Hispanic	23	24	25	26	27	28	29	30	31	33	35
5512	0	40	32	55	8	6	20	0	13	20	12	15	6.775700934579439	10.05	8.212389380530974	8.433333	12.475000000000001	62.5	6.352	7.715	17.095419847328245	23.148148148148145	43.47826086956522	34.73943661971831	NA	8	9	1	0	0	0	2	1	0	1	3	Male	Non-black/Non-Hispanic	23	24	25	26	27	28	29	30	31	33	35
5528	37	40	40	40	40	45	50	45	50	50	55	45	8.4081	9.713333	10.309734513274337	13.94	11.216666666666669	13.25	12.8	17.95	11.740458015267176	11.392592592592592	10.891304347826088	15.647887323943662	2	1	9	6	7	6	6	6	6	6	6	6	Female	Non-black/Non-Hispanic	23	24	25	26	27	28	29	30	31	33	35
5536	0	0	30	20	40	40	50	40	40	40	46	41	6.5420560747663545	NA	4.129793805309736	7.11	9.375	23.5	15.733336	20	11.091603053435113	99.25185185185185	9.16304347826087	79.22535211267606	0	NA	0	2	3	2	2	5	5	11	5	7	Male	Hispanic	21	22	23	24	25	26	27	28	29	31	33
5540	30	25	10	0	40	40	40	40	40	40	40	40	6.869158878504672	8.625	5.7522123893805315	6	6.770833333333334	10.125	8.904	11.36	10.17557251908397	9.948148148148148	10.144927536231885	9.859154929577466	0	0	0	0	NA	12	6	6	5	7	8	9	Female	Non-black/Non-Hispanic	20	20	21	22	23	24	25	26	27	30	31
5555	0	0	0	0	0	0	0	0	0	0	0	0	NA	NA	NA	NA	NA	NA	NA	NA	NA	NA	NA	NA	NA	NA	NA	NA	NA	NA	NA	NA	NA	NA	NA	NA	Male	Non-black/Non-Hispanic	23	24	25	26	27	28	29	30	NA	NA	NA
5562	30	44	15	38	40	40	40	40	40	40	43	48	6.775700934579439	7.313333	7.353982300884957	10.25	9.297225000000001	13.27	10.308	14.51	11.229007633587786	12.199999999999998	10.818840579710146	11.81338028169014	3	2	9	6	10	5	6	5	5	4	5	9	Female	Non-black/Non-Hispanic	20	21	22	23	24	25	26	27	28	30	33
5566	0	40	40	40	40	40	40	40	40	40	40	55	12.850467289719626	15.33333	13.274336283185843	18.25	18.333333333333336	22	16.8	13.66667	3.8167938931297707	10.37037037037037	20.905797101449277	12.5	8	6	3	11	8	13	6	6	7	3	3	4	Male	Non-black/Non-Hispanic	19	20	21	22	23	24	25	26	27	29	31
5569	40	0	58	40	60	0	0	0	0	65	0	0	6.5420560747663545	7	9.150442477876107	9.215	7.145833333333333	9.5	NA	NA	NA	5.703703703703703	6.992753623188406	NA	0	5	4	8	0	5	NA	NA	NA	0	3	NA	Male	Black	21	22	23	24	25	26	27	28	29	31	33
5571	40	40	80	40	40	48	40	40	40	40	40	40	16	19.875	9.752212389380531	23.315	20.833333333333336	28.75	24	27.5	19.541984732824428	19.407407407407405	20.615942028985508	23.004697183098596	2	5	7	7	5	3	5	10	7	9	12	12	Female	Non-black/Non-Hispanic	21	22	24	24	25	26	27	28	29	32	34
5573	0	0	0	30	40	40	25	0	40	40	40	60	NA	NA	NA	10.25	9.125	16	9.72	9	8.801526717557252	10.303703703703704	13.32608695652174	14.169014084507044	NA	NA	NA	NA	8	5	2	NA	9	4	8	9	Female	Black	23	24	25	26	27	28	29	30	31	33	35
5575	20	20	20	40	48	45	45	0	35	40	40	40	5.093457943925234	5.975	4.845132743362832	7.11	9.445833333333335	15.81	12.304	16	11.282442748091603	11.162962962962963	11.492753623188406	11.267605633802818	1	0	2	1	11	5	6	5	6	4	7	6	Female	Black	20	21	23	23	24	25	26	27	28	30	33
5578	0	0	0	40	40	40	40	40	40	40	40	40	4.813084112149533	NA	5.469026548672566	12.065	15.674999999999999	20.43	16.152	20.19	16.862595419847327	16.36296296296296	17.695652173913047	21.33098591549296	NA	NA	1	7	6	3	6	7	7	7	7	7	Female	Black	19	20	22	22	23	24	25	26	27	29	31
5582	0	40	40	40	40	40	40	40	0	0	0	0	NA	7.66	9.172566371681418	14.25	12.430558333333334	16.75	14.8	18.5	14.122137404580153	8.888888888888888	NA	NA	NA	3	0	0	0	0	0	0	0	0	NA	NA	Male	Non-black/Non-Hispanic	NA	20	21	22	23	24	25	26	27	29	NA
5589	0	0	0	40	36	40	40	40	36	36	40	40	NA	NA	NA	17.25	15.833333333333334	19.57	15.968	20.35	16.717557251908396	20	14.594202898550726	16.507042253521128	NA	NA	NA	4	6	4	7	4	5	0	8	6	Female	Black	20	21	22	23	24	25	26	27	28	30	32
5595	40	40	40	44	40	40	40	40	40	40	40	50	9.813084112149532	10.6	12.168141592920355	19.25	16.25	23	17.828	22.49	18.51145038167939	19.62962962962963	23.91304347826087	28.84859154929578	9	8	7	7	6	6	10	6	8	9	6	4	Male	Non-black/Non-Hispanic	23	24	25	26	27	28	29	30	31	33	35
5600	0	0	0	55	84	60	40	84	84	0	0	30	NA	NA	NA	7	8.647225	13.33	25.064	NA	14.083969465648854	9.25925925925926	NA	6.338028169014085	NA	NA	NA	0	5	5	3	5	5	5	NA	6	Male	Black	19	20	NA	22	23	24	25	26	27	29	31
5601	0	20	0	25	0	0	25	36	0	0	0	0	5.295950467289719	5.15	4.646017699115045	5.5	4.583333333333334	NA	6.4	6.94	4.938931297709924	NA	6.521739130434783	NA	3	0	1	NA	4	NA	NA	NA	NA	NA	0	NA	Female	Black	23	24	25	26	27	28	28	30	31	33	35
5606	0	0	0	4	0	0	0	0	0	0	0	0	7.009345794392523	NA	5.3097345132743365	6	5	NA	NA	NA	NA	1.8518518518518516	NA	NA	2	NA	3	NA	NA	NA	NA	NA	NA	NA	NA	NA	Female	Non-black/Non-Hispanic	20	21	22	23	24	25	25	27	28	30	32
5607	35	40	0	40	40	40	0	40	40	40	40	16	10.584112149532709	7.075	9.734513274336283	10.55	9.375	11.625	9.6	13	14.923664122137405	20.074074074074073	9.782608695652174	12.5	3	3	3	5	NA	5	4	2	9	8	7	10	Male	Black	18	19	21	22	22	23	24	25	26	29	30
5610	0	17	35	0	0	0	0	0	0	70	40	40	NA	8.5	6.205752212389381	8.01	NA	NA	NA	NA	NA	NA	NA	57.55633802816902	NA	0	2	8	NA	NA	NA	NA	NA	4	4	12	Female	Black	20	21	22	23	24	25	26	27	28	30	32
5615	0	35	20	80	40	35	25	20	0	36	35	50	NA	6.1	4.977876106194691	6.05	6.75	7.9	6	7.375	5.534351145038167	15.844444444444443	0	5.809859154929578	NA	NA	1	3	6	4	3	2	NA	1	NA	4	Female	Non-black/Non-Hispanic	22	23	24	25	26	27	28	29	30	32	34
5618	21	40	32	37	40	40	0	0	25	0	0	40	6.191588785046728	6.5	6.637168141592921	8.333333	8.958333333333334	13	10.4	5	7.175572519083969	8.333333333333332	6.521739130434783	7.570422535211268	2	3	4	9	10	5	6	NA	0	6	NA	7	Female	Non-black/Non-Hispanic	23	24	25	26	27	28	29	30	31	33	35
5628	0	30	40	72	36	36	0	0	20	10	32	35	7.009345794392523	4.99	5.853982300884956	10	7.916666666666667	10	8	12.75	9.732824427480915	8.577777777777778	18.115942028985508	17.605633802816904	0	0	1	0	2	3	3	0	0	0	4	6	Female	Black	21	22	23	24	25	26	27	28	29	31	33
5645	40	40	40	40	40	30	40	40	40	40	27	40	9.158878504672897	10.85	8.738938053097346	9.5	8.75	10	8	10.5	8.015267175572518	8.333333333333332	9.420289855072465	11.57394366197183	0	4	2	0	1	0	0	0	0	0	0	8	Female	Non-black/Non-Hispanic	20	21	22	23	24	25	26	27	28	30	32
5647	7	41	30	32	38	40	40	30	30	25	52	45	8.009345794392523	44	7.100294690265486	13.375	9.316666666666666	12.5	10	6.615	12.725190839694656	8.355555555555554	14.130434782608697	11.866197183098594	1	0	1	6	5	6	8	NA	NA	NA	5	7	Female	Non-black/Non-Hispanic	21	22	23	24	25	26	27	28	29	31	33
5652	3	0	0	0	0	0	0	30	0	40	40	40	99.88317757009345	33.33	17.637168141592923	16.67	NA	5.85	NA	8	7.251908396946565	14.385185185185186	15.217391304347828	17.274647887323944	1	0	NA	NA	NA	1	NA	1	0	9	6	6	Male	Hispanic	21	22	23	24	25	26	27	28	29	31	33
5659	0	0	0	0	0	0	0	0	0	0	0	0	NA	NA	NA	NA	NA	NA	NA	NA	NA	NA	NA	NA	0	NA	NA	NA	NA	NA	NA	NA	NA	NA	NA	NA	Female	Non-black/Non-Hispanic	21	22	23	24	25	26	27	28	29	31	33
5670	1	0	0	25	15	35	5	15	25	40	40	40	NA	6.75	5.7522123893805315	10.375	13.75	12.75	9.1	10	7.633587786259541	11.670370370370371	15.673913043478262	18.619718309859156	NA	NA	NA	NA	6	5	2	NA	NA	NA	6	6	Male	Non-black/Non-Hispanic	19	20	21	21	22	23	24	26	26	29	31
5671	4	12	0	40	32	35	44	48	40	40	50	50	23.36448598130841	6.825	6.76991150442478	12.1	8.077083333333334	15.725	12.66	17.42	34.89312977099237	16.914814814814815	19.507246376811597	21.669014084507044	0	4	1	5	16	9	9	8	14	16	7	7	Male	Non-black/Non-Hispanic	19	20	21	22	23	24	25	26	27	29	31
5676	31	46	10	6	6	50	64	39	14	40	40	40	6.144859813084112	9.4375	11.887902654867258	20.35	12.916666666666668	25.505	4.279999999999999	7.825	14.857503816793892	14.355555555555554	13.934782608695654	46.95070422535212	2	4	5	1	1	0	0	1	1	5	4	4	Male	Non-black/Non-Hispanic	23	24	25	26	27	28	29	30	31	33	35
5677	0	0	0	0	0	0	0	0	0	0	0	0	NA	NA	NA	NA	NA	NA	NA	NA	NA	NA	NA	NA	NA	NA	NA	NA	NA	NA	NA	NA	NA	NA	NA	NA	Female	Black	20	21	22	22	23	25	25	27	28	30	31
5680	0	8	0	0	40	73	6	48	0	0	0	0	NA	1.666667	17.69911504424779	7	6.666666666666667	3.29	4	1.94	15.267175572519083	NA	NA	NA	NA	NA	NA	0	NA	1	0	NA	NA	NA	NA	NA	Male	Non-black/Non-Hispanic	NA	23	24	25	26	27	28	29	30	32	34
5684	0	0	0	33	0	0	0	0	0	0	0	30	NA	6	5.3097345132743365	7.8	5.833333333333334	NA	NA	NA	NA	NA	5.434782608695652	7.746478873239437	NA	NA	NA	0	0	NA	NA	NA	NA	NA	NA	3	Female	Non-black/Non-Hispanic	22	23	24	25	25	26	27	29	29	32	34
5685	40	40	32	40	40	36	36	12	16	0	0	0	7.009345794392523	8.25	7.6460176991150455	9.86	8.425	11.2	9.592	12.56	10.114503816793892	NA	NA	NA	4	4	2	7	7	6	6	NA	8	NA	NA	NA	Female	Non-black/Non-Hispanic	19	20	21	22	23	24	25	26	27	NA	NA
5686	38	0	0	0	0	0	0	0	0	0	0	0	4.828660747663552	5.1	5.5309734513274345	NA	NA	NA	NA	NA	NA	NA	NA	NA	5	7	7	NA	NA	NA	NA	NA	NA	NA	NA	NA	Female	Non-black/Non-Hispanic	19	20	21	22	23	24	25	26	27	29	31
5689	40	60	60	74	0	40	40	0	0	45	0	40	10.514018691588785	12	44.69026548672567	8.25	NA	9.366667	8.76	11.95	NA	8.888888888888888	NA	10.183098591549298	0	0	0	NA	NA	4	6	3	NA	0	NA	9	Male	Non-black/Non-Hispanic	21	22	23	24	NA	26	27	28	29	31	NA
5690	0	0	0	0	0	0	0	0	0	0	0	0	NA	NA	NA	NA	NA	NA	NA	NA	NA	NA	NA	NA	NA	NA	NA	NA	NA	NA	NA	NA	NA	NA	NA	NA	Female	Non-black/Non-Hispanic	NA	NA	NA	NA	NA	NA	NA	NA	NA	NA	NA
5694	0	15	0	0	0	0	0	0	0	0	0	40	5.093457943925234	7.25	6.415929203539823	NA	NA	NA	NA	NA	NA	NA	NA	7.922535211267606	0	0	0	NA	NA	NA	NA	NA	NA	NA	NA	3	Female	Non-black/Non-Hispanic	19	20	21	22	23	24	25	26	27	29	31
5727	0	0	0	0	0	0	0	0	0	0	0	0	NA	NA	NA	NA	NA	NA	NA	NA	NA	NA	NA	NA	NA	NA	NA	NA	NA	NA	NA	NA	NA	NA	NA	NA	Female	Black	19	20	21	22	23	24	25	26	27	29	31
5735	0	0	0	0	0	0	0	0	0	0	0	0	NA	5.15	NA	NA	NA	NA	NA	NA	NA	NA	NA	NA	NA	0	NA	NA	NA	NA	NA	NA	NA	NA	NA	NA	Female	Non-black/Non-Hispanic	21	22	23	24	25	26	27	28	29	31	33
5743	40	40	40	55	105	40	55	50	35	45	41	44	13.897196261682241	22.12	21.06194690265487	27.115	25.500000000000004	40.38	24.392	37.31	43.46819083969466	41.3837037037037	51.770528985507255	59.4524647887324	6	8	13	13	2	8	7	7	12	10	4	10	Male	Non-black/Non-Hispanic	21	22	23	24	25	26	27	28	29	31	33
5744	40	40	40	40	40	40	40	40	40	40	40	0	9.704046728971964	10	10.619469026548673	16.225	16.416666666666668	20.49	18.791999999999998	23.96	19.206106870229007	20.68148148148148	24.086956521739133	24.76056338028169	12	12	7	7	8	9	7	8	8	9	7	7	Male	Non-black/Non-Hispanic	19	20	21	22	23	24	25	26	27	29	31
5746	5	20	0	40	40	0	40	40	40	24	40	40	9.345794392523365	6.75	5.221238938053098	10.03	9.450000000000001	NA	10.284	12.02	9.541984732824426	12.466666666666665	7.666666666666667	7.147887323943663	NA	0	0	NA	7	NA	7	1	3	2	0	1	Male	Black	21	22	23	24	25	NA	28	28	29	31	33
5749	35	40	0	40	40	40	60	40	50	40	40	40	4.813084112149533	5.575	5.7522123893805315	5.96	5.833333333333334	9.435	9.120000000000001	11.79	9.297709923664122	7.962962962962963	7.065217391304349	10.985915492957746	NA	0	0	0	2	4	3	4	8	10	3	5	Male	Non-black/Non-Hispanic	19	20	21	22	23	24	25	26	27	29	31
5753	0	0	0	38	0	40	40	50	0	0	0	40	NA	5.15	4.646017699115045	5.575	5	5.925	5.42	7	6.488549618320611	5.944444444444445	5.253623188405798	5.45774647887324	NA	NA	NA	NA	NA	1	0	NA	3	6	NA	1	Female	Non-black/Non-Hispanic	19	20	21	22	23	24	25	26	27	29	31
5754	0	32	40	70	57	40	40	40	40	40	40	0	8.154205607476635	6.966667	7.300884955752213	13.0725	7.637499999999999	13.25	12.4	16	12.213740458015266	12.654318518518517	10.692028985507248	NA	1	7	4	12	8	10	6	5	13	11	7	NA	Male	Non-black/Non-Hispanic	20	21	22	23	23	25	26	27	27	30	31
5759	0	43	0	10	35	0	0	0	0	0	0	0	4.883177570093458	4.625	3.83480796460177	2	4.583333333333334	NA	NA	NA	NA	NA	NA	NA	0	4	NA	0	0	NA	NA	NA	NA	NA	NA	NA	Male	Non-black/Non-Hispanic	20	21	22	23	24	NA	NA	NA	NA	NA	NA
5764	15	13	15	36	51	45	45	38	30	38	40	50	4.813084112149533	5.15	4.557522123893806	5.89	4.344444166666667	5.336667	4.712	8.89	7.099236641221374	5.437037037037037	NA	9.82394366197183	0	1	0	0	6	4	0	5	4	6	5	5	Female	Black	20	21	22	23	24	25	26	27	28	30	32
5769	40	40	40	40	40	40	40	40	40	40	40	0	11.214953271028037	18.74	22.548672566371685	25.96	22.833333333333332	27.62	22.304	29	22.13740458015267	22.22222222222222	23.188405797101453	NA	NA	7	10	6	7	10	8	8	9	9	8	10	Male	Black	22	23	24	25	26	27	28	29	30	32	34
5770	0	66	40	0	0	5	12	10	40	29	58	45	NA	5.15	5.000000000000001	6.15	NA	5	7.2	8	5.343511450381679	5.555555555555555	4.528985507246377	4.401408450704226	NA	NA	0	3	NA	3	3	NA	1	5	1	1	Female	Black	22	23	24	25	26	27	28	29	30	32	34
5772	20	35	40	40	40	40	40	40	40	50	60	55	6.738317757009345	5.716667	7.436577876106195	25	12.5	19.68	17.696	18.24	17.251908396946565	18.644444444444446	16.253623188405797	22.531690140845072	6	1	0	9	9	9	9	8	10	10	10	17	Female	Black	21	22	23	24	25	26	27	28	28	31	33
5773	8	36	40	32	36	35	35	36	35	40	40	40	4.850467289719626	4.105	6.424778761061948	7.48	6.666666666666667	9.27	7.640000000000001	9.88	7.732824427480916	7.881481481481481	7.898550724637682	7.887323943661972	0	1	0	0	0	0	1	3	4	7	2	4	Female	Black	19	21	21	22	23	24	25	26	27	29	31
5778	30	25	30	0	0	6	20	10	10	50	0	70	3.880841121495327	13.9075	2.3362831858407085	6.4075	7.5	10.83333	14	7.5	5.916030534351145	14.507407407407406	10.945652173913045	13.137323943661974	0	1	0	1	0	0	0	0	0	7	10	4	Female	Non-black/Non-Hispanic	19	20	21	22	22	24	25	25	26	29	30
5783	33	40	40	40	42	40	33	30	32	0	0	0	4.906542056074766	4.426667	18.641592920353986	7.4	7.5	9.125	7.912000000000001	9.78	7.251908396946565	6.851851851851851	7.246376811594203	NA	0	1	NA	5	4	10	8	9	8	8	NA	NA	Female	Non-black/Non-Hispanic	21	23	23	25	25	26	27	28	29	31	33
5790	0	6	25	9	2	24	40	38	40	6	0	0	NA	7	6.194690265486726	8.25	6.666666666666667	8	5.9	9.083333	7.633587786259541	7.5555555555555545	7.916666666666668	9.859154929577466	NA	0	0	3	0	1	0	4	4	4	2	NA	Male	Non-black/Non-Hispanic	23	24	25	26	27	28	29	30	31	33	35
5791	0	0	0	0	0	0	0	0	0	40	40	144	9.345794392523365	5.25	NA	9	NA	NA	NA	NA	12.843511450381678	8.448148148148148	18.84057971014493	23.497654929577465	NA	NA	NA	0	NA	NA	NA	NA	NA	NA	6	NA	Male	Non-black/Non-Hispanic	21	22	23	24	25	26	27	28	29	31	33
5792	0	0	0	0	0	0	0	0	0	0	0	0	NA	NA	NA	NA	NA	NA	NA	NA	NA	NA	NA	NA	NA	NA	NA	NA	NA	NA	NA	NA	NA	NA	NA	NA	Female	Non-black/Non-Hispanic	19	20	21	22	23	24	25	26	27	29	31
5798	0	0	0	12	65	70	0	0	0	0	40	40	NA	6	NA	6.2	8.104166666666666	10.426	6.640000000000001	10	7.633587786259541	6.32037037037037	13.55072463768116	16.901408450704228	NA	1	NA	1	8	4	2	0	0	5	5	5	Male	Non-black/Non-Hispanic	22	23	24	25	26	27	28	29	30	32	34
5800	0	60	50	0	0	0	50	50	0	0	5	25	NA	6.83	3.716814159292036	8.67	NA	NA	2.8	4	1.5267175572519083	7.4074074074074066	7.608695652173914	6.690140845070423	NA	NA	NA	NA	NA	NA	NA	NA	NA	NA	NA	2	Female	Non-black/Non-Hispanic	20	22	22	23	25	25	26	27	28	30	32
5801	0	0	0	0	40	40	40	40	40	12	20	24	NA	NA	5.7522123893805315	NA	6.180555833333334	8.675	7.5200000000000005	12.47	10.404580152671755	9.62962962962963	10.202898550724639	10.47887323943662	NA	NA	NA	NA	1	6	0	7	9	0	2	3	Female	Non-black/Non-Hispanic	18	NA	21	21	22	23	24	26	27	29	31
5802	25	20	40	50	50	50	46	40	62	50	0	12	7.135514018691588	9.095	11.445424778761064	8.44	8.141666666666667	10.58	10.512	15.12	8.244274809160306	11.107407407407406	9.753623188405799	NA	0	1	6	4	5	4	5	7	4	11	5	NA	Male	Non-black/Non-Hispanic	22	23	23	24	25	27	27	28	29	32	34
5803	25	32	40	0	0	0	0	0	0	40	25	0	5.327102803738318	6	5.9734513274336285	NA	5.625	NA	NA	NA	NA	0	0	0	0	0	6	NA	0	NA	NA	NA	NA	NA	NA	NA	Female	Non-black/Non-Hispanic	20	21	22	23	24	25	26	27	28	30	32
5811	40	0	32	40	0	0	0	0	0	0	25	28	70.09345794392523	8.5	7.964601769911505	9.3	NA	17	NA	NA	NA	NA	8.920289855072465	7.253521126760564	NA	NA	NA	7	NA	4	NA	NA	NA	NA	NA	NA	Female	Non-black/Non-Hispanic	21	22	23	24	NA	26	27	28	29	31	34
5819	0	0	0	0	40	17	0	0	0	0	0	0	NA	NA	NA	NA	12.5	10.775	5.24	NA	NA	NA	NA	NA	NA	NA	NA	NA	NA	NA	NA	NA	NA	NA	NA	NA	Female	Black	21	22	23	24	25	26	27	28	29	31	33
5822	74	34	0	0	40	36	36	38	36	36	0	0	NA	7	10.398230088495577	7	7.875	9.2425	10.376000000000001	NA	NA	10.37037037037037	NA	NA	7	0	3	NA	NA	8	6	8	8	5	NA	NA	Female	Black	22	23	25	25	26	28	28	29	30	32	34
5830	40	72	40	64	40	40	30	40	35	32	40	40	6.883177570093458	11	9.734513274336283	10.3	9.416666666666668	11	8.02	8.875	9.923664122137405	6.866666666666666	8.51449275362319	7.922535211267606	2	0	0	0	0	0	0	0	0	0	0	1	Female	Black	21	22	23	24	25	26	27	28	29	31	33
5834	20	35	30	40	40	0	0	0	0	40	12	40	4.859813084112149	6.05	5.907079646017699	6.2325	7.341666666666668	9.72	NA	NA	NA	10.092592592592592	13.521739130434783	11.035211267605634	0	0	1	5	9	4	NA	NA	NA	NA	4	10	Female	Black	19	20	21	22	23	24	25	26	27	29	31
5837	40	40	40	80	40	40	35	0	0	0	0	0	8.177570093457943	10	9.29203539823009	9.333333	12.016666666666667	26.44	26.375999999999998	3.61	NA	NA	NA	NA	1	0	0	1	NA	NA	NA	NA	NA	NA	NA	NA	Male	Non-black/Non-Hispanic	20	21	22	23	24	25	26	27	28	30	32
5845	0	40	0	0	0	0	0	20	20	26	36	22	6.144859813084112	6	5.5309734513274345	7	5.416666666666667	7.25	NA	7.55	6.526717557251908	5.925925925925926	6.702898550724639	6.514084507042254	NA	NA	1	NA	NA	NA	NA	0	0	0	0	3	Female	Black	20	22	23	23	24	25	26	27	28	30	33
5846	0	0	0	57	28	20	30	0	34	26	22	32	4.999999999999999	NA	5.243362831858407	6	5	6.55	5.8	7.25	5.534351145038167	5.629629629629629	5.507246376811595	5.633802816901409	0	NA	0	1	2	2	0	0	0	2	2	1	Female	Black	21	22	23	24	25	26	27	28	29	31	33
5849	0	0	0	0	0	0	0	0	0	0	0	0	NA	NA	NA	NA	NA	7	6.4	NA	NA	NA	6.521739130434783	NA	NA	NA	NA	NA	NA	3	1	NA	NA	NA	NA	NA	Male	Black	22	22	23	24	25	26	27	28	29	31	33
5850	0	0	0	0	0	0	0	0	0	0	0	0	NA	NA	NA	NA	NA	NA	NA	NA	NA	NA	NA	NA	NA	NA	NA	NA	NA	NA	NA	NA	NA	NA	NA	NA	Male	Black	21	NA	23	24	25	26	NA	28	NA	31	33
5851	40	40	40	40	40	40	32	30	32	40	32	30	7.5233644859813085	8.05	7.079646017699115	8.25	7.5	9.85	8.26	10	7.538167938931298	9.62962962962963	7.246376811594203	7.042253521126761	NA	3	3	3	6	3	0	4	3	3	3	4	Female	Black	22	23	24	25	26	27	27	28	29	32	34
5855	0	0	22	20	40	57	30	30	35	44	70	50	NA	NA	5.0884955752212395	5.55	4.958333333333334	6.44	5.484	8	7.061068702290076	6.481481481481481	6.884057971014493	8.26056338028169	NA	NA	0	1	1	5	4	5	5	6	5	9	Female	Black	20	21	22	23	24	25	26	27	28	30	32
5860	40	40	52	40	40	40	40	40	40	40	70	60	6.397196261682242	7.05	7.544247787610621	8.25	7.229166666666668	8.935	8.08	11.45	11.740458015267176	12.037037037037036	9.652173913043478	10.943661971830986	8	6	0	6	11	6	6	6	7	6	8	8	Female	Non-black/Non-Hispanic	21	22	23	24	25	26	27	28	29	31	33
5867	2	0	0	13	15	41	54	40	40	0	55	55	29.205607476635514	NA	NA	14	12.016666666666667	12.305	5.928	10.165	10.49618320610687	8.10617037037037	8.695652173913045	5.281690140845071	0	NA	NA	1	1	1	0	4	9	10	5	7	Male	Non-black/Non-Hispanic	21	22	23	24	25	26	26	28	28	31	33
5871	0	0	35	35	37	38	36	40	40	0	50	0	NA	7.375	10.619469026548673	13.5	11.25	14	11.2	13.25	9.770992366412214	10.318518518518518	15.833333333333336	NA	NA	0	0	3	3	0	1	7	8	7	5	NA	Female	Non-black/Non-Hispanic	NA	22	22	24	24	26	26	28	28	31	33
5881	44	0	10	0	40	40	40	35	0	35	35	22	4.0887850467289715	8.665	5.442477876106196	7.26	7.708333333333334	10	9.2	12.59	8.206106870229007	5.37037037037037	5.676328260869566	6.338028169014085	NA	1	NA	6	5	10	8	7	10	11	16	8	Female	Non-black/Non-Hispanic	23	24	25	26	27	28	29	30	31	33	35
5885	24	61	0	28	30	15	15	0	0	0	40	40	5.373831775700935	5.75	5.0884955752212395	8.93	6.25	28.21	0	0	NA	NA	10.869565217391305	10.774647887323944	1	3	1	6	3	0	0	0	NA	NA	NA	7	Female	Non-black/Non-Hispanic	22	23	24	25	26	27	28	29	30	32	34
5888	55	40	48	12	36	40	53	125	125	60	50	35	1.2710280373831775	6.943333	6.814159292035399	8.963333	4.979166666666667	5.875	4.9	4.52	3.3613229007633585	32.5	9.219804347826088	10.962443661971832	NA	6	7	7	1	0	1	1	1	2	4	5	Female	Non-black/Non-Hispanic	21	22	23	24	25	26	27	28	29	31	33
5895	35	35	40	0	0	0	0	0	35	0	0	0	7.4766355140186915	9.63	9.29203539823009	12	NA	NA	NA	NA	7.633587786259541	8.148148148148147	NA	NA	9	6	15	9	NA	NA	NA	NA	7	5	NA	NA	Female	Hispanic	19	20	21	22	23	24	25	26	27	29	31
5899	6	40	45	25	60	60	10	47	54	55	74	48	34.89252336448598	40	10.8141592920354	15.5	17.604166666666668	8.5	16	14.125	15.431297709923664	15.555555555555555	15.942028985507248	9.859154929577466	NA	NA	NA	NA	2	NA	NA	4	5	5	5	5	Male	Black	21	21	23	23	24	25	26	28	28	31	32
5903	0	40	40	40	60	24	0	27	48	40	40	58	9.345794392523365	11.25	8.738938053097346	11.75	9.958333333333334	10.75	8.040000000000001	9	8.320610687022901	8.148148148148147	NA	10.91549295774648	0	2	0	3	3	5	3	NA	2	6	6	13	Male	Black	21	22	23	24	25	26	27	28	29	31	33
5917	15	0	0	30	0	0	0	0	0	0	0	0	6.5420560747663545	7	NA	8.33	NA	0	NA	NA	NA	NA	NA	NA	1	0	NA	NA	NA	NA	NA	NA	NA	NA	NA	NA	Female	Non-black/Non-Hispanic	22	23	NA	25	NA	27	NA	NA	NA	NA	NA
5919	40	0	0	0	0	0	0	38	0	40	0	0	1.5233644859813082	1.13	NA	NA	NA	NA	NA	7.25	5.534351145038167	5.37037037037037	5.253623188405798	5.281690140845071	NA	NA	NA	NA	NA	NA	NA	NA	3	3	2	2	Female	Black	20	21	22	23	24	25	26	27	28	31	32
5920	0	0	0	0	24	0	0	0	0	16	0	50	NA	NA	NA	NA	4.166666666666667	6.5	NA	NA	5.534351145038167	13.796296296296296	6.521739130434783	5.575117605633803	NA	NA	NA	NA	3	0	NA	NA	NA	0	0	NA	Male	Black	20	21	22	23	24	25	26	27	28	30	32
5921	40	40	40	40	40	40	40	40	40	40	40	0	11.214953271028037	12	9.734513274336283	14	10.833333333333334	25	13.2	15	13.358778625954198	13.333333333333332	11.956521739130435	11.267605633802818	2	0	0	4	3	3	1	0	1	9	1	3	Male	Non-black/Non-Hispanic	23	24	25	26	27	28	29	30	31	33	35
5925	6	40	20	20	20	20	45	40	40	30	36	40	6.074766355140187	6.766667	6.327433628318585	8.575	7.145833333333333	10.59	7.436	11.615	9.183206106870228	10.348148148148148	8.695652173913045	10.161971830985916	0	0	0	0	1	1	1	8	5	5	2	9	Female	Black	19	20	21	22	23	24	25	26	27	30	31
5939	30	26	45	15	15	40	40	60	40	40	40	40	7.5700934579439245	7.25	6.415929203539823	7.25	7.5	10.54	9.72	11.08	9.293893129770993	12.592592592592592	13.768115942028986	16.19718309859155	0	0	2	0	6	7	6	7	7	9	7	8	Female	Black	19	20	21	22	23	24	25	26	27	29	31
5940	12	0	8	28	20	0	0	0	0	30	40	0	16.355140186915886	10	77.43362831858408	9	5.833333333333334	8.5	NA	NA	NA	7.4074074074074066	9.057971014492754	NA	NA	NA	0	0	0	0	NA	NA	NA	NA	NA	NA	Male	Black	20	21	22	23	24	25	26	27	28	30	32
5941	35	0	40	0	0	40	0	0	35	20	65	50	9.36448598130841	NA	11.690265486725666	13.9	0	12	8.4	12	5.7251908396946565	5.601851851851851	7.518115942028986	6.032192957746479	0	NA	1	1	0	1	1	NA	5	2	1	8	Male	Black	23	NA	24	25	26	27	28	29	30	32	34
5942	40	45	36	40	0	0	40	36	34	40	40	35	6.5420560747663545	8.8	8.4070796460177	9.88	8.75	NA	5.4	7.25	5.534351145038167	3.6592592592592594	1.5434782608695652	1.5	1	6	5	5	4	NA	0	1	1	4	2	3	Female	Black	21	22	23	24	25	26	27	28	28	31	33
5945	30	39	40	40	40	40	40	40	40	40	40	40	6.214953271028038	7.55	7.323008849557523	9.6	9.5	12.3	10.879999999999999	13.6	10.793893129770993	11.333333333333334	12.543478260869565	15.169014084507042	0	4	12	8	7	6	7	6	8	6	8	7	Female	Black	20	22	22	23	24	25	26	27	28	31	32
5948	0	30	40	0	40	40	40	40	40	0	55	60	8.672897196261681	7	5.9734513274336285	8.2	8.916666666666666	12	10.4	15	12.366412213740457	17.777777777777775	13.173913043478262	12.908450704225352	3	0	8	7	5	4	6	4	5	5	7	8	Male	Black	19	20	21	22	23	24	25	26	27	29	31
5956	45	40	30	20	40	40	0	0	0	0	0	0	9.406542056074766	4.243333	7.52212389380531	8.5	7.083333333333334	9	7.6	9.5	NA	NA	NA	5.718309859154929	1	1	2	3	2	0	2	NA	NA	NA	NA	NA	Male	Black	21	22	23	24	25	26	27	28	29	31	33
5964	45	20	0	0	0	0	37	40	40	0	40	40	6.5420560747663545	7	NA	NA	NA	NA	7.720000000000001	11.09	9.84732824427481	NA	8.659420289855072	11.267605633802818	0	0	NA	NA	NA	NA	11	7	9	NA	9	9	Male	Black	21	22	NA	NA	NA	NA	27	28	29	NA	33
5967	0	0	0	0	0	0	0	0	0	0	0	0	NA	NA	NA	NA	NA	NA	NA	NA	NA	NA	NA	NA	NA	NA	NA	NA	NA	NA	NA	NA	NA	NA	NA	NA	Male	Non-black/Non-Hispanic	22	NA	NA	NA	NA	NA	NA	NA	NA	NA	NA
5972	20	29	0	25	40	0	0	0	0	50	0	60	5.14018691588785	6	5.3097345132743365	6.25	6.875	11	8	NA	NA	10.666666666666666	NA	12.48943661971831	0	0	0	7	7	6	0	0	0	9	NA	12	Female	Non-black/Non-Hispanic	20	21	22	23	24	25	26	27	27	30	NA
5979	0	40	0	0	0	25	25	0	0	0	0	0	NA	9.25	NA	NA	NA	6.346667	3.944	NA	0	NA	4.244565217391305	4.401408450704226	NA	10	NA	NA	NA	2	NA	NA	NA	NA	3	1	Female	Non-black/Non-Hispanic	NA	23	NA	NA	NA	27	28	NA	30	NA	34
5994	10	0	0	0	15	40	40	0	0	0	20	38	3.7383177570093458	4.07	NA	8	6.25	8	6.4	8	6.870229007633587	6.296296296296296	6.521739130434783	7.21830985915493	NA	NA	NA	0	1	1	1	0	0	2	1	3	Female	Black	21	22	23	24	25	26	27	28	29	31	33
5998	45	0	0	0	0	0	0	0	0	0	0	0	13.084112149532709	7.25	7.964601769911505	NA	NA	10	NA	NA	NA	5.555555555555555	NA	NA	2	0	NA	NA	NA	0	NA	NA	NA	2	NA	NA	Male	Black	23	24	25	NA	27	28	29	30	31	33	35
6002	20	40	35	42	40	45	65	0	25	35	44	40	6.191588785046728	7.333333	7.964601769911505	11.45	10.016666666666667	14.585	6.4266664	12.5	6.572519083969465	5.881481481481481	6.385869565217392	6.619718309859156	0	2	2	5	5	6	5	3	NA	1	1	13	Male	Non-black/Non-Hispanic	21	22	23	24	25	26	27	28	29	31	33
6004	40	43	40	40	39	40	39	39	39	39	39	40	5.607476635514018	7.25	7.448377876106195	8.785	8.333333333333334	10.27	8.336	10.76	8.51908396946565	8.511111111111111	9.608695652173914	8.535211267605634	3	0	3	6	5	8	7	6	9	6	8	9	Male	Non-black/Non-Hispanic	19	20	21	22	23	24	25	26	27	29	31
6008	38	33	0	0	0	40	38	35	30	0	0	40	7.4766355140186915	7.1	5.7522123893805315	7.5	6.25	8.15	6.4	8.25	6.488549618320611	6.296296296296296	NA	7.21830985915493	4	4	5	3	4	3	8	3	4	2	NA	3	Female	Black	23	24	25	26	27	28	29	30	31	33	35
6010	0	0	0	27	0	0	0	0	0	0	0	30	6.5420560747663545	7.5	6.637168141592921	7.5	6.25	7.5	6	NA	NA	NA	NA	7.042253521126761	0	0	2	0	7	4	0	NA	NA	NA	NA	1	Female	Black	22	23	24	25	26	27	28	29	30	32	34
6015	40	40	40	40	40	40	40	0	0	0	0	0	6.308411214953271	7	6.194690265486726	7	5	6.25	6	7.5	NA	NA	NA	NA	1	0	0	0	0	0	0	0	NA	NA	NA	NA	Male	Black	20	21	22	23	24	25	26	27	28	30	33
6016	20	0	30	30	33	30	15	45	25	20	30	55	7.009345794392523	7.375	6.460176991150443	6.85	6.0277775	8.25	6.8	9.625	4.064885496183206	2.7777777777777777	5.992753623188406	6.778169014084507	0	0	3	0	4	3	3	0	0	NA	0	4	Female	Black	23	24	25	26	27	28	29	30	31	33	35
6021	30	40	35	10	30	30	0	0	0	0	0	0	0.7289719626168224	4.745	5.3097345132743365	7.375	5	6	NA	NA	NA	NA	NA	NA	0	0	4	3	0	0	NA	NA	NA	NA	NA	NA	Male	Non-black/Non-Hispanic	22	23	24	25	26	27	NA	NA	NA	NA	NA
6027	0	5	0	13	14	12	18	17	25	25	25	45	NA	NA	0	21.795	12.6875	29.81	20	28.365	9.278625954198473	9.57037037037037	11.985507246376812	14.746478873239438	NA	0	0	3	1	3	2	3	5	3	3	6	Female	Non-black/Non-Hispanic	23	24	25	26	27	28	29	30	31	33	35
6035	0	40	40	30	72	0	40	40	36	0	0	0	5.14018691588785	6.25	7.079646017699115	5.44	7.379166666666667	8.903333	7.2	9	6.625954198473282	6.325925925925925	6.884057971014493	NA	NA	NA	5	5	7	0	7	5	5	4	NA	NA	Female	Non-black/Non-Hispanic	19	20	21	22	23	24	26	26	27	29	31
6055	24	32	40	0	0	0	0	0	0	0	0	0	5.397196261682243	6.75	6.194690265486726	NA	NA	NA	NA	NA	NA	NA	NA	NA	5	4	2	NA	NA	NA	NA	NA	NA	NA	NA	NA	Female	Non-black/Non-Hispanic	20	21	22	NA	NA	NA	NA	NA	NA	NA	NA
6057	45	0	0	20	0	0	0	50	40	0	40	50	3.2710280373831773	4	NA	7.833333	6.283333333333333	NA	NA	11.105	11.007633587786259	NA	49.42028985507247	14.457746478873242	0	0	NA	2	0	NA	NA	8	6	NA	6	7	Female	Non-black/Non-Hispanic	20	21	NA	23	24	25	26	27	28	NA	32
6068	60	60	40	120	71	40	40	33	40	40	40	60	6.233644859813084	8.605	6.9203539823008855	11.11	7.577083333333333	16.75	16	20	15.267175572519083	5.925925925925926	8.018115942028986	5.063380281690141	NA	0	0	0	4	5	2	1	1	0	1	2	Male	Non-black/Non-Hispanic	21	22	23	24	25	26	27	28	29	31	33
6069	0	0	0	0	40	0	0	0	0	70	105	60	NA	100	NA	NA	4.808333333333334	5.89	64	NA	3.946564885496183	6.837037037037037	8.021739130434783	4.073943661971831	NA	0	NA	NA	0	0	NA	NA	0	NA	NA	NA	Male	Non-black/Non-Hispanic	19	20	21	22	23	24	25	26	27	29	31
6071	0	0	0	0	0	0	0	27	25	0	36	40	5.14018691588785	NA	NA	NA	NA	NA	NA	15	5.870229007633588	45.94074074074074	8.05072463768116	8.450704225352114	NA	NA	NA	NA	NA	NA	NA	NA	1	0	NA	4	Female	Hispanic	19	20	21	22	22	24	25	26	27	29	31
6072	0	0	0	0	0	0	0	0	0	0	40	50	NA	NA	NA	NA	NA	NA	NA	NA	NA	NA	6.9251210144927535	8.450704225352114	NA	NA	NA	NA	NA	NA	NA	NA	NA	NA	NA	7	Male	Non-black/Non-Hispanic	23	NA	25	26	27	NA	NA	NA	32	34	35
6073	40	40	40	40	40	40	40	40	40	40	40	40	6.658878504672897	8.125	NA	9	NA	NA	NA	NA	NA	NA	NA	11.774647887323944	3	2	5	4	5	5	6	5	7	6	6	6	Male	Non-black/Non-Hispanic	21	22	23	24	25	26	27	28	29	31	33
6076	25	40	40	40	43	43	53	50	53	5	60	50	6.386292523364485	8.166667	10.11061946902655	13.55333	15.679166666666669	13.365	10.059999999999999	16.26667	10.83206106870229	22.22222222222222	20.22826086956522	21.126760563380284	2	5	6	15	11	5	4	5	6	0	7	6	Female	Non-black/Non-Hispanic	22	23	24	25	26	27	28	29	30	32	34
6077	38	0	40	0	40	0	0	0	0	0	25	20	4.813084112149533	5.5	10.471973451327434	18	4.166666666666667	4.75	4	NA	NA	NA	NA	5.415492957746479	0	0	NA	0	0	1	NA	NA	NA	NA	2	3	Female	Non-black/Non-Hispanic	23	25	26	26	27	28	29	30	31	33	35
6081	0	0	0	0	0	0	0	0	0	0	0	0	4.813084112149533	NA	NA	NA	NA	NA	NA	NA	NA	NA	NA	NA	0	NA	NA	NA	NA	NA	NA	NA	NA	NA	NA	NA	Female	Black	22	23	NA	NA	NA	NA	NA	NA	NA	NA	NA
6082	40	32	40	40	0	0	0	40	0	0	0	0	6.261682242990654	7.75	8.179203539823009	10.99	9.166666666666668	7.666667	NA	8	6.106870229007633	5.925925925925926	NA	5.105633802816902	2	0	8	7	NA	NA	NA	NA	NA	NA	NA	NA	Male	Black	21	22	23	24	25	26	27	28	28	31	33
6083	0	0	0	0	0	0	0	0	0	0	37	40	NA	6	5.5309734513274345	NA	NA	NA	NA	NA	NA	NA	7.065217391304349	7.535211267605634	NA	NA	0	NA	NA	NA	NA	NA	NA	NA	3	8	Male	Black	19	20	21	22	23	24	25	25	26	29	31
6084	0	0	40	40	40	0	40	0	48	40	50	40	NA	14	7.817108849557522	13	13.333333333333334	NA	12.8	14	12.977099236641221	12.592592592592592	13.768115942028986	15.492957746478874	NA	0	4	5	3	NA	6	4	NA	5	5	11	Male	Hispanic	NA	21	22	23	24	NA	26	27	28	30	32
6096	0	0	40	80	0	0	0	40	0	40	40	0	8.411214953271028	1.94	7.898230088495577	14.46	12.5	NA	4.516	10	7.633587786259541	7.4074074074074066	8.51449275362319	10.563380281690142	NA	0	0	0	0	NA	0	NA	NA	0	3	NA	Male	Non-black/Non-Hispanic	19	20	21	22	23	24	25	26	27	29	31
6113	40	40	0	0	40	40	0	40	40	48	45	60	9.345794392523365	12.5	NA	NA	23.333333333333336	14	11.2	13.3	10.782442748091603	18.4	21.057971014492754	19.183098591549296	3	2	NA	NA	5	12	2	2	6	6	5	6	Male	Non-black/Non-Hispanic	19	21	NA	NA	24	25	25	27	28	30	32
6122	20	20	32	54	39	40	40	40	40	40	40	40	5.809969158878505	6.7	5.6047194690265485	9.576667	8.536108333333335	9.26	8.416	10.83	8.358778625954198	8.274074074074074	8.695652173913045	9.26056338028169	0	0	3	0	4	5	7	6	5	5	6	5	Female	Non-black/Non-Hispanic	20	21	22	23	24	25	26	27	28	30	32
6129	15	40	0	0	0	0	40	0	40	40	40	40	0	13.95	NA	NA	NA	9.35	7.4	7.25	7.633587786259541	8.888888888888888	9.782608695652174	9.859154929577466	NA	NA	NA	NA	NA	5	3	0	0	2	0	1	Male	Non-black/Non-Hispanic	19	20	21	21	22	23	24	25	26	29	31
6130	0	0	0	0	0	40	60	0	0	0	0	40	NA	NA	NA	NA	9.166666666666668	46.88	12	53.33333	NA	NA	11.594202898550726	10.211267605633804	NA	NA	NA	NA	0	NA	NA	5	NA	NA	2	NA	Male	Non-black/Non-Hispanic	22	23	24	25	26	27	28	29	30	32	34
6134	37	50	40	40	60	35	30	40	50	40	51	40	6.5420560747663545	11.25	17.69911504424779	17.44	12.85	21.43	14.815999999999999	19.02	13.50381679389313	10.68148148148148	10.079710144927537	10.359154929577466	0	5	NA	NA	NA	NA	NA	NA	NA	NA	0	2	Male	Non-black/Non-Hispanic	19	20	21	22	23	24	25	26	27	29	31
6139	32	40	40	40	0	0	0	50	50	45	50	60	6.518691588785046	8	7.52212389380531	8.75	7.291666666666667	NA	NA	14.54	9.98473282442748	15.125925925925927	11.123188405797102	9.690140845070422	4	5	4	5	NA	NA	NA	NA	4	11	4	5	Female	Non-black/Non-Hispanic	23	24	25	26	27	28	29	30	31	33	35
6140	15	0	0	40	40	38	15	26	0	32	32	40	5.957943925233645	5.625	6.194690265486726	8.05	8.416666666666666	8.525	4.04	7.775	5.7251908396946565	6.388888888888888	7.880434782608696	8.23943661971831	3	0	NA	4	6	7	1	0	1	5	1	5	Female	Non-black/Non-Hispanic	19	20	21	22	23	24	25	26	27	29	32
6145	0	40	40	56	40	40	40	48	48	40	30	55	9.345794392523365	10	9.734513274336283	9.505	6.125	7.31	6.6	9.9	8.748091603053435	8.148148148148147	10.144927536231885	9.443661971830986	0	0	0	3	4	4	5	3	3	0	0	5	Male	Non-black/Non-Hispanic	23	24	25	26	27	28	29	30	31	34	35
6148	0	40	0	12	0	25	30	15	0	0	0	40	26.635514018691588	7.333333	5.421829203539824	20.83	5	7.25	5.96	7.975	6.488549618320611	NA	NA	5.281690140845071	NA	2	6	NA	NA	1	0	4	5	NA	NA	NA	Female	Hispanic	19	20	21	22	23	24	25	26	27	29	31
6154	0	0	0	0	0	0	0	0	0	0	0	0	31.542056074766354	NA	NA	NA	NA	NA	NA	NA	NA	NA	NA	NA	0	NA	NA	NA	NA	NA	NA	NA	NA	NA	NA	NA	Male	Non-black/Non-Hispanic	19	NA	NA	NA	NA	NA	NA	NA	NA	NA	NA
6157	0	40	40	40	40	40	40	40	40	40	40	40	6.308411214953271	8.13	7.743362831858408	10.375	10.333333333333334	13.48	11.272	15.16	12	12.71111111111111	13.913043478260871	19.295774647887324	0	0	2	8	8	7	7	7	7	7	8	8	Female	Non-black/Non-Hispanic	21	22	23	24	25	26	27	28	29	31	33
6159	0	40	0	40	40	50	40	50	50	55	40	40	NA	22.67	15.008849557522126	18.75	17.025000000000002	16.24	17.304	14.025	10.297709923664122	10.293829629629629	15.8768115942029	18.26995070422535	NA	9	10	5	13	7	8	13	6	10	12	21	Female	Non-black/Non-Hispanic	22	23	24	25	26	27	28	29	30	32	34
6164	20	0	40	40	55	35	40	41	40	40	40	24	6.635514018691588	6.5	6.194690265486726	7.125	6.736110833333333	6.55	5.5200000000000005	9.0525	8	7.581481481481481	9.60144927536232	10.309859154929578	1	1	2	0	11	2	4	6	6	6	13	9	Female	Black	19	20	21	22	23	24	25	26	27	29	31
6169	40	40	34	0	40	13	24	0	20	0	0	0	6.308411214953271	6.6625	5.123893805309735	6.666667	6.666666666666667	7.57	5.529999999999999	3.7475	4.541984732824427	NA	NA	7.394366197183099	5	0	3	6	0	2	1	0	0	NA	NA	NA	Female	Non-black/Non-Hispanic	21	23	23	24	25	26	27	28	29	NA	33
6171	0	35	0	0	0	20	20	25	58	0	0	32	6.308411214953271	6.75	5.5309734513274345	NA	NA	6.6	5.8	7.25	8.240458015267174	7.887037037037037	NA	9.03755633802817	NA	NA	1	NA	NA	0	0	1	1	0	NA	4	Female	Non-black/Non-Hispanic	19	20	21	22	23	23	24	26	26	29	31
6175	10	60	50	64	65	60	55	66	60	53	40	40	5.919002803738317	14.195	8.507374336283187	13.895	7.945833333333334	17.59	20	17.395	15.190839694656487	36.214814814814815	21.555557971014494	23.471830985915492	2	6	11	6	6	5	6	6	5	8	11	6	Female	Non-black/Non-Hispanic	21	22	23	24	25	26	27	28	29	31	33
6176	0	0	110	0	70	70	70	70	0	0	0	70	NA	NA	10.852504424778761	7.5	19.195833333333333	32.4125	14.8	12.28667	9.583969465648854	NA	NA	18.105633802816904	NA	NA	3	0	4	7	10	10	NA	NA	NA	1	Male	Non-black/Non-Hispanic	23	NA	26	26	27	29	30	30	31	NA	NA
6183	45	16	40	0	55	60	55	40	32	40	0	0	12.616822429906541	3.5	3.707964601769912	NA	4.479166666666667	8.49	7.272	9	6.870229007633587	7.499999999999999	NA	NA	4	2	0	NA	8	5	6	9	8	6	NA	NA	Female	Non-black/Non-Hispanic	22	23	24	NA	26	27	28	29	30	32	34
6185	50	50	60	0	50	0	0	0	0	0	0	50	10.74766355140187	22	15.92920353982301	NA	15	NA	NA	NA	NA	NA	NA	11.997654929577466	0	0	1	NA	4	NA	NA	NA	NA	NA	NA	NA	Male	Non-black/Non-Hispanic	19	20	21	NA	23	NA	NA	NA	NA	NA	NA
6189	0	0	0	0	36	0	32	0	0	0	0	0	NA	1.56	NA	NA	3.283333333333333	2.15	6	9	NA	NA	0.2536231884057971	NA	NA	NA	NA	NA	0	0	NA	0	NA	NA	0	NA	Female	Non-black/Non-Hispanic	20	21	22	23	24	25	26	28	NA	NA	33
6191	0	0	0	0	0	0	0	0	0	0	38	50	6.775700934579439	NA	NA	NA	NA	NA	NA	NA	NA	NA	7.971014492753624	12.056338028169016	3	NA	NA	NA	NA	NA	NA	NA	NA	NA	0	7	Male	Non-black/Non-Hispanic	22	23	24	25	26	27	28	29	30	32	34
6192	0	0	0	0	0	0	0	0	0	0	0	0	NA	NA	NA	NA	NA	NA	NA	NA	NA	NA	NA	NA	NA	NA	NA	NA	NA	NA	NA	NA	NA	NA	NA	NA	Male	Non-black/Non-Hispanic	NA	NA	NA	NA	NA	NA	NA	NA	NA	NA	NA
6194	40	89	0	0	40	55	37	25	32	68	60	30	5.336448598130841	8.4	3.68141592920354	6.75	6.666666666666667	9	7.68	8.175	6.870229007633587	5.607407407407408	8.456521739130435	5.098591549295775	5	4	3	1	0	0	7	8	3	5	1	6	Female	Non-black/Non-Hispanic	18	19	20	21	22	23	24	25	26	29	30
6197	0	34	37	40	40	40	40	40	40	0	40	40	7.242990654205607	7	6.519174336283186	8.296667	9.075000000000001	10.89	12	21	16.793893129770993	16.296296296296294	8.572463768115943	9.366197183098592	1	0	0	4	3	3	10	6	6	9	5	4	Female	Non-black/Non-Hispanic	18	19	20	21	22	23	24	25	26	29	30
6200	40	40	40	40	40	0	50	0	50	50	45	0	11.565420560747663	15	13.274336283185843	27.88	15.108333333333333	17.42	9.6	12.5	11.450381679389313	8.888888888888888	9.23913043478261	NA	11	9	9	6	7	4	0	0	0	0	4	NA	Male	Non-black/Non-Hispanic	23	24	25	26	27	29	29	30	31	33	36
6203	0	0	0	0	0	0	0	0	0	0	0	0	NA	NA	NA	NA	NA	NA	NA	NA	NA	NA	NA	NA	NA	NA	NA	NA	NA	NA	NA	NA	NA	NA	NA	NA	Female	Non-black/Non-Hispanic	19	20	21	22	23	24	25	26	26	29	31
6206	0	0	0	0	0	0	0	0	0	0	0	37	6.074766355140187	7.25	6.637168141592921	9	NA	NA	NA	NA	NA	NA	NA	8.598591549295776	0	1	0	NA	NA	NA	NA	NA	NA	NA	NA	7	Male	Black	21	23	24	25	25	27	27	29	29	32	33
6208	0	0	0	30	0	40	25	35	21	168	0	55	4.906542056074766	NA	5.154867256637169	3.45	4.354166666666667	7	2.4	0.86	1.33206106870229	0	3.6231884057971016	6.338028169014085	NA	NA	0	NA	0	NA	NA	NA	NA	NA	NA	3	Female	Non-black/Non-Hispanic	20	21	22	22	24	24	25	27	27	29	31
6209	0	0	30	0	60	50	0	60	50	40	40	40	NA	9.176667	59.00000000000001	NA	18.433333333333334	12.81	13.336000000000002	8.91	16.793893129770993	7.988888888888888	7.971014492753624	12.598591549295776	NA	11	NA	NA	5	0	NA	6	4	4	8	8	Female	Black	NA	24	25	NA	27	28	29	30	31	33	35
6215	30	50	48	58	52	61	44	46	55	45	100	0	1.9906542056074765	2.45	2.8539823008849563	5.74	7.7	9.8725	16.422	12.03	0	7.180246666666667	9.58695652173913	NA	4	5	7	17	14	15	10	1	3	6	7	NA	Male	Black	20	21	22	23	23	25	25	27	28	30	32
6220	0	40	0	0	0	0	0	0	0	0	0	0	NA	22.5	NA	18.25	NA	NA	NA	NA	NA	NA	NA	NA	NA	7	NA	5	NA	NA	NA	NA	NA	NA	NA	NA	Male	Non-black/Non-Hispanic	23	24	NA	26	27	NA	NA	NA	NA	NA	NA
6227	32	40	40	40	40	40	40	40	40	35	36	32	7.009345794392523	8.75	9.29203539823009	12.5	10.833333333333334	15	11.6	14.5	10.687022900763358	11.555555555555555	12.500000000000002	11.971830985915494	7	8	4	5	5	4	5	1	6	12	6	2	Female	Non-black/Non-Hispanic	22	23	24	25	26	27	28	29	30	32	34
6229	30	40	40	40	40	40	40	40	40	40	40	0	9.53271028037383	13.435	14.389380530973455	16.67	14.166666666666668	16.91	20.621336	36.06	28.37404580152672	29.73333333333333	32.7463768115942	35.99295774647887	3	6	6	7	6	4	9	6	7	6	7	7	Male	Black	23	25	25	26	27	28	29	30	31	33	35
6230	40	60	0	0	0	40	0	20	40	40	40	40	8.261682242990654	7.84	NA	NA	NA	11	6.8	7.25	8.874045801526718	11.555555555555555	16.485507246376812	13.119718309859154	7	6	NA	NA	NA	18	NA	1	7	8	10	8	Male	Black	19	20	NA	NA	NA	24	25	26	27	29	31
6232	0	0	0	0	0	0	0	0	0	0	0	0	NA	NA	NA	NA	NA	NA	NA	NA	NA	NA	NA	NA	NA	NA	NA	NA	NA	NA	NA	NA	NA	NA	NA	NA	Female	Non-black/Non-Hispanic	22	23	24	25	26	27	28	29	30	32	34
6233	32	0	0	0	40	40	40	40	40	40	0	0	7.184579439252336	7.5	6.194690265486726	7.5	9.5	11.4	8.8	15.67	12.213740458015266	13.02222222222222	12.934782608695654	NA	0	0	NA	NA	3	0	11	8	10	10	9	NA	Female	Non-black/Non-Hispanic	20	21	22	23	24	25	25	27	27	30	32
6248	15	12	0	20	15	20	20	20	75	40	29	50	10.621495327102803	12.9	11.504424778761063	30	25	11.63	16.4	21.75	4.580152671755725	6.948148148148149	9.869565217391305	14.218309859154932	7	3	7	2	3	1	3	2	1	2	3	8	Male	Non-black/Non-Hispanic	21	22	23	24	25	26	27	28	29	31	33
6249	0	0	0	30	0	0	0	0	0	0	0	0	NA	NA	7.079646017699115	11	8.925	NA	NA	NA	NA	NA	NA	NA	NA	NA	NA	2	4	NA	NA	NA	NA	NA	NA	NA	Female	Non-black/Non-Hispanic	19	20	21	22	23	NA	NA	NA	NA	NA	NA
6250	50	40	40	40	43	40	40	41	44	0	0	0	9.345794392523365	10.6	10.168141592920355	17.355	15.666666666666668	27.4	17.624000000000002	23.94	17.1412213740458	NA	NA	NA	8	13	8	9	9	8	9	8	8	NA	NA	NA	Male	Non-black/Non-Hispanic	21	23	23	24	25	26	27	28	29	NA	NA
6253	24	22	0	10	8	0	0	0	0	0	1	0	1.6355140186915886	3.61	3.9823008849557526	5.25	2.5541666666666667	NA	NA	NA	NA	NA	5.833333333333334	7.042253521126761	0	0	0	0	0	NA	NA	NA	NA	NA	0	1	Female	Non-black/Non-Hispanic	20	21	22	23	24	25	26	27	28	30	32
6255	45	0	0	0	0	36	36	12	48	36	0	36	7.2827102803738315	NA	NA	NA	NA	13.16667	11.328	14.08	11.416030534351144	10.925925925925926	12.137681159420291	12.67605633802817	6	NA	NA	NA	NA	12	7	6	8	8	8	9	Female	Non-black/Non-Hispanic	20	NA	NA	NA	NA	25	26	27	28	30	32
6264	15	15	15	30	70	50	60	53	70	60	67	70	11.593457943925232	21.395	6.907079646017699	12.09333	5.833333333333334	9.81	8.868	12	8.683206106870228	10.987651851851851	8.427536231884059	4.514084507042254	0	5	4	2	6	5	6	7	8	16	8	9	Male	Hispanic	20	21	22	23	24	25	26	27	28	30	32
6265	0	0	0	0	0	0	0	0	0	0	0	0	NA	NA	NA	NA	NA	NA	NA	NA	NA	NA	NA	NA	NA	NA	NA	NA	NA	NA	NA	NA	NA	NA	NA	NA	Female	Hispanic	NA	NA	NA	NA	NA	NA	NA	NA	NA	NA	NA
6268	40	40	40	40	40	40	40	40	0	0	0	0	9.69626168224299	14.75	14.15929203539823	16	15.3	19.77	16	20.5	NA	NA	NA	NA	0	7	7	7	8	7	8	9	NA	NA	NA	NA	Female	Non-black/Non-Hispanic	19	20	21	22	23	24	25	26	NA	NA	NA
6269	0	0	0	0	0	0	0	40	0	0	0	30	6.074766355140187	7.625	NA	NA	NA	NA	NA	10.13	9.0114503816793885	11.71111111111111	39.07608695652174	56.33802816901409	NA	0	NA	NA	NA	NA	NA	NA	1	0	0	NA	Female	Non-black/Non-Hispanic	22	23	24	25	26	27	28	29	30	32	34
6272	0	20	0	15	0	0	0	0	0	0	0	0	6.5420560747663545	6.25	6.194690265486726	7	7.291666666666667	NA	NA	NA	NA	NA	NA	NA	0	NA	1	1	0	NA	NA	NA	NA	NA	NA	NA	Male	Non-black/Non-Hispanic	19	20	21	21	23	23	24	25	26	29	30
6280	30	40	40	0	38	40	30	30	40	40	40	40	3.5654205607476634	6.75	7.964601769911505	10	8.333333333333334	9.666667	10.144	13.255	9.419847328244275	9.555555555555555	9.717391304347826	10.17605633802817	0	9	2	8	NA	5	5	5	5	6	6	8	Female	Non-black/Non-Hispanic	23	24	25	26	27	28	29	30	31	33	35
6294	0	0	0	0	0	40	40	40	40	0	0	20	NA	NA	5.7522123893805315	6.25	5.625	7.73	6.2	8.16	6.33587786259542	5.999999999999999	5.88768115942029	9.13380281690141	NA	NA	NA	NA	NA	4	5	4	3	3	NA	1	Female	Non-black/Non-Hispanic	19	21	21	23	23	25	25	26	28	29	31
6298	40	40	0	40	40	0	0	0	40	0	40	40	13.084112149532709	16	NA	11.66667	12.5	15	14.4	NA	13.740458015267174	11.851851851851851	12.801934782608697	14.31924647887324	0	0	NA	0	0	0	0	NA	NA	1	1	NA	Male	Non-black/Non-Hispanic	22	23	NA	25	25	26	28	28	29	32	33
6303	40	40	40	50	40	50	40	40	45	55	40	40	6.5420560747663545	8.75	8.820059292035399	10.625	8.888891666666668	13.75	14.8	16.5	13.358778625954198	14.074074074074073	18.47826086956522	21.126760563380284	0	2	2	7	0	0	0	1	2	2	1	2	Male	Non-black/Non-Hispanic	20	21	22	23	24	25	26	27	28	30	32
6304	38	35	23	35	40	38	0	30	34	40	30	40	5.724299065420561	7.125	6.692477876106195	8.55	8.083333333333334	11.75	8.559999999999999	9.425	7.519083969465648	6.699999999999999	6.423913043478262	6.76056338028169	0	3	0	0	6	9	3	NA	8	6	1	NA	Female	Non-black/Non-Hispanic	18	20	21	21	22	23	24	25	26	28	30
6305	32	0	0	40	42	40	40	32	0	38	40	40	6.775700934579439	5.75	NA	8.85	7.666666666666666	10.2	7.3	10.35	7.824427480916031	6.111111111111111	7.181159420289855	9.288732394366198	3	0	NA	7	6	3	7	0	5	NA	4	6	Female	Non-black/Non-Hispanic	22	23	24	24	25	26	27	29	30	32	33
6306	0	0	0	0	0	0	0	0	0	0	0	0	NA	NA	NA	NA	NA	NA	NA	NA	NA	NA	NA	NA	NA	NA	NA	NA	NA	NA	NA	NA	NA	NA	NA	NA	Female	Non-black/Non-Hispanic	19	20	21	22	23	24	25	26	27	29	31
6308	0	0	0	0	0	0	0	0	0	0	0	0	NA	NA	NA	NA	NA	NA	NA	NA	NA	NA	NA	NA	NA	NA	NA	NA	NA	NA	NA	NA	NA	NA	NA	NA	Female	Non-black/Non-Hispanic	NA	NA	NA	NA	NA	NA	NA	NA	NA	NA	NA
6317	40	40	40	40	40	40	40	40	40	0	45	42	8.644859813084112	11	14.15929203539823	13.5	19.166666666666668	16	13.6	16	12.213740458015266	13.333333333333332	12.82608695652174	15.669014084507044	6	0	0	0	0	0	0	0	0	0	6	6	Male	Non-black/Non-Hispanic	23	24	25	26	27	28	29	30	31	33	35
6321	30	38	0	40	50	50	40	37	32	110	50	40	6.5420560747663545	6.05	6.792035398230089	10.75	7.5	12	9	6.673333	6.984732824427481	8.61111111111111	10.869565217391305	14.084507042253522	7	7	7	2	2	4	0	0	0	2	1	7	Male	Non-black/Non-Hispanic	19	21	22	22	23	24	25	26	27	30	31
6329	5	17	20	42	40	0	42	32	40	0	55	65	8.489096261682242	8.1125	6.128318584070797	5.5	5.145833333333333	5.233333	7.8666664	10.5	9.16030534351145	7.2592592592592595	13.905797101449277	8.890845070422536	2	0	2	3	1	1	0	3	5	3	6	14	Female	Non-black/Non-Hispanic	19	20	21	22	23	24	25	26	27	29	31
6330	21	41	40	40	40	40	40	40	40	45	45	45	7.94626168224299	9.77	10.380530973451329	16.88	18.433333333333334	22.6	19.128	27.16	21.770992366412212	21.777777777777775	23.22463768115942	23.8943661971831	4	7	8	8	7	9	7	6	6	7	9	9	Female	Non-black/Non-Hispanic	19	20	21	22	23	24	25	26	27	29	31
6332	55	20	20	24	28	26	26	26	24	26	24	25	5.735202803738318	10	11.061946902654869	14	11.666666666666668	14.5	12	15.38	11.450381679389313	14.814814814814813	12.833333333333336	15.260563380281692	3	1	1	1	2	2	1	2	2	3	2	3	Male	Non-black/Non-Hispanic	22	23	24	25	26	27	28	29	30	32	34
6338	36	40	40	36	0	0	0	0	0	0	0	0	10.616822429906541	9.935	9.429203539823009	12.13	NA	10.25	NA	NA	NA	NA	NA	NA	6	4	20	6	NA	6	NA	NA	NA	NA	NA	NA	Male	Non-black/Non-Hispanic	22	22	24	24	NA	27	NA	NA	NA	NA	NA
6341	10	5	9	40	0	0	0	56	6	20	14	33	5.303738317757009	6.05	4.056046902654868	13.28667	7.5	NA	NA	8.93	7.538167938931298	5.425925925925926	8.355072463768115	6.80164295774648	1	1	2	3	0	NA	NA	5	5	NA	2	8	Female	Non-black/Non-Hispanic	21	22	23	24	25	26	27	28	29	31	33
6342	0	0	0	0	40	38	35	32	34	0	0	0	NA	8	NA	NA	8.104166666666666	13	11.6	14.5	11.259541984732824	NA	9.456521739130435	NA	NA	NA	NA	NA	2	8	6	5	7	NA	10	NA	Male	Non-black/Non-Hispanic	23	24	25	26	27	28	29	30	31	NA	35
6345	0	40	0	30	46	31	26	15	0	0	1	2	4.112149532710281	14.034	6.3421831858407085	22.37	41.41666666666667	47.26	42.88	3.695	5.648854961832061	7.091357777777778	135.8695652173913	88.02816901408451	4	0	NA	1	1	7	4	2	6	0	NA	NA	Female	Non-black/Non-Hispanic	21	22	23	24	25	26	27	28	29	31	33
6346	40	0	6	0	0	40	0	0	0	0	0	0	6.619937383177569	6.375	14.464601769911505	7.83	NA	9.25	7.6	9.5	NA	NA	NA	NA	3	0	NA	0	NA	NA	0	0	NA	NA	NA	NA	Female	Non-black/Non-Hispanic	21	22	23	24	25	26	27	28	29	32	33
6351	0	10	10	34	42	0	0	0	27	34	40	30	6.5420560747663545	11.63	4.424778761061948	14.33333	12.839583333333334	NA	7.4	NA	11.959290076335877	9.309259259259258	14.664253623188406	12.788732394366198	2	NA	0	0	0	NA	0	NA	2	6	7	9	Female	Non-black/Non-Hispanic	22	23	24	26	26	NA	28	NA	31	33	34
6352	15	13	40	30	50	35	0	0	0	0	0	0	6.074766355140187	7.5	7.817108849557522	10	6.25	7.5	NA	NA	NA	NA	NA	NA	1	1	1	1	2	0	NA	NA	NA	NA	NA	NA	Male	Non-black/Non-Hispanic	18	19	21	22	22	23	NA	NA	NA	NA	NA
6359	30	0	0	0	0	0	0	0	0	0	40	0	5.14018691588785	5.5	NA	7.275	NA	NA	NA	NA	NA	7.4074074074074066	6.521739130434783	5.985915492957747	NA	0	NA	0	NA	NA	NA	NA	NA	0	NA	1	Female	Non-black/Non-Hispanic	21	22	23	24	24	26	26	27	28	31	32
6365	0	0	12	29	45	40	40	40	40	75	65	70	NA	6	4.557522123893806	6.166667	4.09375	11.5	12.48	19	14.50381679389313	10.63148148148148	12.938405797101451	22.007042253521128	NA	1	1	2	0	4	4	0	0	6	7	6	Female	Non-black/Non-Hispanic	20	21	22	23	24	24	26	27	27	30	32
6368	0	0	0	0	0	0	0	0	0	0	0	0	NA	NA	NA	NA	NA	NA	NA	NA	NA	NA	NA	NA	NA	NA	NA	NA	NA	NA	NA	NA	NA	NA	NA	NA	Female	Non-black/Non-Hispanic	NA	NA	NA	NA	NA	NA	NA	NA	NA	NA	NA
6370	0	0	0	0	36	40	40	40	40	40	0	0	4.906542056074766	5.15	4.933628318584072	5.575	6.041666666666667	7.455	6.628	8.24	6.679389312977099	7.129629629629629	NA	NA	1	NA	1	2	NA	0	2	0	1	4	NA	NA	Female	Non-black/Non-Hispanic	18	19	20	21	22	23	24	25	26	29	NA
6371	0	40	72	84	0	66	0	40	40	40	40	0	12.149532710280374	25	23.008849557522126	24.335	13.89166666666667	16	12.8	38.75	24.80916030534351	35.925925925925924	34.78260869565218	NA	NA	3	1	0	0	0	0	6	3	4	3	NA	Male	Non-black/Non-Hispanic	20	21	22	23	24	25	26	27	28	30	32
6378	35	10	36	0	24	21	21	30	35	20	20	40	6.191588785046728	6.92	6.616519469026549	NA	4.895833333333334	5	6.8	12.25	15.267175572519083	14.814814814814813	14.492753623188406	11.267605633802818	2	3	4	NA	4	1	1	0	NA	NA	NA	5	Female	Non-black/Non-Hispanic	23	23	24	NA	26	27	28	29	30	32	34
6379	40	40	36	36	36	36	43	42	0	0	38	0	7.25233644859813	8.67	7.455752212389382	8.25	6.875	8.75	7	8.75	6.679389312977099	NA	3.6231884057971016	7.042253521126761	4	5	7	5	6	5	6	6	4	NA	NA	2	Female	Non-black/Non-Hispanic	23	24	25	26	27	28	29	30	31	33	35
6380	40	40	0	0	0	0	0	0	0	0	0	0	5.373831775700935	6.75	NA	NA	NA	NA	NA	NA	NA	NA	NA	NA	4	1	NA	NA	NA	NA	NA	NA	NA	NA	NA	NA	Female	Non-black/Non-Hispanic	22	23	NA	NA	NA	NA	NA	NA	NA	NA	NA
6381	50	40	0	40	70	30	70	0	0	0	0	0	7.943925233644859	12	NA	17	15	19	16	NA	NA	NA	NA	NA	1	1	NA	2	2	3	2	NA	NA	NA	NA	NA	Male	Non-black/Non-Hispanic	22	23	NA	26	26	27	28	NA	NA	NA	NA
6382	0	0	0	0	0	0	0	0	0	0	0	0	NA	NA	NA	NA	NA	NA	NA	NA	NA	NA	NA	NA	NA	NA	NA	NA	NA	NA	NA	NA	NA	NA	NA	NA	Female	Non-black/Non-Hispanic	NA	NA	NA	NA	NA	NA	NA	NA	NA	NA	NA
6383	0	0	0	0	36	50	60	40	40	40	40	0	4.845794392523364	4.07	5.34070796460177	NA	4.525	8.14	15.6	21	14.885496183206106	16.75925925925926	22.644927536231886	17.471830985915492	NA	NA	NA	NA	5	2	1	7	7	13	7	12	Male	Non-black/Non-Hispanic	19	20	20	21	22	23	24	25	26	29	30
6388	40	0	74	54	40	40	40	0	0	60	40	32	6.859813084112149	10.81	5.463126548672567	10.3	12.311108333333333	13.65	10.864	13.58	13.124679389312977	17.037037037037035	14.800724637681162	9.753521126760564	0	NA	3	0	0	2	3	3	0	0	6	NA	Male	Non-black/Non-Hispanic	23	24	25	26	27	28	29	30	31	33	35
6389	16	40	0	40	40	40	40	40	0	40	40	40	6.404984112149532	10	4.424778761061948	21	20	17.5	14.4	25	19.46564885496183	20	26.811594202898554	19.71830985915493	NA	1	0	1	1	0	0	0	0	0	3	4	Male	Non-black/Non-Hispanic	20	21	22	23	24	26	26	27	28	30	32
6392	0	0	6	10	12	7	10	2	20	0	0	0	NA	NA	3.433628318584071	30.23	173.60833333333335	99.67	84.616	144.23	31.80916030534351	44.16296296296296	NA	NA	NA	NA	NA	NA	NA	NA	NA	NA	NA	NA	NA	NA	Male	Non-black/Non-Hispanic	NA	24	25	26	27	28	29	30	31	33	35
6397	0	30	37	35	45	35	35	40	40	40	40	50	NA	4.9375	7.716814159292037	13.335	9.166666666666668	11.44	10	11.76	9.190839694656487	9.925925925925926	10.507246376811596	12.866197183098592	NA	1	4	3	1	1	2	5	3	5	8	6	Male	Non-black/Non-Hispanic	20	21	22	23	24	25	26	27	28	30	32
6398	0	0	0	30	40	40	40	40	0	0	13	60	NA	NA	NA	9.25	7.416666666666667	9.75	7.159999999999999	8.625	7.251908396946565	11.851851851851851	8.695652173913045	8.802816901408452	NA	NA	NA	3	5	7	5	5	3	0	0	6	Male	Non-black/Non-Hispanic	NA	NA	NA	23	24	25	26	27	28	30	32
6399	20	36	40	40	45	40	0	0	35	40	0	40	8.528037383177569	9.033333	8.20353982300885	14	10.895833333333334	14.815	7.704000000000001	NA	11.408396946564885	12.648148148148147	NA	17.161971830985916	4	2	2	5	5	1	1	NA	1	4	NA	21	Female	Non-black/Non-Hispanic	23	23	25	25	26	27	28	29	31	33	NA
6400	40	40	40	40	0	40	40	50	0	0	0	0	11.91588785046729	13.765	14.601769911504427	18.03	15	19.09	19.232	20.625	17.61832061068702	NA	NA	NA	0	9	9	7	10	10	20	10	8	NA	NA	NA	Female	Non-black/Non-Hispanic	23	24	25	26	27	28	29	30	31	NA	NA
6406	39	32	40	40	40	40	45	40	40	40	45	40	6.230529906542056	7.5	6.194690265486726	11	14.166666666666668	20.04	16.408	26.44	25.3206106870229	25.462962962962962	23.22463768115942	27.084507042253524	2	0	3	4	4	14	8	8	8	7	8	7	Male	Non-black/Non-Hispanic	19	20	21	22	23	24	25	26	27	29	31
6411	0	37	60	40	40	40	20	33	0	0	40	35	NA	6.5	6.3421831858407085	8.045	6.770833333333334	9.5	7.792	8.63	5.7251908396946565	6.666666666666666	8.695652173913045	7.394366197183099	NA	0	1	0	4	6	6	4	0	NA	6	8	Male	Non-black/Non-Hispanic	22	23	24	25	26	27	28	29	30	32	34
6416	40	40	40	40	63	40	48	50	100	40	60	70	7.126168224299065	11.3	10.345132743362832	10.75	111.875	173.915	12.824000000000002	15.69	8.969465648854962	8.148148148148147	22.417876811594205	11.528169014084508	NA	7	7	15	6	6	8	5	14	3	20	7	Male	Non-black/Non-Hispanic	19	20	21	22	23	24	25	26	27	29	31
6419	12	4	38	40	40	36	40	40	50	50	40	40	5.373831775700935	5.25	5.570796460176991	6.98	0	10.34	31.252	21.88	12.038167938931297	12.25185185185185	13.58695652173913	14.33098591549296	2	1	3	4	3	4	NA	NA	NA	NA	NA	NA	Female	Non-black/Non-Hispanic	18	19	20	21	22	23	24	25	26	29	30
6420	0	28	40	40	40	0	40	22	25	0	24	30	1.4018691588785046	6	5.5309734513274345	9.1	12.791666666666666	11.5	6	7.625	7.760816793893129	9.62962962962963	7.173913043478262	6.320422535211268	NA	1	0	8	8	2	7	10	1	1	0	13	Female	Non-black/Non-Hispanic	23	24	25	26	27	28	29	30	31	33	35
6422	0	0	0	0	15	0	20	0	0	21	0	0	NA	NA	NA	NA	8.333333333333334	9	5.8	7	NA	8.888888888888888	8.695652173913045	NA	NA	NA	NA	NA	NA	0	NA	0	NA	0	0	NA	Female	Non-black/Non-Hispanic	20	21	22	23	24	25	26	27	28	30	32
6424	40	0	0	0	0	20	0	25	40	50	50	54	8.411214953271028	10	NA	NA	5.833333333333334	12	9.6	9.666667	8.396946564885496	11.83457037037037	12.57608695652174	24.77112676056338	6	5	NA	NA	1	1	2	8	8	8	5	5	Female	Non-black/Non-Hispanic	21	22	23	24	25	26	27	28	29	31	33
6426	0	12	7	40	0	0	0	0	0	0	0	36	6.91588785046729	9.425	8.29646017699115	8.45	8.333333333333334	NA	NA	NA	NA	NA	NA	73.35915492957747	1	0	2	9	8	NA	NA	NA	NA	NA	NA	5	Female	Non-black/Non-Hispanic	20	21	22	23	24	25	26	27	28	30	32
6427	42	52	47	20	45	40	45	60	70	8	46	40	6.074766355140187	7.166667	7.52212389380531	23.5	21.25	13.94	12.808000000000002	11.73	15.07124427480916	7.018518518518518	7.128019565217392	9.834507042253522	3	2	10	13	5	5	4	4	4	2	8	10	Female	Non-black/Non-Hispanic	19	20	20	21	22	23	24	26	26	29	31
6431	42	40	40	40	40	40	40	35	37	40	35	35	7.065420560747663	7.953333	9.639380530973453	15.585	11.225000000000001	8.763333	10.248000000000001	14.29	12.129770992366412	10.503703703703703	11.007246376811596	13.542253521126762	4	4	8	5	5	6	6	7	5	6	7	6	Female	Non-black/Non-Hispanic	23	24	25	26	27	28	29	30	31	33	35
6434	40	63	5	40	50	40	134	124	134	0	40	0	7.934579439252336	9.336667	11.442477876106196	28.55333	24.379166666666666	55.81	14.104	28.255	26.454198473282442	NA	17.859420289855073	18.30985915492958	1	4	2	NA	NA	NA	NA	0	0	NA	12	NA	Male	Non-black/Non-Hispanic	21	22	23	24	25	26	27	28	29	NA	33
6435	0	0	0	0	38	30	6	35	40	35	30	80	NA	NA	NA	12	15	93.5	17.6	13.19	22.13740458015267	9.25925925925926	14.492753623188406	8.313380281690142	NA	NA	NA	1	1	0	1	1	0	0	0	1	Male	Non-black/Non-Hispanic	22	24	24	25	26	27	28	29	30	33	34
6436	13	24	50	0	35	45	40	40	0	40	68	50	5.498442056074766	4.676667	5.5516221238938055	8.145	7.270833333333333	10.56	10.040000000000001	13.135	10.396946564885495	10.555555555555555	6.384057971014494	7.693661971830987	2	1	6	6	NA	7	4	12	5	5	5	8	Female	Non-black/Non-Hispanic	22	24	24	25	26	27	28	30	30	33	35
6437	13	21	28	32	35	50	48	40	39	40	39	37	6.775700934579439	6.633333	6.548672566371683	11.53667	8.144444166666666	17.31	11.744	30.17	22.622137404580155	67.6148148148148	26.931159420289855	10.105633802816902	0	2	3	3	3	6	7	7	6	9	7	9	Female	Non-black/Non-Hispanic	19	20	21	22	23	24	25	26	27	29	31
6444	0	0	0	18	16	20	3	40	40	0	25	35	12.149532710280374	25	9.637168141592921	18.375	14.137500000000001	11.25	8.152	21.16667	7.633587786259541	7.496296296296295	50.72463768115942	59.85915492957747	1	0	NA	NA	4	3	2	7	7	7	NA	NA	Female	Non-black/Non-Hispanic	22	23	24	25	26	27	28	29	30	33	34
6445	40	40	40	40	40	40	40	50	142	60	70	84	8.411214953271028	10.75	13.274336283185843	22.5	18.75	28	20.4	22.835	5.114503816793893	32.54074074074074	34.84057971014493	19.500000000000004	1	0	4	5	4	3	3	5	4	5	9	8	Male	Non-black/Non-Hispanic	19	20	21	22	23	24	25	26	27	29	31
6446	40	0	0	34	40	33	0	35	40	0	40	16	1.1261682242990654	NA	5.191740707964602	5.15	7.291666666666667	9.366667	6.4799999999999995	8.5	7.442748091603053	NA	8.967391304347826	5.281690140845071	0	NA	0	NA	4	3	2	0	0	NA	0	4	Male	Non-black/Non-Hispanic	19	NA	22	23	24	24	25	26	28	NA	31
6448	10	0	5	0	0	0	0	0	0	0	0	0	6.775700934579439	8.25	10.707964601769913	NA	NA	NA	NA	NA	NA	NA	NA	NA	1	4	1	NA	NA	NA	NA	NA	NA	NA	NA	NA	Female	Non-black/Non-Hispanic	19	20	21	NA	NA	NA	NA	NA	NA	NA	NA
6457	0	10	40	30	50	30	0	35	40	35	40	40	8.200934579439252	7.05	8.112094690265488	10.375	9.741666666666667	10	9.2	23	17.557251908396946	24.444444444444443	27.869565217391308	29.119718309859156	NA	1	1	8	3	2	0	4	5	6	7	7	Female	Non-black/Non-Hispanic	21	22	23	24	25	25	27	28	28	31	33
6460	0	39	40	0	40	40	0	0	0	0	0	0	8.878504672897195	7.775	7.9203539823008855	NA	7.808333333333333	9.575	NA	NA	NA	NA	NA	NA	0	4	4	NA	4	0	NA	NA	NA	NA	NA	NA	Male	Non-black/Non-Hispanic	23	24	25	NA	27	28	NA	NA	NA	NA	NA
6463	0	7	0	42	40	40	30	0	0	0	0	0	3.5373831775700935	13	4.710914159292035	5.415	6.708333333333334	8.05	6.32	8.4	6.488549618320611	6.666666666666666	NA	NA	0	NA	NA	NA	0	0	0	0	NA	NA	NA	NA	Female	Non-black/Non-Hispanic	20	21	22	23	24	25	26	27	28	30	32
6464	40	40	40	43	40	55	42	40	48	45	40	60	8.813084112149532	13.08	12.017699115044248	13.83	11.525	14.47	10.172	12.5	11.450381679389313	12.362962962962962	15.942028985507248	15.140845070422536	3	5	5	4	6	3	6	2	3	4	5	6	Male	Non-black/Non-Hispanic	22	23	24	25	26	27	28	29	30	32	35
6467	0	0	40	0	0	38	0	0	16	30	50	0	6.4485981308411215	NA	7.964601769911505	9	11.225000000000001	9.883333	7.76	8.55	11.450381679389313	13.57037037037037	58.050724637681164	NA	NA	NA	6	6	3	5	2	NA	0	6	8	NA	Female	Non-black/Non-Hispanic	20	21	22	23	24	25	26	27	28	30	32
6468	0	0	0	0	0	0	0	0	0	0	2	0	NA	NA	NA	NA	NA	NA	NA	NA	NA	NA	3.6231884057971016	NA	NA	NA	NA	NA	NA	NA	NA	NA	NA	NA	NA	NA	Female	Hispanic	21	23	23	24	25	26	27	28	29	31	33
6470	0	0	33	0	0	0	0	0	0	0	0	0	6.4953271028037385	7.35	7.0353982300884965	8.2	NA	NA	NA	NA	NA	NA	NA	NA	0	2	0	1	NA	NA	NA	NA	NA	NA	NA	NA	Female	Non-black/Non-Hispanic	19	20	21	22	NA	NA	NA	NA	NA	NA	NA
6474	0	0	0	0	0	0	0	0	0	0	0	0	NA	NA	NA	NA	NA	0.77	NA	NA	6.488549618320611	7.4074074074074066	NA	NA	NA	NA	NA	NA	NA	1	NA	NA	1	NA	NA	NA	Female	Non-black/Non-Hispanic	23	24	25	26	27	28	29	30	31	33	35
6475	75	0	0	24	0	24	40	40	40	0	0	0	6.016355140186915	6.356667	NA	7.75	6.5	9.25	7.944	11.05	8.969465648854962	9.62962962962963	6.702898550724639	NA	3	7	NA	1	NA	0	7	7	8	5	1	NA	Female	Non-black/Non-Hispanic	21	22	23	24	26	26	27	29	29	31	34
6477	30	35	40	40	40	40	40	55	0	0	30	20	7.009345794392523	7.235	6.88495575221239	7.75	6.825	8.76	7.2	7.035	9.16030534351145	8.333333333333332	6.702898550724639	6.866197183098592	8	7	5	5	5	6	3	1	0	0	1	9	Female	Non-black/Non-Hispanic	20	21	22	23	24	25	26	27	28	30	32
6483	52	25	20	60	35	0	40	40	0	30	0	0	5.429906542056074	8.2875	6.637168141592921	8.166667	8.472225	NA	11.28	17	NA	13.148148148148147	NA	NA	1	1	0	1	6	NA	10	10	NA	14	NA	NA	Female	Non-black/Non-Hispanic	19	20	21	22	23	NA	25	26	NA	30	NA
6487	0	33	25	35	41	0	6	20	15	40	40	40	1.4485981308411215	0.95	1.6371681415929207	4.875	7.625000000000001	10.825	3.104	6.525	4.110687022900763	6.814814814814814	6.8478260869565215	8.450704225352114	NA	NA	NA	1	0	3	NA	NA	0	0	0	1	Female	Non-black/Non-Hispanic	20	21	22	23	24	25	26	27	28	30	32
6489	0	0	0	0	0	0	0	0	0	0	0	0	NA	7.75	NA	NA	NA	NA	NA	NA	NA	NA	NA	NA	NA	NA	NA	NA	NA	NA	NA	NA	NA	NA	NA	NA	Female	Hispanic	20	21	21	22	23	24	25	26	27	29	31
6490	0	40	60	55	50	40	45	63	40	40	40	60	6.5420560747663545	8.465	7.548672566371682	13.29	12.5	19.23	14.703999999999999	14.35	18.717557251908396	20.65185185185185	20.202898550724637	13.316901408450706	0	4	5	4	4	4	6	6	6	7	6	7	Female	Non-black/Non-Hispanic	22	23	24	25	26	27	28	29	30	32	34
6497	0	0	40	0	45	0	0	0	0	40	0	0	6.4485981308411215	NA	0.13274336283185842	NA	10.833333333333334	NA	9.4	NA	NA	11.11111111111111	NA	NA	NA	NA	0	NA	0	NA	1	NA	NA	0	NA	NA	Male	Non-black/Non-Hispanic	19	NA	21	22	23	NA	25	26	27	29	NA
6501	40	40	0	0	0	0	0	0	0	0	0	0	9.813084112149532	10.85	NA	NA	10.633333333333333	NA	NA	NA	NA	NA	NA	NA	6	5	NA	NA	7	NA	NA	NA	NA	NA	NA	NA	Female	Non-black/Non-Hispanic	23	23	NA	NA	26	NA	NA	NA	NA	NA	NA
6502	40	0	0	0	40	40	40	0	40	40	0	0	6.869158878504672	NA	NA	NA	11.766666666666666	21.52	20.791999999999998	NA	21.946564885496183	24.144444444444442	NA	NA	NA	NA	NA	NA	7	5	7	NA	9	17	NA	NA	Male	Non-black/Non-Hispanic	20	NA	NA	NA	23	24	25	NA	27	29	NA
6505	0	40	38	0	0	0	0	0	0	25	40	40	6.4485981308411215	9	7.853982300884956	9.116667	9.166666666666668	NA	NA	0	12.977099236641221	6.592592592592593	8.369565217391305	15.61267605633803	NA	4	6	0	1	NA	NA	0	0	1	5	6	Male	Non-black/Non-Hispanic	20	21	22	23	24	25	NA	27	28	30	32
6510	40	40	40	40	40	40	48	58	40	0	40	50	7.383177570093458	12.95	13.584070796460178	16.35	14.000000000000002	18.99	13.996	20.76667	15.852419847328244	11.851851851851851	11.413043478260871	15.16549295774648	4	5	5	4	7	6	7	8	9	7	6	1	Male	Non-black/Non-Hispanic	19	20	21	22	23	24	25	26	27	29	31
6514	10	0	35	40	8	0	40	40	40	0	0	0	12.345794392523365	17.38	12.04424778761062	18	15	NA	29.693336	73	53.74045801526718	NA	NA	NA	1	0	0	0	0	NA	11	6	6	NA	NA	NA	Female	Non-black/Non-Hispanic	22	23	24	25	25	NA	28	29	29	NA	NA
6515	16	40	40	40	40	40	38	40	40	40	40	40	8.685357943925233	8	7.079646017699115	8.25	7.5	9.17	8.040000000000001	14.825	13.709923664122137	13.39259259259259	13.08695652173913	12.852112676056338	6	1	1	7	6	8	15	15	8	15	8	14	Female	Hispanic	22	23	24	25	26	27	28	29	30	33	34
6516	0	0	0	0	0	0	0	0	0	0	0	0	NA	NA	NA	NA	NA	NA	NA	NA	NA	NA	NA	NA	NA	NA	NA	NA	NA	NA	NA	NA	NA	NA	NA	NA	Female	Hispanic	NA	NA	NA	NA	NA	NA	NA	NA	NA	NA	NA
6521	40	50	41	40	40	40	40	40	40	40	40	40	12.289719626168225	10.96	10.575221238938054	19	16.25	20	16	22	16.793893129770993	19.25925925925926	23.91304347826087	24.647887323943664	7	7	5	3	3	3	0	1	1	8	6	7	Female	Hispanic	23	24	26	26	27	28	29	30	31	33	35
6523	8	0	30	0	0	0	0	0	0	0	40	40	8.574766355140188	NA	7.699115044247788	NA	NA	NA	NA	NA	NA	NA	7.880434782608696	9.070422535211268	4	NA	0	NA	NA	NA	NA	NA	NA	NA	0	6	Female	Non-black/Non-Hispanic	22	NA	24	25	26	27	28	29	30	NA	34
6525	0	0	0	0	0	0	0	12	30	50	40	40	11.214953271028037	12	15.92920353982301	46.2	25.083333333333336	32	12.6	33.33	12.725190839694656	7.4074074074074066	20.905797101449277	16.929577464788732	NA	0	0	0	0	0	3	NA	NA	NA	NA	NA	Male	Non-black/Non-Hispanic	21	22	22	23	25	25	26	28	28	31	33
6528	40	0	34	40	40	40	40	40	0	40	40	0	7.710280373831775	7.1875	6.637168141592921	9	7.708333333333334	10.75	9	11.5	8.778625954198473	6.804938518518518	6.630434782608696	7.10093661971831	0	0	NA	3	2	0	6	5	4	3	5	7	Female	Non-black/Non-Hispanic	19	20	21	22	23	24	25	26	27	29	31
6536	0	0	0	0	0	0	8	0	40	0	0	0	NA	NA	NA	NA	NA	NA	5.24	NA	5.7251908396946565	NA	NA	NA	NA	NA	NA	NA	NA	NA	4	NA	0	NA	NA	NA	Female	Non-black/Non-Hispanic	NA	NA	NA	NA	NA	NA	26	NA	28	NA	NA
6539	25	20	20	25	20	30	36	35	35	35	35	0	8.69158878504673	7.583333	5.7522123893805315	8.5	6.916666666666668	13.1	9	13	10.687022900763358	11.481481481481481	16.666666666666668	17.605633802816904	3	0	0	1	1	NA	8	7	7	5	9	9	Male	Non-black/Non-Hispanic	19	20	20	21	23	23	24	25	26	29	30
6546	8	0	0	0	0	0	0	0	0	0	0	0	9.345794392523365	NA	NA	NA	NA	NA	NA	NA	NA	NA	NA	NA	1	NA	NA	NA	NA	NA	NA	NA	NA	NA	NA	NA	Female	Non-black/Non-Hispanic	22	NA	NA	NA	NA	NA	NA	NA	NA	NA	NA
6552	40	40	40	40	40	0	40	40	40	45	40	0	12.177570093457943	14.18	13.982300884955754	17.42	15.741666666666667	NA	18.144	24.12	14.805343511450381	12.659259259259258	14.992753623188408	NA	7	4	4	4	4	NA	5	6	8	4	7	NA	Male	Non-black/Non-Hispanic	22	23	24	25	26	NA	28	29	30	32	34
6554	40	40	40	40	52	0	0	0	0	40	0	45	13.084112149532709	16	14.15929203539823	17	12.083333333333334	NA	NA	NA	NA	12.530866666666666	NA	18.30985915492958	4	5	4	7	6	NA	NA	NA	NA	6	NA	7	Male	Non-black/Non-Hispanic	21	22	23	24	25	NA	NA	NA	NA	31	NA
6557	0	40	40	40	0	0	32	40	40	40	0	40	9.11214953271028	9.25	8.849557522123895	12	NA	14	6.6	8.25	6.679389312977099	6.666666666666666	NA	8.01056338028169	10	4	10	4	NA	6	0	0	1	0	NA	9	Female	Non-black/Non-Hispanic	20	21	22	23	NA	25	26	27	28	30	NA
6558	36	31	37	0	0	0	0	0	0	0	0	0	9.406542056074766	8.5	7.52212389380531	NA	NA	NA	NA	NA	NA	NA	6.339371739130436	NA	2	0	1	NA	NA	NA	NA	NA	NA	NA	6	NA	Female	Non-black/Non-Hispanic	20	22	22	NA	NA	NA	NA	NA	NA	NA	32
6560	40	25	20	64	32	32	7	0	40	0	0	0	7.4766355140186915	8.5	7.079646017699115	8.5	7.916666666666667	9.5	6.8	8	9.16030534351145	10.37037037037037	NA	NA	0	0	0	0	0	0	0	NA	5	6	NA	NA	Female	Non-black/Non-Hispanic	19	20	21	21	23	23	24	25	26	29	31
6561	2	2	0	8	0	0	0	0	30	40	40	50	179.7289719626168	50	44.247787610619476	32.9	13.225	NA	NA	NA	10.450381679389313	11.91111111111111	13.173913043478262	19.887323943661972	NA	NA	NA	NA	0	NA	NA	NA	8	5	6	6	Female	Non-black/Non-Hispanic	22	23	24	25	26	27	28	29	30	32	34
6568	41	40	32	48	16	0	0	0	0	40	40	40	17.289719626168225	16.19333	12.721238938053098	8.783333	6.375000000000001	7.95	NA	13.875	1.9083969465648853	8.888888888888888	13.123188405797102	15.239436619718312	6	6	9	7	5	0	NA	NA	NA	NA	7	6	Female	Non-black/Non-Hispanic	21	22	23	24	25	26	27	28	29	31	33
6575	6	32	16	32	0	0	0	0	15	20	0	0	102.80373831775701	34.5	7.964601769911505	9	7.5	9	NA	NA	13.702290076335876	6.666666666666666	7.246376811594203	NA	NA	NA	3	0	0	NA	NA	NA	2	1	0	NA	Female	Black	22	23	24	25	26	27	28	29	30	32	34
6577	0	0	0	0	40	0	0	0	0	0	0	0	6.658878504672897	NA	9.955752212389381	7.4	7.395833333333334	NA	6.533333600000001	NA	12.977099236641221	NA	NA	NA	3	NA	3	4	6	NA	0	NA	3	NA	NA	NA	Male	Black	19	NA	21	22	23	NA	25	NA	27	NA	NA
6580	0	0	0	0	0	0	0	0	0	0	0	0	5.607476635514018	NA	NA	NA	NA	NA	NA	NA	NA	NA	NA	NA	NA	NA	NA	NA	NA	NA	NA	NA	NA	NA	NA	NA	Female	Hispanic	20	21	21	23	23	24	25	26	27	30	31
6588	33	0	36	17	36	20	0	0	27	25	35	32	6.5420560747663545	6.75	6.194690265486726	8	7.583333333333333	9.37	7.4959999999999996	NA	6.106870229007633	5.925925925925926	6.702898550724639	7.746478873239437	0	0	9	10	6	8	8	NA	0	3	10	10	Female	Black	23	24	25	26	27	28	29	30	31	33	35
6589	0	0	40	0	0	0	0	0	0	0	0	0	NA	NA	5.9734513274336285	8	NA	NA	NA	8.25	NA	6.481481481481481	6.521739130434783	NA	NA	NA	NA	4	NA	NA	NA	1	NA	NA	NA	NA	Female	Black	22	23	23	25	25	26	27	28	29	32	33
6598	0	20	40	40	40	0	0	0	40	40	0	40	7.4766355140186915	9	8.185840707964603	12	11.041666666666668	14	12	10	8.396946564885496	9.722222222222221	11.231884057971016	10.637323943661972	0	1	7	1	NA	2	NA	0	NA	0	5	21	Female	Hispanic	21	22	23	24	25	26	27	28	28	31	33
6612	0	0	35	0	0	0	0	0	0	0	0	0	NA	NA	15.486725663716816	NA	10.208333333333334	8	NA	NA	NA	NA	NA	NA	NA	NA	NA	NA	2	NA	NA	NA	NA	NA	NA	NA	Male	Hispanic	21	NA	23	NA	25	26	NA	NA	NA	NA	NA
6614	0	0	0	26	0	25	30	28	25	0	0	0	NA	NA	5.5309734513274345	1.15	NA	12.5	13.336000000000002	8.57	6.870229007633587	NA	NA	NA	NA	NA	NA	0	NA	0	NA	NA	0	NA	NA	NA	Male	Hispanic	21	NA	23	24	NA	26	27	28	28	NA	NA
6615	0	5	14	0	40	40	20	40	40	40	40	40	7.757009345794393	NA	4.4985247787610625	8.5	10.833333333333334	14.1	12.8	14.25	9.923664122137405	10.71111111111111	11.217391304347828	12.151408450704226	NA	1	0	1	5	10	7	13	5	4	6	14	Female	Hispanic	19	20	21	21	23	23	24	25	26	29	31
6617	23	12	6	40	40	40	40	40	40	40	0	40	6.5420560747663545	9.833333	4.424778761061948	24.5	9.583333333333334	14.5	11.6	16	12.404580152671755	12.222222222222221	11.869565217391305	9.859154929577466	NA	2	NA	10	7	9	8	9	8	8	7	9	Female	Hispanic	19	20	21	22	23	24	25	26	27	29	31
6625	15	0	40	68	40	36	26	42	36	36	36	0	NA	4	7.52212389380531	7.93	10.8875	12.75	11.2	14.05	11.450381679389313	11.666666666666666	9.365942028985508	11.161971830985916	1	1	2	3	5	10	6	6	6	5	5	7	Male	Hispanic	19	20	21	22	23	24	25	26	27	29	31
6627	0	0	0	20	38	30	28	33	38	36	30	0	7.4766355140186915	NA	NA	12.6	11.125	14.5	11.9	14.875	11.48091603053435	12.288888888888888	12.420289855072465	14.084507042253522	0	NA	NA	3	4	4	3	4	6	5	2	6	Female	Hispanic	21	22	23	24	25	26	27	28	29	31	33
6636	21	26	26	37	37	40	0	0	45	40	40	60	15.654205607476635	17.5	17.256637168141594	28.38	27.025000000000002	31.25	26.151999999999997	11.88	19.572519083969464	18.985185185185184	17.985507246376812	16.929577464788732	3	1	4	7	6	8	7	3	10	8	14	8	Female	Hispanic	21	22	23	24	25	26	27	28	29	31	33
6639	0	30	0	28	12	0	0	0	0	0	0	0	6.308411214953271	7	6.194690265486726	7.25	6.486110833333333	8.25	NA	NA	NA	NA	NA	NA	NA	NA	NA	NA	0	2	NA	NA	NA	NA	NA	NA	Female	Hispanic	19	20	22	22	23	24	25	26	27	29	31
6641	30	52	40	0	0	30	20	27	25	25	20	25	7.943925233644859	8.593333	8.199115044247788	NA	8.75	13	10.4	13	10.687022900763358	11.807407407407407	12.623188405797103	12.67605633802817	1	7	4	NA	NA	7	7	8	7	5	8	6	Male	Hispanic	23	24	25	NA	27	28	28	29	30	33	35
6652	0	40	0	40	40	37	40	50	39	70	15	40	NA	6.875	6.0840707964601775	8	6.666666666666667	8	6.6	8.833333	7.251908396946565	8.333333333333332	7.0048311594202906	NA	NA	1	5	2	5	0	1	0	0	6	9	4	Female	Black	19	20	21	22	23	23	25	26	27	29	31
6653	0	0	0	0	0	0	0	0	0	0	0	0	NA	NA	NA	NA	NA	NA	NA	NA	NA	NA	NA	NA	NA	NA	NA	NA	NA	NA	NA	NA	NA	NA	NA	NA	Female	Hispanic	NA	NA	23	24	25	26	27	28	29	31	33
6667	40	40	40	40	40	40	40	40	40	40	40	40	8.177570093457943	8.5	8.628318584070797	11.63	12.554166666666667	19.25	15.392	19.24	15.358778625954198	17.777777777777775	18.115942028985508	20.316901408450708	1	5	4	5	9	4	5	5	12	6	8	9	Female	Hispanic	22	23	24	25	26	27	28	29	30	32	34
6669	40	40	40	40	40	40	44	40	40	40	40	0	7.943925233644859	10	9.955752212389381	12.5	12.5	15	12.8	12	6.870229007633587	11.851851851851851	17.753623188405797	NA	2	5	6	2	1	2	2	3	4	1	10	9	Male	Hispanic	20	21	22	23	24	25	26	27	28	30	32
6685	25	0	20	35	0	40	40	40	40	40	40	30	6.5420560747663545	6.675	7.411504424778761	8.35	7.083333333333334	9	8.6	10.75	8.206106870229007	8.518518518518517	8.876811594202898	8.509387323943663	2	0	3	2	0	4	4	3	3	3	7	11	Male	Black	22	22	23	24	25	26	27	28	29	31	33
6689	0	0	0	0	0	0	0	0	0	0	0	0	NA	10	NA	NA	NA	NA	NA	8	NA	NA	NA	7.746478873239437	NA	0	NA	NA	NA	NA	0	0	NA	NA	NA	NA	Female	Hispanic	19	21	22	23	23	24	25	27	27	30	32
6693	44	40	40	50	40	40	40	40	40	40	0	40	6.775700934579439	9.97	13.053097345132745	17.25	13.333333333333334	24.5	18	26.7	NA	21.05185185185185	NA	23.943661971830988	0	7	5	9	3	4	9	8	5	7	NA	9	Male	Black	20	21	22	23	24	25	27	28	28	31	NA
6702	0	0	0	0	0	0	0	0	0	0	0	0	NA	NA	NA	NA	NA	NA	NA	NA	NA	NA	NA	NA	NA	NA	NA	NA	NA	NA	NA	NA	NA	NA	NA	NA	Male	Hispanic	22	23	NA	NA	NA	NA	NA	NA	NA	NA	NA
6707	40	40	36	36	40	40	40	40	40	36	72	0	7.593457943925233	8.5	9.29203539823009	11	7.5	12.375	10.34	12.315	10.603053435114504	10.874074074074073	11.521739130434783	11.492957746478874	4	2	2	3	2	11	7	1	7	7	7	7	Female	Hispanic	22	23	24	25	26	27	28	29	30	32	34
6717	0	40	40	40	40	55	0	0	0	14	35	23	6.5420560747663545	11.25	10.584070796460178	16	11.666666666666668	14.5	11.6	NA	NA	6.999999999999999	6.394927536231884	17.95774647887324	0	3	1	1	7	1	0	NA	NA	0	1	4	Male	Hispanic	22	23	24	25	26	27	28	29	30	32	34
6720	40	42	30	35	40	30	40	40	40	40	0	0	11.214953271028037	163.825	53.09734513274337	18.5	20.833333333333336	25.8	21.6	29	19.083969465648853	24.444444444444443	NA	NA	4	9	14	9	8	10	6	7	10	7	NA	NA	Male	Hispanic	23	24	25	26	27	28	29	30	31	34	NA
6723	0	0	0	0	0	0	0	0	0	0	0	0	NA	NA	NA	NA	NA	NA	NA	NA	NA	NA	NA	NA	NA	NA	NA	NA	NA	NA	NA	NA	NA	NA	NA	NA	Male	Hispanic	20	21	22	NA	NA	NA	NA	NA	NA	NA	NA
6727	40	40	40	40	43	0	0	22	20	25	10	20	5.303738317757009	2	1.7699115044247788	1.86	1.55	2	NA	8.46	6.450381679389312	6.666666666666666	6.654589130434783	5.538732394366198	1	NA	NA	NA	NA	NA	NA	5	4	4	0	2	Female	Hispanic	23	24	25	26	27	28	29	30	31	33	35
6735	0	0	0	5	0	0	0	0	0	20	0	0	NA	NA	NA	16	13.333333333333334	6	NA	NA	NA	7.037037037037036	6.702898550724639	NA	NA	NA	NA	NA	NA	NA	NA	NA	NA	1	1	NA	Female	Hispanic	22	23	23	24	25	26	27	28	29	31	33
6740	40	0	40	0	0	0	0	40	0	40	0	40	8.69158878504673	10	23.45132743362832	NA	NA	NA	NA	17.25	NA	13.592592592592593	NA	14.507042253521128	5	3	6	NA	NA	NA	NA	4	NA	4	NA	4	Male	Hispanic	23	24	25	NA	NA	NA	NA	30	NA	33	NA
6742	0	0	30	0	32	0	0	0	40	0	0	0	NA	NA	8.106194690265488	9.16	6.354166666666667	8.75	NA	NA	7.442748091603053	NA	NA	NA	NA	NA	0	0	1	2	NA	NA	NA	NA	NA	NA	Male	Hispanic	19	20	21	22	23	24	25	26	27	NA	NA
6743	0	0	40	20	20	20	20	0	40	40	40	40	NA	NA	6.194690265486726	7.25	6.041666666666667	8.29	6.7	9.75	9.16030534351145	8.518518518518517	8.333333333333334	9.859154929577466	NA	NA	NA	0	1	0	0	NA	2	5	7	8	Male	Hispanic	19	20	21	22	23	24	25	26	27	29	31
6769	30	0	40	100	37	37	40	40	40	40	40	40	9.11214953271028	NA	11.946902654867257	10.875	10.069441666666668	18.75	13.968	15.75	12.977099236641221	12.962962962962962	12.039855072463768	15.464788732394368	7	NA	2	6	17	7	16	10	9	6	6	9	Female	Hispanic	23	NA	25	26	27	28	29	30	31	33	35
6779	30	40	40	90	40	40	15	40	0	40	40	40	6.775700934579439	7.75	8.4070796460177	10.455	10.369441666666667	13.35	9.9	17.5	30.534351145038165	20.22222222222222	17.210144927536234	18.30985915492958	0	2	10	3	3	1	0	2	1	0	7	10	Male	Hispanic	21	22	23	24	25	27	27	28	29	31	33
6797	0	0	0	0	0	20	20	40	40	25	30	0	NA	NA	NA	NA	NA	9.0625	7	9.125	8.396946564885496	6.5740740740740735	5.615942028985508	5.369718309859155	NA	NA	NA	NA	NA	3	0	14	0	0	0	8	Male	Black	NA	NA	NA	NA	NA	26	26	28	28	31	33
6799	40	45	0	0	5	9	0	0	27	17	40	0	4.906542056074766	7.75	13.274336283185843	0	20	357.5	6	NA	8.48091603053435	7.355555555555555	7.246376811594203	7.394366197183099	0	2	2	0	7	0	2	NA	NA	NA	1	1	Female	Hispanic	22	23	24	25	26	27	28	29	30	32	34
6804	40	40	40	40	40	0	25	37	40	0	0	0	6.775700934579439	8.75	7.079646017699115	10	7.916666666666667	10	6.4	8.125	6.870229007633587	7.037037037037036	6.521739130434783	NA	3	2	2	2	8	3	NA	0	1	0	2	NA	Male	Hispanic	19	20	21	22	23	24	25	26	27	29	31
6806	40	0	40	40	44	40	40	40	40	40	40	0	9.813084112149532	10	13.274336283185843	15.75	14.166666666666668	17	13.6	17	12.977099236641221	13.703703703703702	14.492753623188406	14.084507042253522	4	6	5	2	2	3	3	4	4	6	5	6	Male	Hispanic	22	23	24	25	26	27	28	29	30	32	34
6807	40	40	40	0	50	40	43	36	36	32	0	0	6.658878504672897	9.75	11.283185840707965	14	13.333333333333334	15.75	12.8	17	13.740458015267174	14.074074074074073	13.768115942028986	10.563380281690142	0	0	4	3	7	5	6	6	6	5	3	3	Female	Hispanic	18	20	20	22	22	23	24	25	26	28	30
6820	40	35	38	40	40	20	0	20	25	36	38	38	8.177570093457943	10.62	9.690265486725664	12.2	11.25	13.8	9.6	13.9	10.534351145038167	11.11111111111111	10.144927536231885	10.91549295774648	7	10	7	10	9	7	1	9	7	8	8	9	Female	Hispanic	20	21	22	23	24	25	26	27	28	30	32
6822	0	0	0	0	0	0	0	0	0	0	0	0	11.682242990654204	NA	6.637168141592921	NA	7.5	9	NA	NA	NA	NA	NA	NA	NA	NA	0	NA	2	0	NA	NA	NA	NA	NA	NA	Female	Hispanic	19	20	21	22	23	24	25	26	27	29	31
6823	0	0	0	0	0	0	0	0	0	20	0	0	2.336448598130841	NA	NA	NA	NA	NA	NA	NA	NA	7.4074074074074066	7.246376811594203	NA	NA	NA	NA	NA	NA	NA	NA	NA	NA	NA	NA	NA	Female	Hispanic	21	22	23	24	25	26	26	27	28	31	33
6827	0	0	0	75	0	0	0	0	0	0	0	0	7.4766355140186915	NA	NA	9.666667	8.333333333333334	NA	8	NA	NA	NA	13.58695652173913	NA	2	NA	0	0	0	NA	NA	NA	NA	NA	NA	NA	Male	Hispanic	23	24	25	26	27	28	29	30	31	33	35
6828	32	46	44	30	43	30	30	30	30	24	36	36	6.308411214953271	6.75	6.1209442477876115	8.083333	6.944444166666667	8.666667	6.4	8	6.106870229007633	7.654318518518518	13.409420289855072	14.788732394366198	3	0	4	3	5	4	2	4	2	3	9	20	Male	Hispanic	22	23	24	25	26	27	28	29	30	32	34
6832	0	40	30	35	33	0	0	0	0	40	0	36	10.514018691588785	8.625	5.9734513274336285	6.75	7.222222500000001	NA	6.6	NA	NA	1.9777777777777776	1.985507246376812	6.338028169014085	3	0	2	0	1	NA	0	NA	NA	0	1	2	Female	Hispanic	23	25	25	26	27	NA	29	30	31	33	35
6833	0	0	0	67	42	78	8	41	40	0	0	0	2.9859813084112146	NA	NA	14.99	7.458333333333333	10.13	7.3333336000000005	250	8.015267175572518	NA	NA	NA	NA	NA	NA	NA	2	1	1	0	1	NA	NA	NA	Male	Black	22	NA	NA	26	26	27	28	29	30	NA	NA
6835	33	40	40	0	0	40	0	0	0	0	0	0	8.878504672897195	9.75	9.734513274336283	10.5	8.958333333333334	11.75	9.4	12	8.396946564885496	8.148148148148147	7.971014492753624	9.15492957746479	0	0	3	3	5	NA	8	1	NA	1	6	NA	Female	Black	20	21	22	23	24	25	26	28	28	30	32
6842	27	0	0	40	40	40	40	40	40	45	45	40	5.373831775700935	7.833333	8.4070796460177	10.915	11.3	15.02	11.656	14.9	12.763358778625953	14.748148148148147	15.78985507246377	18.429577464788736	NA	0	2	13	8	10	10	10	10	10	10	10	Female	Hispanic	19	20	21	22	23	24	25	26	27	29	31
6849	25	0	0	0	0	0	0	0	0	0	0	0	1.9906542056074765	NA	NA	NA	NA	NA	NA	NA	NA	NA	NA	NA	2	NA	NA	NA	NA	NA	NA	NA	NA	NA	NA	NA	Female	Hispanic	23	NA	NA	NA	NA	NA	NA	NA	NA	NA	NA
6861	0	0	35	0	34	33	32	32	34	45	41	43	NA	NA	5.7522123893805315	7.75	8.125	10	8.824	11.35	9.16030534351145	5.839505925925926	4.130434782608696	60.21227464788733	NA	NA	1	7	9	9	8	9	7	11	3	12	Male	Hispanic	22	23	24	25	26	27	28	29	30	33	34
6863	6	40	0	45	48	12	20	32	45	44	40	43	21.02803738317757	19.5	9.29203539823009	20	15	17.5	12	8.885	13.23154961832061	14.814814814814813	16.304347826086957	21.83098591549296	0	0	0	3	5	4	1	2	4	4	5	9	Male	Black	22	23	24	25	26	27	28	29	30	32	34
6865	42	0	40	40	5	0	0	0	0	0	36	0	13.084112149532709	NA	7.079646017699115	18.75	29.166666666666668	7.855	3.6	NA	NA	NA	4.166666666666667	NA	0	NA	NA	0	NA	0	0	NA	NA	NA	NA	NA	Male	Black	21	NA	23	23	24	26	26	27	28	31	32
6866	0	0	20	20	0	0	0	0	0	40	40	40	7.4766355140186915	NA	5.7522123893805315	7	5	NA	7.2	16	NA	8.39505925925926	11.594202898550726	17.1443661971831	1	NA	1	1	1	NA	0	4	0	NA	2	8	Female	Black	23	24	25	26	27	28	29	30	31	33	35
6867	28	0	0	25	0	0	25	0	0	0	0	0	5.210280373831775	5.15	7.52212389380531	9.66	8.125	NA	6	6.5	NA	5.925925925925926	NA	NA	NA	1	0	4	0	NA	NA	1	NA	NA	NA	NA	Male	Black	19	20	21	22	23	25	25	26	27	29	31
6872	0	0	0	0	12	0	0	0	0	0	0	0	4.672897196261682	NA	NA	NA	7.083333333333334	5.985	NA	5.5	NA	NA	NA	NA	2	NA	NA	NA	8	0	NA	NA	NA	NA	NA	NA	Male	Black	21	22	NA	24	25	26	27	28	29	31	33
6879	23	23	25	40	40	0	0	0	6	1	0	0	5.607476635514018	6.416667	5.943953097345133	5.2	2.0833333333333335	5.755	NA	NA	9.923664122137405	2.648148148148148	0	NA	NA	0	1	12	0	6	NA	NA	1	0	0	NA	Male	Black	23	24	25	26	26	28	28	30	30	33	35
6887	0	0	0	40	40	0	40	0	14	10	24	0	NA	NA	6.194690265486726	7.5	6.145833333333334	8	8	9	57.25190839694656	74.07407407407408	24.15217391304348	NA	NA	NA	0	0	0	1	10	1	NA	NA	NA	NA	Male	Black	19	20	21	22	23	24	25	26	27	29	32
6891	4	0	40	40	20	40	40	0	0	0	40	40	18.791280373831775	25	7.964601769911505	14	9.579166666666666	9.75	8.4	10.55	5.7251908396946565	6.666666666666666	6.702898550724639	7.570422535211268	NA	NA	5	8	1	6	7	2	NA	NA	5	3	Female	Black	20	21	22	23	24	25	25	27	27	30	32
6894	15	0	18	12	8	40	40	40	40	40	40	60	5.607476635514018	6	7.52212389380531	8.5	7.083333333333334	13.25	13.376	16.3	13.206106870229007	13.444444444444443	14.492753623188406	15.288732394366198	0	0	1	0	0	0	9	8	10	7	10	10	Male	Black	19	20	22	22	23	24	25	27	27	30	31
6895	0	30	40	40	40	40	50	50	55	52	40	40	8.177570093457943	7.875	10.398230088495577	12.375	10	11.97	14.456	12.58	11.47328244274809	12.874074074074073	10.32608695652174	10.73943661971831	3	1	8	7	7	7	10	10	8	7	7	10	Female	Black	23	24	25	26	27	28	29	30	31	33	35
6897	40	40	40	40	40	40	40	40	40	0	0	0	6.707165420560748	11.05	10.398230088495577	13.2	11	13.68333	11.16	14.72	11.618320610687023	NA	NA	NA	3	4	5	4	5	7	6	8	7	NA	NA	NA	Female	Black	20	21	22	23	24	25	26	27	28	NA	NA
6914	0	20	50	60	0	40	45	35	32	0	0	46	NA	37.5	5.0884955752212395	7.5	7.933333333333334	8.25	6.6	8.25	9.923664122137405	8.888888888888888	NA	5.281690140845071	NA	NA	NA	NA	NA	4	0	1	0	0	NA	4	Female	Hispanic	23	24	25	26	27	28	29	30	31	33	NA
6917	0	30	0	0	48	8	0	8	20	41	25	2	NA	8.35	7.699115044247788	7.25	7.638889166666667	8.083333	7	8.476667	6.965648854961832	7.1574074074074066	21.775362318840582	23.650232394366196	NA	1	1	NA	1	2	0	0	NA	3	4	3	Female	Black	23	24	25	26	27	28	29	30	31	33	35
6918	10	20	4	35	40	25	0	0	25	30	20	0	18.69158878504673	15	8.36283185840708	13.06	5.989583333333334	8.7	6.4	NA	3.9083969465648853	6.296296296296296	3.2608695652173916	7.394366197183099	NA	NA	NA	2	0	NA	0	NA	0	0	0	3	Male	Black	22	23	24	25	25	27	27	29	29	32	34
6919	0	0	0	0	0	0	0	0	0	4	0	0	NA	NA	6.194690265486726	NA	NA	NA	NA	NA	NA	0	NA	NA	NA	NA	NA	NA	NA	NA	NA	NA	NA	0	NA	NA	Female	Black	23	24	25	26	26	28	28	29	30	33	NA
6920	0	30	30	65	32	0	0	40	0	44	40	45	NA	10	4.792035398230089	5.596667	6.388889166666667	8.5	6.4	10.35	7.633587786259541	9.6	11.413043478260871	12.285211267605634	NA	NA	1	0	1	NA	NA	3	5	2	8	5	Female	Black	21	22	23	24	25	26	27	28	29	31	33
6924	0	0	0	0	0	35	0	0	0	20	0	24	NA	NA	NA	NA	NA	21	28	8.5	NA	6.814814814814814	6.594202898550725	7.535211267605634	NA	NA	NA	NA	NA	0	NA	2	NA	0	0	6	Female	Black	20	22	22	23	24	25	26	27	28	30	32
6933	40	40	0	32	25	40	40	36	40	0	0	40	4.813084112149533	6.65	5.88495575221239	6.75	6.25	8.425	6.8	8.5	6.793893129770993	NA	NA	9.20774647887324	NA	0	0	0	1	1	1	3	0	NA	NA	9	Female	Hispanic	22	23	24	25	25	27	27	29	29	NA	NA
6944	24	40	40	0	0	43	48	20	58	48	23	32	10.841121495327101	14.58	12.560469026548674	17	NA	20.88	20.4	22.905	27.646312977099235	20.68148148148148	115.1063043478261	24.884978873239437	0	13	14	8	NA	9	9	8	1	12	10	9	Female	Hispanic	21	22	23	24	25	26	27	28	29	31	33
6945	27	27	21	30	29	0	13	40	36	37	36	42	6.635514018691588	9.25	8.4070796460177	10.5	9.416666666666668	12.09	8.818000000000001	17.56	7.125954198473282	13.874074074074073	17.347826086956523	10.77230281690141	0	8	7	8	8	8	10	6	5	7	6	8	Female	Hispanic	20	21	22	23	24	25	26	27	28	30	32
6954	0	35	30	24	12	0	0	40	0	0	0	38	7.0716514018691585	10	5.898230088495576	10	16.666666666666668	10	NA	8	NA	NA	NA	8.098591549295776	3	NA	NA	NA	NA	NA	NA	5	NA	NA	NA	4	Male	Black	20	22	23	23	25	25	26	28	28	30	32
6960	0	0	0	0	0	0	0	0	0	0	0	42	NA	NA	NA	NA	NA	NA	NA	NA	NA	NA	NA	22.535211267605636	NA	NA	NA	NA	NA	NA	NA	NA	NA	NA	NA	8	Male	Black	22	NA	NA	25	26	27	28	29	30	32	NA
6976	0	35	0	0	40	0	13	25	0	40	25	56	NA	7.75	6.858407079646018	NA	7.5	10.25	5.8	8.75	6.679389312977099	6.358024444444443	7.227052898550725	12.089204225352113	NA	NA	NA	NA	3	3	0	3	5	1	0	7	Female	Hispanic	23	24	25	26	27	28	29	30	31	33	35
6978	0	0	9	0	0	35	0	0	0	40	0	38	8.411214953271028	7.5	7.964601769911505	10	7.291666666666667	7.14	5.712	10	NA	8.148148148148147	9.478260869565219	14.485915492957748	1	0	NA	0	3	NA	NA	0	NA	0	0	NA	Female	Hispanic	19	20	21	22	23	24	25	26	27	29	31
6984	0	0	40	40	65	40	40	40	40	0	20	20	NA	NA	8.849557522123895	12	10	NA	8.532	11.33	6.6106870229007635	NA	8.079710144927537	8.802816901408452	NA	NA	0	0	1	7	6	3	5	NA	1	NA	Male	Hispanic	NA	NA	24	25	26	27	28	29	30	NA	34
6989	40	8	25	40	0	0	40	0	40	40	40	40	7.009345794392523	12.5	16.482300884955755	7.5	8.333333333333334	3.75	7.368	9.21	7.763358778625954	8.288888888888888	10.681159420289855	11.619718309859156	0	NA	1	1	0	NA	NA	0	NA	1	7	6	Female	Black	22	23	24	25	26	27	28	29	30	32	34
7011	16	40	40	40	40	40	40	40	40	0	24	40	11.158878504672897	18	17.327433628318584	21	22.883333333333336	23.08	21.536	12.5	22.900763358778626	NA	15.094202898550725	NA	1	6	8	6	7	4	6	3	8	NA	4	2	Female	Hispanic	20	21	22	23	24	25	26	27	28	NA	32
7027	0	0	40	73	40	0	0	60	40	40	40	0	NA	NA	7.52212389380531	8.666667	8.333333333333334	10.5	NA	7	6.749618320610687	8.614814814814816	8.427536231884059	NA	NA	NA	NA	17	6	4	NA	NA	4	4	5	7	Male	Hispanic	22	23	24	25	26	27	28	29	30	32	34
7035	30	40	40	50	55	48	0	50	0	50	40	0	10.74766355140187	14.42	19.141592920353983	15.865	31.908333333333335	27.44	NA	20.705	NA	24.096296296296295	26.1304347826087	NA	3	5	5	6	6	13	NA	13	NA	3	8	NA	Female	Black	21	22	23	24	25	26	NA	28	NA	31	33
7038	15	20	0	0	0	24	0	0	0	35	35	35	14.018691588785046	12	10.619469026548673	8	NA	14.58	18	NA	NA	25.925925925925924	17.521739130434785	20.507042253521128	0	1	0	3	NA	NA	NA	NA	NA	6	0	8	Female	Black	20	21	22	23	24	25	26	27	28	30	32
7065	0	0	0	0	0	0	0	0	40	7	40	8	7.009345794392523	NA	NA	8.75	NA	NA	35	NA	8.587786259541984	5.555555555555555	5.951690579710146	12.67605633802817	0	NA	NA	NA	NA	NA	NA	NA	NA	0	8	7	Male	Black	21	22	23	24	25	NA	27	28	29	31	33
7067	0	0	5	5	4	0	0	0	0	0	0	0	NA	100	44.247787610619476	20	31.25	10	NA	NA	NA	NA	NA	NA	NA	NA	NA	0	0	0	NA	NA	NA	NA	NA	NA	Male	Black	22	23	24	25	26	27	28	29	30	32	34
7085	0	0	0	0	0	0	0	0	45	45	10	0	NA	NA	NA	NA	NA	NA	NA	NA	2.236641221374046	1.8703703703703702	5.7584543478260874	NA	NA	NA	NA	NA	NA	NA	NA	NA	0	0	2	NA	Male	Hispanic	NA	NA	NA	NA	NA	NA	NA	NA	30	32	34
7089	0	30	35	35	0	40	35	35	35	40	40	0	10.093457943925234	14.79	14.584070796460178	15.75	12.083333333333334	16.25	15.48	19.8	14.885496183206106	17.037037037037035	14.492753623188406	14.788732394366198	0	1	1	6	0	5	5	2	5	NA	5	7	Female	Black	22	23	24	25	26	27	28	29	30	32	34
7090	0	30	20	50	69	48	40	40	40	40	40	40	NA	10.13667	9.734513274336283	10.4	8.095	12.095	8.456	13.91	9.351145038167939	9.607407407407408	9.253623188405797	10.387323943661972	NA	3	4	3	3	3	0	2	0	3	9	7	Female	Black	21	22	23	24	25	26	27	28	29	31	33
7095	40	44	44	44	50	50	50	38	38	38	38	0	13.457943925233645	19.23	19.141592920353983	23.3	19.233333333333334	24.03	22.152	24.22333	14.412213740458014	15.37037037037037	17.55072463768116	17.605633802816904	8	7	6	6	4	7	5	16	16	19	8	8	Male	Black	19	21	22	22	23	25	25	26	27	29	31
7096	24	0	0	0	40	40	40	35	38	40	40	40	8.514018691588785	7.745	7.52212389380531	NA	12.5	16.83	13.463999999999999	9.625	5.7251908396946565	7.97531111111111	8.913043478260871	10.563380281690142	0	1	1	NA	6	4	3	1	0	3	4	6	Female	Black	20	21	22	23	24	25	26	27	28	30	32
7099	25	0	0	0	35	35	12	25	15	21	25	0	8.878504672897195	9.625	9.15929203539823	12.3	8.6125	17.54	12.8	34	12.213740458015266	9.185185185185185	10.144927536231885	6.690140845070423	0	0	0	2	6	6	6	0	0	7	0	NA	Female	Black	21	22	23	24	25	26	27	28	29	31	33
7104	0	0	35	0	0	0	0	0	0	20	40	40	NA	NA	0	0.2	NA	NA	NA	NA	NA	5.555555555555555	7.336956521739131	11.971830985915494	NA	NA	0	0	NA	NA	NA	NA	NA	1	5	13	Male	Black	NA	NA	25	26	27	NA	NA	31	32	33	35
7106	7	0	12	0	5	0	5	15	20	12	12	10	10.682242990654204	NA	0	NA	8.333333333333334	NA	14.88	4.93	23.091603053435115	5.4148148148148145	7.7898550724637685	9.507042253521128	NA	NA	NA	NA	NA	NA	NA	NA	0	0	0	NA	Female	Black	23	NA	25	26	27	NA	29	30	31	33	35
7111	40	65	60	40	40	40	0	25	22	23	0	40	7.518691588785046	8.875	8.4070796460177	10	11.25	13	10.76	13	9.923664122137405	10.37037037037037	NA	9.507042253521128	6	6	9	8	8	0	0	NA	1	2	NA	8	Female	Black	22	23	24	25	26	27	28	29	30	32	34
7112	36	40	82	40	0	27	17	28	20	10	0	0	3.7383177570093458	6.625	7.079646017699115	9	6.666666666666667	9	7.2	117.5	8.206106870229007	6.296296296296296	NA	NA	1	1	4	1	1	0	0	2	0	1	NA	NA	Female	Black	19	20	21	22	23	24	25	26	27	29	NA
7118	10	40	40	40	20	40	38	24	25	0	29	30	6.074766355140187	7.625	7.079646017699115	8.893333	8.5	10.76	8.68	11.03	8.419847328244273	8.725925925925925	5.314009420289855	7.609154929577465	NA	5	11	4	0	3	5	7	3	5	NA	5	Female	Black	19	21	22	23	23	25	25	27	27	30	32
7119	16	0	0	0	0	0	0	0	20	0	0	0	6.191588785046728	NA	NA	5.25	NA	NA	NA	NA	6.358778625954198	NA	NA	5.281690140845071	0	NA	NA	0	NA	NA	NA	NA	0	NA	NA	1	Male	Black	21	NA	NA	24	25	26	27	28	29	NA	NA
7120	40	40	40	40	40	40	40	40	40	40	40	40	11.897196261682243	14.91	10.526548672566372	17.5	14.458333333333336	19.98	16	21.25	17.61832061068702	39.17037037037037	19.507246376811597	19.633802816901408	8	5	10	6	7	7	7	7	6	7	7	5	Female	Black	20	21	22	23	24	25	26	27	28	30	32
7123	30	0	0	0	30	30	30	40	25	40	40	0	6.299065420560748	9.54	NA	13	14.166666666666668	16	12.8	NA	12.977099236641221	12.925925925925924	16.07971014492754	14.084507042253522	1	0	NA	4	4	4	5	2	4	8	7	3	Female	Hispanic	19	20	21	22	23	24	24	26	26	29	31
7132	0	8	0	40	45	0	40	40	40	40	44	40	5.607476635514018	9.3	8.920353982300886	13.51	11.041666666666668	15.38	10.773336	16.28	12.29770992366412	11.755555555555555	13.304347826086957	16.380281690140848	1	0	1	6	8	7	8	7	7	7	5	7	Female	Hispanic	22	23	23	25	25	27	27	29	29	32	34
7135	20	20	19	19	19	19	20	20	20	20	19	19	8.36448598130841	9.3	8.601769911504427	9.75	8.725000000000001	10.47	8.6	10.75	8.206106870229007	8.703703703703702	8.51449275362319	10.035211267605634	0	0	0	0	0	0	0	0	0	0	0	1	Male	Hispanic	20	22	23	24	24	25	26	27	28	31	32
7137	12	0	0	0	40	43	0	0	33	36	16	40	6.074766355140187	5.25	NA	NA	6.666666666666667	8.33	6.795999999999999	NA	5.534351145038167	6.203703703703703	6.8478260869565215	5.985915492957747	0	0	NA	NA	0	0	0	NA	NA	NA	0	2	Female	Hispanic	20	21	22	23	24	25	26	27	28	30	32
7143	20	35	35	36	42	40	40	43	0	45	40	0	8.317757009345794	6.18	6.637168141592921	9.5	10.958333333333334	17.65	20	20.57	NA	18.837037037037035	13.768115942028986	NA	5	1	NA	2	4	5	6	4	NA	3	12	NA	Male	Hispanic	19	21	21	22	23	24	25	26	NA	30	32
7144	40	40	40	20	30	40	40	81	40	40	0	0	7.009345794392523	9.38	8.849557522123895	10.75	7.916666666666667	21.5	20	18	15.661580152671757	12.87037037037037	NA	12.67605633802817	2	6	5	0	0	7	5	9	7	9	NA	5	Female	Hispanic	20	21	22	22	23	25	26	26	27	30	NA
7147	37	40	35	37	38	36	37	35	34	38	40	40	7.850467289719626	8.4	7.831858407079647	11.5	10	12.48	10.168000000000001	12.85	9.923664122137405	10.555555555555555	11.086956521739133	13.204225352112676	1	0	8	8	3	10	9	9	9	8	3	9	Female	Hispanic	23	24	25	26	27	28	28	30	30	33	35
7151	30	0	19	40	40	0	0	50	0	0	0	60	6.897196261682242	7.38	8.185840707964603	11.25	10.833333333333334	NA	NA	14.23	NA	NA	NA	11.739436619718312	1	0	5	6	6	NA	NA	6	NA	NA	NA	7	Female	Hispanic	20	22	22	23	25	NA	NA	27	NA	NA	NA
7152	0	40	40	40	30	40	40	40	40	40	40	40	5.607476635514018	8.5	7.374630973451328	10.7	9.958333333333334	10.225	7.8666664	11.875	8.142496183206106	7.462962962962962	7.7898550724637685	8.66549295774648	NA	NA	14	3	3	11	NA	2	5	9	2	11	Female	Hispanic	23	24	25	26	27	28	29	30	31	34	35
7156	0	0	0	0	0	40	0	0	40	40	30	80	NA	NA	NA	NA	NA	7.75	7.2	NA	4.297709923664122	9.507407407407408	7.971014492753624	9.389669014084507	NA	NA	NA	NA	NA	4	2	NA	0	0	4	7	Male	Black	22	23	24	25	NA	27	27	28	29	32	34
7158	21	13	22	17	25	40	0	20	30	0	40	30	6.152647663551401	5.85	5.1622415929203544	5.825	5.104166666666667	10.66333	13.336000000000002	11.93	12.412213740458016	13.014814814814814	9.057971014492754	8.362676056338028	2	3	3	2	4	4	2	6	5	6	3	9	Female	Hispanic	22	23	24	25	26	27	28	29	29	32	34
7162	40	40	40	40	40	40	40	40	40	40	40	40	12.672897196261681	11.91333	11.26991150442478	13.92	10.183333333333334	17.175	16	22.14	17.13740458015267	12.559259259259257	12.021739130434783	13.753521126760566	4	4	7	5	0	1	5	6	5	12	4	5	Female	Hispanic	22	23	24	25	26	27	28	29	30	32	34
7164	40	40	40	40	40	40	40	40	40	45	40	40	7.965731775700934	9.5	9.238938053097346	13.75	14.375	17.26	14.463999999999999	14.435	16.885496183206108	16.777777777777775	17.67391304347826	23.697183098591548	1	14	12	8	6	9	7	9	7	9	9	7	Female	Hispanic	21	22	23	24	25	26	27	28	28	31	33
7176	0	0	0	0	0	0	0	0	0	0	0	0	NA	NA	NA	NA	NA	NA	NA	NA	NA	NA	NA	NA	NA	NA	NA	NA	NA	NA	NA	NA	NA	NA	NA	NA	Female	Black	20	21	22	23	24	25	26	27	28	30	32
7178	0	0	40	40	50	50	55	50	40	40	35	0	4.205607476635514	NA	5.398230088495575	9	7.5	10.98	9.128	12	9.541984732824426	9.62962962962963	6.340579710144928	6.161971830985916	NA	NA	0	6	5	3	6	5	4	3	0	NA	Female	Hispanic	19	20	21	22	23	24	25	26	27	29	31
7182	40	50	58	40	0	40	40	46	56	50	50	50	9.369158878504672	14.62	11.008849557522124	16.78	NA	23.56	20	21.8	20.698473282442745	17.807407407407407	20.28985507246377	21.126760563380284	8	6	6	7	NA	4	5	5	5	5	5	6	Female	Black	23	24	25	26	NA	28	29	30	31	34	35
7183	25	26	27	0	59	40	40	45	50	40	35	50	5.817757009345794	7.816667	6.736725663716815	8.725	8.333333333333334	11.5	10	12.765	8.954198473282442	12.837037037037035	18.184782608695652	18.235915492957748	2	2	5	2	2	10	6	11	3	8	10	6	Female	Black	21	22	23	24	25	26	27	28	29	31	33
7186	20	16	20	40	40	20	20	40	40	0	100	25	8.411214953271028	9	7.964601769911505	116.2967	15.625	15.615	8	12.5	10.687022900763358	NA	6.376811594202899	11.955401408450705	1	1	1	1	7	10	1	0	2	1	0	4	Male	Black	22	23	24	25	26	27	28	29	30	32	34
7188	45	0	40	40	24	32	35	40	40	40	30	35	8.224299065420562	8	8.849557522123895	10	9.000000000000002	10.75	8	10	8.015267175572518	14.814814814814813	9.659420289855074	9.735915492957746	2	2	2	2	8	5	1	2	1	2	2	2	Female	Black	23	24	25	26	27	28	29	30	31	33	35
7190	40	40	66	40	40	50	60	60	60	65	60	80	11.799065420560748	16.5	11.356929203539824	16.97	26.041666666666668	24.76	19.631999999999998	17.63	13.01526717557252	16.777777777777775	19.78985507246377	11.443661971830986	10	2	9	13	5	7	7	6	5	10	10	8	Male	Hispanic	23	24	25	26	27	28	29	30	31	33	35
7192	10	12	12	10	20	25	24	20	6	0	7	15	31.658878504672895	40	30.973451327433633	21.75	14.55	17.41667	15.146664000000001	36	17.057251908396946	14.814814814814813	28.985507246376812	30.516429577464788	0	NA	NA	0	0	0	1	0	NA	NA	NA	NA	Female	Hispanic	23	24	25	26	27	28	29	30	31	33	35
7195	20	40	85	45	40	40	38	55	40	40	40	40	2.336448598130841	6.37	5.9734513274336285	6.75	9.375	15.6	11.704	20	18.702290076335878	18.274074074074075	18.63768115942029	15.845070422535212	3	0	0	1	5	6	5	11	9	7	1	4	Male	Hispanic	20	21	22	23	24	25	26	27	28	30	32
7197	0	0	0	30	0	0	0	0	0	0	30	52	NA	NA	NA	6	NA	7.525	NA	NA	NA	NA	7.608695652173914	8.570422535211268	NA	NA	NA	0	NA	0	NA	NA	NA	NA	1	7	Male	Hispanic	22	23	24	25	NA	28	28	29	30	32	34
7201	40	40	40	40	40	40	40	40	40	40	40	0	10.2803738317757	13.5	11.946902654867257	21.5	19.583333333333336	36.06	21.919999999999998	32	34.86259541984733	37.392592592592585	36.57971014492754	NA	7	7	8	10	5	7	5	5	6	5	6	7	Male	Hispanic	22	23	24	25	26	27	28	29	30	32	34
7203	0	15	0	0	0	0	0	0	0	0	0	0	NA	4.5	4.557522123893806	NA	NA	NA	NA	NA	NA	NA	NA	NA	NA	0	NA	NA	NA	NA	NA	NA	NA	NA	NA	NA	Male	Hispanic	19	19	20	21	22	23	24	25	26	29	30
7204	0	16	28	30	40	0	40	70	40	40	0	0	5.607476635514018	6	7.079646017699115	8	7.083333333333334	10.5	6.4	8.45	7.022900763358778	8.296296296296296	NA	NA	NA	NA	1	1	2	1	0	6	6	7	NA	NA	Female	Hispanic	23	24	25	26	27	28	29	30	31	33	NA
7215	40	40	40	40	40	40	60	40	80	40	48	48	7.710280373831775	8.58	8.008849557522126	11.04	8.816666666666666	10.02	8.6	11.07667	9.877862595419847	9.577777777777778	9.438405797101451	11.267605633802818	3	3	9	6	6	4	9	18	5	6	14	8	Female	Black	20	21	22	23	24	25	26	27	28	30	32
7218	0	0	0	0	0	0	0	0	0	0	0	0	NA	NA	NA	NA	NA	NA	NA	NA	NA	NA	NA	NA	NA	NA	NA	NA	NA	NA	NA	NA	NA	NA	NA	NA	Female	Black	23	24	25	26	27	28	29	30	31	33	35
7220	22	40	120	68	120	40	55	25	40	40	30	40	7.5233644859813085	8.875	11.430681415929204	11.4375	9.583333333333334	11.66667	8.4	9.333333	7.15648854961832	9.444444444444445	11.80072463768116	7.042253521126761	0	5	NA	1	0	0	0	0	0	6	5	NA	Male	Hispanic	20	21	22	23	24	25	26	27	28	30	32
7230	0	0	0	0	0	0	0	0	0	0	0	0	NA	NA	NA	NA	NA	NA	NA	NA	NA	NA	NA	NA	NA	NA	NA	NA	NA	NA	NA	NA	NA	NA	NA	NA	Female	Black	23	24	25	26	27	28	29	30	31	33	35
7231	60	0	0	0	0	0	0	0	0	0	0	0	4.672897196261682	NA	NA	5	NA	NA	NA	NA	NA	NA	NA	NA	NA	NA	NA	NA	NA	NA	NA	NA	NA	NA	NA	NA	Male	Black	23	NA	NA	26	27	NA	29	30	31	NA	36
7243	40	40	0	40	40	0	0	40	40	40	40	0	11.214953271028037	13	NA	12.25	11.041666666666668	NA	NA	15.25	12.595419847328245	11.851851851851851	12.500000000000002	NA	1	0	NA	3	5	NA	NA	7	3	3	4	NA	Female	Hispanic	23	24	NA	25	27	NA	NA	30	30	33	34
7251	40	40	40	40	40	40	40	40	40	40	60	50	11.214953271028037	15	13.716814159292037	16	14.583333333333334	18.5	15.4	19.5	15.15267175572519	17.037037037037035	20.28985507246377	21.47887323943662	4	7	4	7	7	7	8	8	8	8	7	7	Male	Black	22	23	23	25	25	26	27	28	29	32	33
7258	0	40	40	40	40	45	40	40	40	40	40	40	6.074766355140187	7.926	NA	NA	8.333333333333334	8.21	7.68	18.75	13.213740458015266	12.822222222222221	12.637681159420291	16.253521126760564	NA	0	0	0	0	0	4	4	5	4	4	5	Female	Black	21	22	23	24	25	26	27	28	29	31	33
7262	0	40	40	40	40	40	40	40	40	0	40	40	5.981308411214953	10.48	11.176991150442479	12.09	8.333333333333334	11.9	11.040000000000001	14	10.82442748091603	12.777777777777777	9.782608695652174	9.577464788732394	0	4	5	3	4	12	4	6	5	7	5	4	Female	Hispanic	19	20	21	22	23	24	25	26	27	29	31
7264	40	40	40	40	40	32	40	45	40	45	25	39	7.897196261682242	8.95	8.141592920353983	9.4	8	8.95	9.08	12.4	15.091603053435113	13.992592592592592	7.608695652173914	6.514084507042254	5	4	3	2	4	3	5	5	6	4	3	3	Female	Black	22	23	24	25	26	27	28	29	30	32	34
7265	40	40	40	45	40	40	40	40	40	40	55	55	8.130841121495326	8.95	8.141592920353983	9.7	7.833333333333334	10.05	8.959999999999999	11.5	9.16030534351145	9.274074074074074	7.949275362318842	8.169014084507042	5	3	3	2	5	3	5	4	3	5	6	6	Male	Black	21	22	23	24	25	26	27	28	29	31	33
7273	0	0	40	12	7	20	40	0	40	45	8	38	NA	NA	4.539823008849558	7.5	8.2125	4.62	6.2	8.5	5.534351145038167	5.71111111111111	5.797101449275363	5.633802816901409	NA	NA	NA	0	0	0	0	0	0	0	0	1	Female	Black	22	23	24	25	26	27	28	29	29	32	34
7274	0	0	40	40	40	0	8	40	40	40	40	50	6.5420560747663545	6.625	7.079646017699115	8.666667	7.5	9	39	8.665	6.870229007633587	NA	8.333333333333334	8.098591549295776	NA	NA	3	7	6	4	NA	7	5	6	7	7	Male	Black	21	22	23	24	25	26	27	28	29	31	33
7276	0	40	40	54	50	20	40	36	40	0	0	0	6.425233644859813	6	7.964601769911505	15.41667	10.277775	8.875	8.268	7.625	5.8206106870229	6.203703703703703	5.797101449275363	8.47887323943662	0	1	1	5	3	0	1	3	2	0	NA	6	Male	Black	21	22	23	24	25	26	27	28	29	31	33
7278	0	0	0	0	40	0	0	0	0	20	40	26	NA	NA	NA	6.65	6.833333333333333	9.55	NA	NA	NA	6.666666666666666	7.043478260869566	8.450704225352114	NA	NA	NA	0	8	3	NA	NA	NA	4	8	9	Male	Black	20	21	22	23	24	25	26	27	27	30	32
7279	20	20	30	30	35	30	35	35	35	40	0	0	5.5607476635514015	6.325	8.849557522123895	11	9.541666666666666	12.02	9.808	14.14	10.404580152671755	10.240740740740739	12.572463768115943	NA	6	0	1	7	8	7	8	16	8	18	8	NA	Female	Black	21	22	23	24	24	25	26	28	28	31	33
7284	40	40	0	40	40	40	40	40	40	0	0	32	6.5420560747663545	7.8	NA	8.675	8.333333333333334	11.325	10.264	12.96	10.038167938931297	10.037037037037036	6.521739130434783	9.507042253521128	7	2	NA	5	8	6	7	8	7	6	3	1	Female	Hispanic	23	24	NA	26	27	28	29	30	31	33	35
7289	13	5	10	46	30	30	30	30	40	28	35	40	15.39252336448598	9.125	30.867256637168147	34.79	72.25833333333333	8	6.4	8	6.106870229007633	5.925925925925926	7.065217391304349	9.683098591549296	5	2	NA	5	2	2	1	1	5	3	2	8	Male	Black	21	22	23	24	25	26	27	28	29	31	33
7290	15	25	34	40	40	0	40	40	40	40	40	0	6.425233644859813	6.25	3.5973451327433636	5.383333	7.5	8.96	6.9	11.05	10.877862595419847	8.518518518518517	8.06159420289855	8.47887323943662	1	0	0	5	7	2	3	6	5	5	3	14	Male	Black	21	22	23	24	25	26	27	28	29	31	33
7291	40	90	40	0	0	14	0	40	40	28	120	40	10.009345794392523	13.07	12.513274336283187	15.32	NA	7	9.032	12	7.969465648854961	9.018518518518519	1.7391304347826089	6.982394366197183	6	7	8	6	NA	0	1	2	0	8	NA	2	Female	Black	22	23	24	25	26	27	28	29	30	32	34
7293	32	35	25	20	0	40	40	30	40	40	40	40	8.878504672897195	9.65	7.367256637168142	7.4	NA	9.215	10.408	10.25	9.923664122137405	11.11111111111111	13.210144927536232	16.591549295774648	4	4	6	0	NA	7	7	2	6	6	8	8	Female	Black	22	23	24	25	NA	27	28	29	30	32	34
7297	0	0	0	0	0	0	0	0	0	0	0	0	NA	NA	NA	NA	NA	NA	NA	NA	NA	NA	7.246376811594203	NA	NA	NA	NA	NA	NA	NA	NA	NA	NA	NA	NA	NA	Male	Black	21	22	23	24	25	26	27	28	29	31	33
7301	0	25	0	40	40	0	40	40	40	40	40	40	7.009345794392523	7	10.327433628318586	12.5	10.416666666666668	13.46	14.656	20.23	16.213740458015266	16.77037037037037	17.246376811594203	17.73943661971831	0	0	1	10	9	10	7	8	6	5	6	7	Female	Black	23	24	25	26	27	28	29	30	31	33	35
7302	25	62	40	40	40	40	40	0	0	32	32	40	7.257009345794391	7.125	6.747787610619469	7.125	6	9.5	8.2	8.5	NA	6.296296296296296	6.8478260869565215	6.866197183098592	1	11	11	9	13	4	9	1	NA	2	9	8	Female	Black	19	20	21	22	23	24	25	26	27	29	31
7303	20	20	20	40	0	40	0	0	0	40	40	40	1.9906542056074765	4.71	6.672566371681417	10.61667	12.25	78.57	8.8	NA	NA	11.118518518518517	11.818840579710145	12.014084507042254	0	0	2	0	6	NA	6	NA	NA	9	6	8	Female	Black	22	23	24	25	26	27	28	29	30	32	34
7308	72	40	40	45	50	40	40	40	40	60	40	40	4.542056074766355	7.93	9.734513274336283	21.79	11.216666666666669	10.58	NA	NA	NA	NA	NA	NA	NA	5	6	7	7	15	7	7	8	7	13	3	Male	Black	22	23	24	25	26	27	28	30	30	32	34
7310	0	0	0	0	0	0	0	0	40	0	0	0	NA	NA	NA	9	NA	NA	NA	NA	5.7251908396946565	5.555555555555555	NA	NA	NA	NA	NA	2	NA	NA	NA	NA	NA	NA	NA	NA	Male	Black	23	24	25	26	27	28	29	30	31	33	35
7322	6	32	27	33	24	20	20	40	40	40	40	0	5.607476635514018	5.833333	6.194690265486726	7.0375	4.958333333333334	6.525	5.76	8.5	12.175572519083968	14.444444444444443	19.159420289855074	NA	1	2	2	0	0	1	2	5	8	20	10	NA	Male	Black	20	21	23	23	24	25	26	27	28	30	32
7340	40	40	50	50	50	60	40	40	40	0	60	40	8.80062336448598	12.5	8.849557522123895	14.62	11.05	14.42	8.976	15.91	13.549618320610687	12.91851851851852	6.971014492753623	14.63380281690141	9	0	0	3	4	3	1	1	0	NA	0	7	Female	Hispanic	22	23	24	25	26	27	28	29	30	32	34
7347	0	40	40	40	40	70	65	60	60	60	28	50	NA	7.915	8.137168141592921	15	9.541666666666666	10.44	12.304	23.08	12.725190839694656	9.496296296296295	42.30434782608696	24.915492957746483	NA	6	6	8	17	6	10	10	7	9	10	7	Male	Hispanic	NA	22	23	24	25	26	27	28	29	31	33
7348	32	0	0	18	35	0	30	48	40	0	0	0	5.19626168224299	7.25	5.9734513274336285	10	9.444441666666668	30	12.268	13.96	13.740458015267174	14.444444444444443	14.492753623188406	NA	0	5	0	0	1	NA	0	0	0	0	NA	NA	Female	Hispanic	21	22	23	24	25	26	27	28	28	31	33
7359	4	0	0	30	35	28	40	25	35	37	32	32	4.859813084112149	5.25	NA	4.85	4.008333333333333	5.85	4	0.85	4.145038167938931	4.9111111111111105	NA	5.253521126760564	0	1	NA	4	1	0	0	0	0	1	0	2	Female	Hispanic	19	21	21	22	23	25	25	26	27	29	31
7363	40	0	0	0	0	0	0	0	0	0	0	0	5.607476635514018	6.75	NA	NA	NA	NA	NA	NA	NA	NA	NA	NA	4	3	NA	NA	NA	NA	NA	NA	NA	NA	NA	NA	Male	Hispanic	21	22	NA	NA	NA	NA	NA	NA	NA	NA	NA
7375	40	0	30	36	0	0	0	0	0	0	0	0	7.398754205607476	7.375	5.398230088495575	5.625	5.625	6.5	4.9	NA	5.7251908396946565	NA	NA	NA	2	0	1	5	0	NA	1	NA	NA	NA	NA	NA	Male	Black	20	21	22	23	24	25	26	NA	29	31	32
7380	0	0	40	40	40	0	0	40	40	0	40	35	5.14018691588785	8.5	6.581858407079647	6.233333	6.541666666666667	9.525	NA	10	7.633587786259541	7.987037037037037	9.538644927536232	9.300471830985916	NA	NA	0	NA	0	0	NA	6	3	2	9	18	Female	Black	20	21	22	23	24	25	26	27	28	30	32
7384	0	0	65	30	37	37	38	39	36	37	20	40	5.373831775700935	7.025	6.032448672566372	6.375	7.000000000000001	8.8	7.8	10	7.633587786259541	8	8.405797101449275	8.626760563380282	1	5	13	3	6	6	2	2	4	6	3	18	Female	Black	21	22	23	24	25	26	27	28	29	31	33
7391	0	0	0	0	0	0	0	0	0	0	0	0	NA	NA	NA	NA	NA	NA	NA	NA	NA	NA	NA	NA	NA	NA	NA	NA	NA	NA	NA	NA	NA	NA	NA	NA	Female	Black	21	22	23	24	25	26	27	28	29	32	33
7392	40	0	40	0	40	40	40	0	0	0	0	0	8.901869158878505	10.5	6.637168141592921	7.5	10.916666666666666	12.8	23.2	12.5	NA	NA	NA	NA	NA	0	4	2	NA	6	5	8	NA	NA	NA	NA	Female	Black	23	24	25	26	27	28	29	30	30	33	35
7395	10	20	20	20	0	15	40	40	40	40	40	40	6.5420560747663545	7	5.86283185840708	7	10.666666666666668	15.2	12.696	24.52	NA	21.37037037037037	15.398550724637682	32.75352112676056	0	0	2	1	0	2	4	5	8	5	5	16	Female	Black	19	20	21	22	23	24	25	26	27	29	31
7396	0	0	35	40	45	0	35	40	40	0	20	30	6.308411214953271	7.67	5.3097345132743365	7.5	8.416666666666666	11.1	5.8	8.25	7.729007633587786	7.4074074074074066	5.797101449275363	5.633802816901409	0	0	1	3	6	5	0	6	6	5	1	1	Male	Black	21	22	23	24	25	26	26	28	29	31	33
7410	0	0	0	0	0	0	0	0	0	0	0	0	NA	NA	NA	NA	NA	NA	NA	NA	NA	NA	NA	NA	NA	NA	NA	NA	NA	NA	NA	NA	NA	NA	NA	NA	Female	Black	19	20	21	22	23	24	25	26	27	29	NA
7411	0	0	0	0	0	0	0	0	0	0	0	0	6.5420560747663545	7	0.5575221238938054	NA	NA	NA	NA	NA	NA	NA	NA	NA	NA	0	NA	NA	NA	NA	NA	NA	NA	NA	NA	NA	Female	Black	18	19	20	21	22	24	24	26	26	28	30
7413	40	40	0	0	0	0	0	0	0	0	40	40	8.649532710280374	12.645	NA	NA	NA	NA	NA	NA	NA	NA	16.73913043478261	17.429577464788732	4	7	NA	NA	NA	NA	NA	NA	NA	NA	12	8	Male	Hispanic	23	25	NA	NA	NA	NA	NA	NA	NA	NA	36
7416	40	40	40	40	40	40	40	40	40	40	0	0	9.345794392523365	10	12.389380530973453	13	13.25	15.9	11.448	16.9	12.213740458015266	12.518518518518517	NA	NA	0	0	2	3	3	2	3	2	1	2	NA	NA	Male	Hispanic	23	24	25	26	27	28	29	30	31	33	NA
7422	27	35	24	40	40	40	40	40	32	24	0	0	10.186915887850468	11.5	16.30973451327434	20.38	17.783333333333335	22.4	19.2	25.67	19.94656488549618	20.466666666666665	19.565217391304348	NA	0	1	0	7	6	8	6	5	6	8	6	NA	Female	Hispanic	21	22	23	24	25	26	27	28	29	31	34
7423	20	40	40	0	45	40	0	0	0	0	0	0	20.327102803738317	35.665	7.817108849557522	10	6.666666666666667	8.625	7.2	NA	NA	NA	NA	NA	3	0	0	0	NA	3	0	NA	NA	NA	NA	NA	Male	Hispanic	20	21	22	23	24	25	26	27	NA	NA	NA
7425	15	0	0	0	0	0	0	0	0	0	0	0	7.490654205607477	9.14	NA	NA	NA	NA	NA	NA	NA	NA	NA	NA	NA	2	NA	NA	NA	NA	NA	NA	NA	NA	NA	NA	Male	Hispanic	19	21	NA	NA	NA	24	25	26	27	29	31
7427	40	30	30	40	0	30	36	29	27	40	40	40	11.214953271028037	14.5	13.274336283185843	13.5	12.5	25	9.6	8.12	12.423664122137403	7.4074074074074066	11.231884057971016	13.380281690140846	3	0	0	0	0	0	NA	0	0	6	3	5	Male	Hispanic	21	22	23	24	25	26	27	28	29	31	33
7428	40	40	0	40	40	40	40	0	0	40	0	0	22.710280373831775	25.13	NA	32.42	27.083333333333336	32.5	26.784	NA	NA	28.466666666666665	27.847826086956523	NA	7	6	NA	7	7	8	7	NA	NA	7	7	NA	Male	Hispanic	23	24	NA	26	27	28	29	NA	NA	33	35
7432	25	18	0	0	0	40	40	0	0	0	0	32	6.962616822429906	7.25	6.415929203539823	NA	NA	17.25	13.808000000000002	20	NA	NA	NA	88.02816901408451	3	2	1	NA	NA	6	8	8	NA	NA	NA	NA	Female	Hispanic	20	21	22	23	24	25	26	27	28	NA	NA
7437	0	0	0	20	0	0	0	0	0	0	0	0	NA	NA	NA	9	7.5	NA	NA	NA	NA	NA	NA	NA	NA	NA	NA	0	0	NA	NA	NA	NA	NA	NA	NA	Female	Hispanic	19	20	22	22	23	NA	NA	NA	NA	29	31
7438	0	37	0	40	0	40	40	40	0	32	40	0	10.74766355140187	13.16667	NA	15.16667	15	16.86667	10.866664	20	15.267175572519083	14.814814814814813	16.159420289855074	17.605633802816904	2	0	NA	8	0	2	11	6	8	3	11	6	Female	Hispanic	23	24	NA	26	26	28	29	30	30	33	35
7439	40	40	40	0	38	28	40	40	40	0	0	40	9.392523364485982	11	8.738938053097346	12	8.541666666666668	10.25	10.4	13	9.923664122137405	NA	NA	13.028169014084508	4	3	4	1	2	2	4	7	8	NA	NA	9	Male	Hispanic	19	20	21	22	23	24	25	26	27	NA	NA
7445	30	40	42	40	40	40	40	40	40	0	0	0	7.4766355140186915	8.565	14.15929203539823	12.75	8.75	11.5	9	11.5	8.908396946564885	NA	NA	6.690140845070423	0	0	10	11	10	10	10	10	2	NA	NA	6	Female	Hispanic	21	22	23	24	25	26	27	28	29	NA	NA
7453	28	45	30	40	0	12	8	0	0	0	0	40	15.887850467289718	14.25	9.021628318584073	14.75	13.125	7.5	6	7.5	NA	NA	6.884057971014493	6.866197183098592	NA	4	0	5	10	1	0	NA	NA	NA	2	5	Male	Hispanic	20	21	23	23	24	25	26	27	29	31	33
7454	0	0	12	40	0	0	12	0	0	0	0	0	NA	NA	8.849557522123895	11.41667	9.166666666666668	50	13	15.71	NA	NA	NA	NA	NA	NA	1	0	0	NA	NA	NA	NA	NA	NA	NA	Female	Hispanic	22	23	24	25	26	27	28	29	30	32	34
7469	25	0	36	35	40	40	40	0	40	40	40	40	8.177570093457943	9.125	5.265486725663718	6.75	6.666666666666667	8.5	7	9	16.3206106870229	6.966666666666666	7.608695652173914	7.609154929577465	2	5	0	0	6	8	7	5	5	2	5	18	Female	Hispanic	22	23	24	25	26	27	28	29	30	32	34
7470	30	55	21	65	40	32	32	40	40	160	40	0	6.308411214953271	8.25	6.526548672566372	5.875	13.295833333333334	31.33333	24	25.5	23.041984732824424	7.7555555555555555	34.54347826086957	NA	0	4	6	4	6	8	4	4	1	6	7	8	Female	Hispanic	19	20	21	22	23	24	25	26	27	29	31
7490	40	40	40	0	40	0	0	0	0	0	41	0	6.658878504672897	9.225	10.619469026548673	NA	15.0875	NA	NA	NA	NA	NA	18.793478260869566	NA	3	1	5	NA	12	NA	NA	NA	NA	NA	9	NA	Male	Hispanic	19	20	21	NA	23	NA	NA	NA	NA	NA	31
7498	0	0	0	0	40	45	40	40	60	60	40	0	NA	NA	NA	NA	8.333333333333334	271.665	40	52.5	57.25190839694656	39.65925925925926	6.884057971014493	24.647887323943664	NA	NA	NA	NA	2	2	2	3	2	2	2	7	Male	Hispanic	21	22	23	NA	24	26	26	28	29	31	33
7504	0	0	0	0	30	0	0	0	40	0	0	0	6.308411214953271	NA	NA	NA	8.333333333333334	25	NA	NA	8.29770992366412	7.488888888888888	NA	NA	0	NA	NA	NA	0	0	NA	NA	3	5	NA	NA	Female	Hispanic	19	20	21	22	23	24	25	26	27	29	31
7514	0	16	0	0	30	30	9	9	3	12	0	24	6.775700934579439	7	5.3097345132743365	10	3.0458333333333334	7.59	0	4.375	0	NA	1.8115942028985508	7.323943661971832	NA	0	1	NA	NA	0	NA	NA	NA	NA	NA	NA	Female	Hispanic	21	22	23	24	25	26	27	28	29	31	33
7515	12	41	40	0	40	0	60	40	45	0	50	0	6.775700934579439	15.88333	9.631265486725665	13.66667	13.75	13.75	5.112	12.21	11.419847328244275	NA	9.427536231884059	NA	0	1	5	7	5	4	6	7	7	NA	6	NA	Male	Hispanic	20	21	22	23	24	25	26	27	28	NA	32
7534	40	26	0	0	35	35	35	53	48	0	30	30	7.4766355140186915	8.5	9.29203539823009	NA	10.833333333333334	15	11.152	12.5	10.274809160305344	NA	10.721014492753625	14.084507042253522	1	0	0	NA	6	6	4	15	7	NA	5	6	Female	Hispanic	21	22	23	24	25	26	27	29	29	NA	33
7536	50	30	100	100	40	40	30	30	30	40	40	40	7.943925233644859	6.5	4.747787610619469	5.89	5.145833333333333	12.25	6	8	6.106870229007633	9.037037037037036	12.500000000000002	13.380281690140846	0	9	4	3	5	4	0	1	4	12	8	8	Female	Hispanic	22	23	24	25	26	27	28	29	30	32	34
7546	20	0	18	0	40	40	40	40	40	40	40	40	9.990654205607475	11.19	10.619469026548673	12	15.558333333333335	16.5	13.6	17	12.977099236641221	14.814814814814813	15.942028985507248	19.577464788732396	6	7	0	0	10	6	9	9	7	6	6	8	Female	Hispanic	20	21	22	23	24	26	26	27	28	30	32
7547	58	45	25	40	40	40	40	40	50	0	0	0	8.722741121495327	8.5	7.964601769911505	11.14	9.9625	14.21333	14.831999999999999	18.67	8.877862595419847	22.22222222222222	NA	NA	1	3	0	9	3	14	9	6	NA	NA	NA	NA	Male	Hispanic	19	20	21	22	23	24	25	26	27	29	31
7553	40	0	40	40	0	0	40	45	40	0	0	0	11.214953271028037	9.833333	10.619469026548673	15	NA	15	16	24	18.3206106870229	NA	NA	NA	2	4	5	4	NA	6	NA	2	3	NA	NA	NA	Male	Black	21	22	23	24	NA	26	27	28	29	NA	NA
7555	0	0	0	40	40	0	40	40	40	40	0	0	NA	NA	NA	11.22	NA	16.5	13.2	16.25	12.213740458015266	12.222222222222221	NA	NA	NA	NA	NA	0	3	5	4	5	2	4	NA	NA	Female	Hispanic	NA	NA	NA	23	24	25	26	27	28	30	NA
7556	0	0	40	0	40	0	0	0	0	0	0	0	9.813084112149532	NA	10.619469026548673	NA	10	NA	NA	NA	NA	NA	NA	10.035211267605634	0	NA	4	NA	6	NA	NA	NA	NA	NA	NA	6	Female	Hispanic	20	NA	22	NA	24	NA	NA	NA	NA	NA	NA
7557	0	0	0	0	0	0	0	0	0	0	0	40	6.308411214953271	NA	NA	NA	NA	NA	NA	NA	NA	NA	NA	9.859154929577466	NA	NA	NA	NA	NA	NA	NA	NA	NA	NA	NA	2	Female	Hispanic	20	21	NA	23	NA	25	26	27	28	30	32
7559	30	30	30	25	40	42	40	40	40	40	40	40	11.121495327102803	11.55	10.619469026548673	12.45	5.816666666666667	16.48	13.952000000000002	14.53	11.450381679389313	14.629629629629628	11.956521739130435	15.492957746478874	1	1	0	0	5	7	5	6	6	8	7	6	Female	Hispanic	19	20	21	22	23	24	25	26	27	29	31
7562	39	25	0	40	25	0	0	0	40	40	0	0	7.009345794392523	9.75	8.849557522123895	10	62.01666666666667	NA	NA	NA	11.450381679389313	23.688888888888886	NA	NA	2	1	0	0	0	NA	NA	NA	0	0	NA	NA	Male	Hispanic	21	22	23	24	25	NA	NA	NA	29	31	NA
7564	0	80	45	70	52	53	0	0	0	40	50	42	11.214953271028037	13.08	25.566371681415934	21.608	20.23809166666667	26.25	8	NA	NA	16.666666666666664	13.043478260869566	13.732394366197184	0	NA	NA	NA	1	1	0	NA	NA	NA	NA	NA	Male	Hispanic	21	23	23	24	26	27	28	29	NA	32	34
7565	29	0	0	15	20	40	40	40	40	40	41	40	8.878504672897195	10	NA	9.5	8.358333333333333	13.3	9.616	13.31	9.16030534351145	12.007407407407408	11.8768115942029	12.535211267605636	NA	0	NA	1	1	2	4	6	5	6	5	14	Male	Hispanic	18	20	21	21	23	24	25	26	26	29	30
7568	0	0	0	0	8	36	0	35	40	38	36	45	4.672897196261682	5.5	4.424778761061948	11	6.25	4.453333	6.4	10.71	7.442748091603053	8.203703703703702	7.971014492753624	41.17605633802817	0	2	NA	0	0	1	0	NA	4	0	1	5	Male	Hispanic	19	20	21	22	23	24	25	26	27	29	31
7569	32	35	40	40	40	40	40	40	40	50	0	50	10.607476635514018	12.5	13.274336283185843	24	21.666666666666668	25	20.536	23.335	19.641221374045802	19.08888888888889	NA	45.07042253521127	1	2	4	4	7	5	7	11	5	5	NA	7	Male	Black	22	23	23	25	26	27	27	28	29	31	NA
7575	11	10	0	0	0	0	0	0	0	0	0	0	6.401869158878504	6.95	3.508849557522124	NA	6.458333333333334	NA	NA	NA	NA	NA	NA	NA	2	2	NA	NA	NA	NA	NA	NA	NA	NA	NA	NA	Female	Hispanic	19	20	21	22	23	24	NA	NA	NA	NA	NA
7588	0	0	0	0	0	0	0	0	0	0	0	0	NA	8	7.964601769911505	NA	NA	NA	NA	NA	NA	NA	NA	NA	NA	7	NA	NA	NA	NA	NA	NA	NA	NA	NA	NA	Female	Hispanic	23	24	25	NA	NA	NA	NA	NA	NA	NA	NA
7593	40	43	48	40	43	42	40	40	40	40	40	40	11.411214953271028	36.21	8.153392035398232	13.86667	11.138891666666666	43.55667	15.315999999999999	22.67	17.30534351145038	15.503703703703703	12.608695652173912	21.126760563380284	5	7	2	20	8	7	7	6	5	6	6	7	Female	Hispanic	20	21	22	23	24	25	26	27	28	30	32
7600	35	40	35	0	36	0	40	0	40	0	40	0	9.345794392523365	12	12.389380530973453	16	14.166666666666668	NA	13.919999999999998	13	12.213740458015266	NA	9.918478260869566	10.91549295774648	4	3	3	4	4	NA	0	NA	3	NA	2	1	Male	Hispanic	19	20	21	22	23	NA	25	26	27	NA	31
7601	0	25	30	45	24	40	35	24	24	36	0	48	6.386292523364485	7.125	6.637168141592921	8.75	6.25	8	6.4	8	6.106870229007633	14.259259259259258	23.188405797101453	26.54929577464789	0	0	3	5	6	7	8	2	3	8	6	8	Female	Hispanic	19	20	21	22	23	24	25	26	27	29	31
7603	40	30	44	8	0	38	36	0	36	40	36	36	8.85981308411215	12.45667	7.926253982300885	8.043333	8.333333333333334	22	20	24	26.335877862595417	29.259259259259256	31.521739130434785	34.15492957746479	0	0	5	4	0	5	5	6	5	4	10	13	Female	Hispanic	24	24	25	26	27	28	29	30	31	34	35
7610	40	35	0	0	0	0	0	0	0	0	40	0	8.060747663551401	6.975	5.707964601769913	NA	NA	NA	NA	NA	NA	NA	9.420289855072465	NA	3	3	NA	NA	NA	NA	NA	NA	NA	NA	NA	NA	Female	Hispanic	20	21	22	23	24	25	26	27	28	30	32
7623	0	0	24	0	42	40	40	40	35	50	40	0	10.591897196261682	31.11	13.495575221238939	56.34333	25	26.44	21.152	33.65	44.038167938931295	40.699999999999996	82.73913043478262	169.2816901408451	0	NA	0	0	4	5	5	8	7	7	6	6	Female	Black	22	23	24	24	25	26	27	28	29	32	33
7630	0	40	0	0	0	0	0	4	8	0	0	0	7.943925233644859	9	7.964601769911505	NA	NA	NA	NA	8.776667	19.083969465648853	7.4074074074074066	5.253623188405798	6.267605633802818	NA	NA	3	NA	NA	NA	NA	0	0	0	2	NA	Male	Black	22	23	24	25	26	27	28	29	30	32	34
[truncated: 299 more rows]
[truncated: 30 more columns]
